# Supplementary material for: Both cell autonomous and non-autonomous processes modulate the association between replication timing and mutation rate
Source: Sci Rep. 2023 Aug 12;13:13143. doi: 10.1038/s41598-023-39463-1 (PMC10423235; doi:10.1038/s41598-023-39463-1)
Supplement: Supplementary file 4 — Supplementary Table S2. [file 41598_2023_39463_MOESM4_ESM.xlsx]

## Sheet: DNA Repair
Gene	Cluster 1 - Number of mutations	Cluster 2 - Number of mutations	Cluster 1 - Number of mutations per 100000 mutations (total mutations in cluster 1 - 44703)	Cluster 2 - Number of mutations per 100000 mutations (total mutations in cluster 2 - 86661)	p-value (Binomial test)	Normalized Ratio (D-E)
PARP1	6	0	19.2295	0	0.00463872	#DIV/0!
ERCC2	9	2	28.8443	4.42458	0.00697429	6.5191
RFC1	4	0	12.8197	0	0.0278141	#DIV/0!
TOP3A	5	1	16.0246	2.21229	0.0449591	7.24345
BAP1	6	2	19.2295	4.42458	0.0552006	4.34607
SLX4	7	3	22.4345	6.63687	0.061256	3.38027
POLH	3	0	9.61477	0	0.0681081	#DIV/0!
POLD3	3	0	9.61477	0	0.0681081	#DIV/0!
TRIM25	3	0	9.61477	0	0.0681081	#DIV/0!
CUL4B	3	0	9.61477	0	0.0681081	#DIV/0!
PPIE	3	0	9.61477	0	0.0681081	#DIV/0!
FANCL	3	0	9.61477	0	0.0681081	#DIV/0!
FANCA	4	1	12.8197	2.21229	0.0936355	5.79476
HERC2	19	17	60.8935	37.609	0.0997037	1.61912
INO80D	5	2	16.0246	4.42458	0.104595	3.62172
POLM	5	2	16.0246	4.42458	0.104595	3.62172
DDB1	6	3	19.2295	6.63687	0.108992	2.89738
POLD1	7	4	22.4345	8.84917	0.109992	2.53521
PRKDC	15	13	48.0738	28.7598	0.119894	1.67156
ASCC2	2	0	6.40985	0	0.166776	#DIV/0!
XPA	2	0	6.40985	0	0.166776	#DIV/0!
COPS4	2	0	6.40985	0	0.166776	#DIV/0!
RAD23B	2	0	6.40985	0	0.166776	#DIV/0!
CETN2	2	0	6.40985	0	0.166776	#DIV/0!
SUMO3	2	0	6.40985	0	0.166776	#DIV/0!
FANCG	2	0	6.40985	0	0.166776	#DIV/0!
CHEK2	2	0	6.40985	0	0.166776	#DIV/0!
FEN1	2	0	6.40985	0	0.166776	#DIV/0!
SIRT6	2	0	6.40985	0	0.166776	#DIV/0!
TDP2	2	0	6.40985	0	0.166776	#DIV/0!
TERF2	2	0	6.40985	0	0.166776	#DIV/0!
APEX1	2	0	6.40985	0	0.166776	#DIV/0!
ERCC5	7	5	22.4345	11.0615	0.173425	2.02816
REV1	5	3	16.0246	6.63687	0.186918	2.41448
BAZ1B	5	3	16.0246	6.63687	0.186918	2.41448
RFC5	3	1	9.61477	2.21229	0.18899	4.34607
VCP	3	1	9.61477	2.21229	0.18899	4.34607
POLI	3	1	9.61477	2.21229	0.18899	4.34607
COPS2	3	1	9.61477	2.21229	0.18899	4.34607
GEN1	3	1	9.61477	2.21229	0.18899	4.34607
PPP4R2	3	1	9.61477	2.21229	0.18899	4.34607
CLSPN	3	1	9.61477	2.21229	0.18899	4.34607
XRCC4	3	1	9.61477	2.21229	0.18899	4.34607
NEIL3	3	1	9.61477	2.21229	0.18899	4.34607
UBA7	4	2	12.8197	4.42458	0.190988	2.89738
LIG3	4	2	12.8197	4.42458	0.190988	2.89738
XPC	4	2	12.8197	4.42458	0.190988	2.89738
FANCD2	4	2	12.8197	4.42458	0.190988	2.89738
ATR	4	2	12.8197	4.42458	0.190988	2.89738
POLE	7	6	22.4345	13.2737	0.248481	1.69014
BRCA2	11	11	35.2542	24.3352	0.253469	1.44869
USP43	6	5	19.2295	11.0615	0.265319	1.73843
MDC1	6	5	19.2295	11.0615	0.265319	1.73843
POLQ	10	10	32.0492	22.1229	0.269794	1.44869
TP53BP1	5	4	16.0246	8.84917	0.284327	1.81086
DNA2	5	4	16.0246	8.84917	0.284327	1.81086
PAXIP1	5	4	16.0246	8.84917	0.284327	1.81086
USP10	4	3	12.8197	6.63687	0.30618	1.93159
SMARCA5	4	3	12.8197	6.63687	0.30618	1.93159
BRCA1	8	8	25.6394	17.6983	0.308086	1.44869
BLM	7	7	22.4345	15.486	0.330946	1.44869
ERCC3	3	2	9.61477	4.42458	0.332022	2.17303
TIMELESS	3	2	9.61477	4.42458	0.332022	2.17303
MLH1	3	2	9.61477	4.42458	0.332022	2.17303
PMS2	3	2	9.61477	4.42458	0.332022	2.17303
EP300	10	11	32.0492	24.3352	0.337142	1.31699
RPA1	2	1	6.40985	2.21229	0.364111	2.89738
RPS27A	2	1	6.40985	2.21229	0.364111	2.89738
SPRTN	2	1	6.40985	2.21229	0.364111	2.89738
CUL4A	2	1	6.40985	2.21229	0.364111	2.89738
PRPF19	2	1	6.40985	2.21229	0.364111	2.89738
ABL1	2	1	6.40985	2.21229	0.364111	2.89738
RTEL1	2	1	6.40985	2.21229	0.364111	2.89738
XRCC5	2	1	6.40985	2.21229	0.364111	2.89738
OGG1	2	1	6.40985	2.21229	0.364111	2.89738
TERF2IP	2	1	6.40985	2.21229	0.364111	2.89738
MPG	2	1	6.40985	2.21229	0.364111	2.89738
ERCC6	5	5	16.0246	11.0615	0.388058	1.44869
PCNA	1	0	3.20492	0	0.408382	#DIV/0!
ISG15	1	0	3.20492	0	0.408382	#DIV/0!
POLE4	1	0	3.20492	0	0.408382	#DIV/0!
DTL	1	0	3.20492	0	0.408382	#DIV/0!
MGMT	1	0	3.20492	0	0.408382	#DIV/0!
ERCC8	1	0	3.20492	0	0.408382	#DIV/0!
POLR2L	1	0	3.20492	0	0.408382	#DIV/0!
POLR2F	1	0	3.20492	0	0.408382	#DIV/0!
POLR2J	1	0	3.20492	0	0.408382	#DIV/0!
POLR2K	1	0	3.20492	0	0.408382	#DIV/0!
POLR2G	1	0	3.20492	0	0.408382	#DIV/0!
DDB2	1	0	3.20492	0	0.408382	#DIV/0!
INO80B	1	0	3.20492	0	0.408382	#DIV/0!
SUMO2	1	0	3.20492	0	0.408382	#DIV/0!
SUMO1	1	0	3.20492	0	0.408382	#DIV/0!
FANCF	1	0	3.20492	0	0.408382	#DIV/0!
FANCC	1	0	3.20492	0	0.408382	#DIV/0!
ATRIP	1	0	3.20492	0	0.408382	#DIV/0!
EME1	1	0	3.20492	0	0.408382	#DIV/0!
HUS1	1	0	3.20492	0	0.408382	#DIV/0!
NHEJ1	1	0	3.20492	0	0.408382	#DIV/0!
SMUG1	1	0	3.20492	0	0.408382	#DIV/0!
RIF1	7	8	22.4345	17.6983	0.416326	1.2676
MSH3	4	4	12.8197	8.84917	0.425441	1.44869
POLR2B	6	7	19.2295	15.486	0.450413	1.24173
INO80	6	7	19.2295	15.486	0.450413	1.24173
ATM	20	27	64.0985	59.7319	0.46028	1.0731
USP7	3	3	9.61477	6.63687	0.473056	1.44869
POLN	3	3	9.61477	6.63687	0.473056	1.44869
KDM4B	3	3	9.61477	6.63687	0.473056	1.44869
TOPBP1	4	5	12.8197	11.0615	0.538332	1.15895
NPLOC4	2	2	6.40985	4.42458	0.539231	1.44869
ZNF830	2	2	6.40985	4.42458	0.539231	1.44869
GTF2H1	2	2	6.40985	4.42458	0.539231	1.44869
CHD1L	2	2	6.40985	4.42458	0.539231	1.44869
RAD23A	2	2	6.40985	4.42458	0.539231	1.44869
PIAS1	2	2	6.40985	4.42458	0.539231	1.44869
PPP5C	2	2	6.40985	4.42458	0.539231	1.44869
MAPK8	2	2	6.40985	4.42458	0.539231	1.44869
RBBP8	2	2	6.40985	4.42458	0.539231	1.44869
FANCM	6	8	19.2295	17.6983	0.540014	1.08652
POLR2A	3	4	9.61477	8.84917	0.598214	1.08652
ELL	4	6	12.8197	13.2737	0.638515	0.965793
POLK	1	1	3.20492	2.21229	0.649988	1.44869
RPA2	1	1	3.20492	2.21229	0.649988	1.44869
RCHY1	1	1	3.20492	2.21229	0.649988	1.44869
ASCC1	1	1	3.20492	2.21229	0.649988	1.44869
ALKBH3	1	1	3.20492	2.21229	0.649988	1.44869
UVSSA	1	1	3.20492	2.21229	0.649988	1.44869
GTF2H4	1	1	3.20492	2.21229	0.649988	1.44869
MNAT1	1	1	3.20492	2.21229	0.649988	1.44869
CCNH	1	1	3.20492	2.21229	0.649988	1.44869
POLR2E	1	1	3.20492	2.21229	0.649988	1.44869
ERCC4	1	1	3.20492	2.21229	0.649988	1.44869
XRCC1	1	1	3.20492	2.21229	0.649988	1.44869
COPS8	1	1	3.20492	2.21229	0.649988	1.44869
MCRS1	1	1	3.20492	2.21229	0.649988	1.44869
RUVBL1	1	1	3.20492	2.21229	0.649988	1.44869
YY1	1	1	3.20492	2.21229	0.649988	1.44869
DCLRE1B	1	1	3.20492	2.21229	0.649988	1.44869
KAT5	1	1	3.20492	2.21229	0.649988	1.44869
RNF168	1	1	3.20492	2.21229	0.649988	1.44869
UIMC1	1	1	3.20492	2.21229	0.649988	1.44869
RAD52	1	1	3.20492	2.21229	0.649988	1.44869
RAD51AP1	1	1	3.20492	2.21229	0.649988	1.44869
XRCC2	1	1	3.20492	2.21229	0.649988	1.44869
RAD51D	1	1	3.20492	2.21229	0.649988	1.44869
RAD51C	1	1	3.20492	2.21229	0.649988	1.44869
BRIP1	1	1	3.20492	2.21229	0.649988	1.44869
RMI1	1	1	3.20492	2.21229	0.649988	1.44869
TDP1	1	1	3.20492	2.21229	0.649988	1.44869
POLL	1	1	3.20492	2.21229	0.649988	1.44869
POLB	1	1	3.20492	2.21229	0.649988	1.44869
MSH2	1	1	3.20492	2.21229	0.649988	1.44869
USP1	2	3	6.40985	6.63687	0.677371	0.965793
USP45	2	3	6.40985	6.63687	0.677371	0.965793
FANCI	2	3	6.40985	6.63687	0.677371	0.965793
NBN	2	3	6.40985	6.63687	0.677371	0.965793
BABAM1	2	3	6.40985	6.63687	0.677371	0.965793
WRN	2	3	6.40985	6.63687	0.677371	0.965793
SPIDR	2	3	6.40985	6.63687	0.677371	0.965793
XRCC6	2	3	6.40985	6.63687	0.677371	0.965793
MBD4	2	3	6.40985	6.63687	0.677371	0.965793
ACTR5	3	5	9.61477	11.0615	0.701877	0.869214
NFRKB	3	5	9.61477	11.0615	0.701877	0.869214
PALB2	3	5	9.61477	11.0615	0.701877	0.869214
REV3L	4	7	12.8197	15.486	0.723187	0.827822
ACTR8	2	4	6.40985	8.84917	0.779528	0.724345
DCLRE1C	2	4	6.40985	8.84917	0.779528	0.724345
PNKP	2	4	6.40985	8.84917	0.779528	0.724345
KDM4A	3	6	9.61477	13.2737	0.783649	0.724345
UBC	1	2	3.20492	4.42458	0.792926	0.724345
UBB	1	2	3.20492	4.42458	0.792926	0.724345
COPS5	1	2	3.20492	4.42458	0.792926	0.724345
PARP2	1	2	3.20492	4.42458	0.792926	0.724345
UBE2V2	1	2	3.20492	4.42458	0.792926	0.724345
UBE2N	1	2	3.20492	4.42458	0.792926	0.724345
FAN1	1	2	3.20492	4.42458	0.792926	0.724345
KPNA2	1	2	3.20492	4.42458	0.792926	0.724345
BARD1	1	2	3.20492	4.42458	0.792926	0.724345
BRCC3	1	2	3.20492	4.42458	0.792926	0.724345
RAD9A	1	2	3.20492	4.42458	0.792926	0.724345
CCNA2	1	2	3.20492	4.42458	0.792926	0.724345
ASCC3	5	10	16.0246	22.1229	0.801658	0.724345
AQR	3	7	9.61477	15.486	0.84585	0.620867
LIG4	3	7	9.61477	15.486	0.84585	0.620867
RAD50	2	5	6.40985	11.0615	0.852053	0.579476
EYA2	2	5	6.40985	11.0615	0.852053	0.579476
MUTYH	2	5	6.40985	11.0615	0.852053	0.579476
RFC4	1	3	3.20492	6.63687	0.877492	0.482896
WDR48	1	3	3.20492	6.63687	0.877492	0.482896
XAB2	1	3	3.20492	6.63687	0.877492	0.482896
UBXN1	1	3	3.20492	6.63687	0.877492	0.482896
RAD17	1	3	3.20492	6.63687	0.877492	0.482896
POT1	1	3	3.20492	6.63687	0.877492	0.482896
PPP4C	1	4	3.20492	8.84917	0.927522	0.362172
APBB1	2	7	6.40985	15.486	0.935959	0.413911
EYA1	2	8	6.40985	17.6983	0.958486	0.362172
TP53	116	237	371.771	524.313	0.999154	0.709063
MAD2L2	0	1	0	2.21229	1	0
RFC2	0	1	0	2.21229	1	0
RFC3	0	3	0	6.63687	1	0
RPA3	0	0	0	0	1	#DIV/0!
UBA52	0	1	0	2.21229	1	0
UFD1	0	0	0	0	1	#DIV/0!
POLE2	0	2	0	4.42458	1	0
POLE3	0	0	0	0	1	#DIV/0!
POLD2	0	0	0	0	1	#DIV/0!
POLD4	0	1	0	2.21229	1	0
PCLAF	0	0	0	0	1	#DIV/0!
UBE2L6	0	0	0	0	1	#DIV/0!
RBX1	0	0	0	0	1	#DIV/0!
RAD18	0	2	0	4.42458	1	0
UBE2B	0	0	0	0	1	#DIV/0!
ALKBH2	0	0	0	0	1	#DIV/0!
ALKBH5	0	0	0	0	1	#DIV/0!
FTO	0	1	0	2.21229	1	0
ISY1	0	0	0	0	1	#DIV/0!
GTF2H3	0	1	0	2.21229	1	0
GTF2H2	0	0	0	0	1	#DIV/0!
GTF2H5	0	0	0	0	1	#DIV/0!
CDK7	0	1	0	2.21229	1	0
POLR2H	0	1	0	2.21229	1	0
POLR2I	0	0	0	0	1	#DIV/0!
POLR2C	0	0	0	0	1	#DIV/0!
POLR2D	0	0	0	0	1	#DIV/0!
TCEA1	0	1	0	2.21229	1	0
HMGN1	0	0	0	0	1	#DIV/0!
ERCC1	0	0	0	0	1	#DIV/0!
LIG1	0	3	0	6.63687	1	0
COPS6	0	2	0	4.42458	1	0
GPS1	0	0	0	0	1	#DIV/0!
COPS7A	0	1	0	2.21229	1	0
COPS7B	0	1	0	2.21229	1	0
COPS3	0	2	0	4.42458	1	0
INO80E	0	0	0	0	1	#DIV/0!
TFPT	0	0	0	0	1	#DIV/0!
INO80C	0	0	0	0	1	#DIV/0!
ACTB	0	0	0	0	1	#DIV/0!
ACTL6A	0	2	0	4.42458	1	0
RNF111	0	1	0	2.21229	1	0
PIAS3	0	2	0	4.42458	1	0
UBE2I	0	1	0	2.21229	1	0
FANCE	0	1	0	2.21229	1	0
CENPS	0	0	0	0	1	#DIV/0!
CENPX	0	0	0	0	1	#DIV/0!
FAAP20	0	0	0	0	1	#DIV/0!
FANCB	0	0	0	0	1	#DIV/0!
FAAP24	0	0	0	0	1	#DIV/0!
FAAP100	0	0	0	0	1	#DIV/0!
UBE2T	0	0	0	0	1	#DIV/0!
SLX1A	0	0	0	0	1	#DIV/0!
EME2	0	2	0	4.42458	1	0
MUS81	0	0	0	0	1	#DIV/0!
DCLRE1A	0	3	0	6.63687	1	0
MRE11	0	0	0	0	1	#DIV/0!
PIAS4	0	1	0	2.21229	1	0
RNF8	0	0	0	0	1	#DIV/0!
H4C1	0	0	0	0	1	#DIV/0!
H2AX	0	0	0	0	1	#DIV/0!
H2BC14	0	0	0	0	1	#DIV/0!
H2BC1	0	0	0	0	1	#DIV/0!
H2BC5	0	0	0	0	1	#DIV/0!
H2BC9	0	0	0	0	1	#DIV/0!
H2BC21	0	0	0	0	1	#DIV/0!
H2BC17	0	0	0	0	1	#DIV/0!
H2BC12L	0	0	0	0	1	#DIV/0!
H2BC15	0	0	0	0	1	#DIV/0!
H2BC4	0	0	0	0	1	#DIV/0!
H2BC11	0	0	0	0	1	#DIV/0!
H2BC3	0	0	0	0	1	#DIV/0!
H2BC12	0	0	0	0	1	#DIV/0!
H2BC13	0	0	0	0	1	#DIV/0!
H2BC26	0	0	0	0	1	#DIV/0!
H3-4	0	0	0	0	1	#DIV/0!
NSD2	0	0	0	0	1	#DIV/0!
BABAM2	0	0	0	0	1	#DIV/0!
ABRAXAS1	0	0	0	0	1	#DIV/0!
EYA4	0	5	0	11.0615	1	0
EYA3	0	1	0	2.21229	1	0
SEM1	0	0	0	0	1	#DIV/0!
RAD51	0	0	0	0	1	#DIV/0!
RAD51B	0	2	0	4.42458	1	0
RMI2	0	0	0	0	1	#DIV/0!
EXO1	0	3	0	6.63687	1	0
XRCC3	0	0	0	0	1	#DIV/0!
CHEK1	0	2	0	4.42458	1	0
RHNO1	0	0	0	0	1	#DIV/0!
RAD9B	0	2	0	4.42458	1	0
RAD1	0	1	0	2.21229	1	0
CCNA1	0	3	0	6.63687	1	0
CDK2	0	1	0	2.21229	1	0
RNF4	0	0	0	0	1	#DIV/0!
TIPIN	0	0	0	0	1	#DIV/0!
TINF2	0	0	0	0	1	#DIV/0!
TERF1	0	1	0	2.21229	1	0
ACD	0	1	0	2.21229	1	0
H2AB1	0	0	0	0	1	#DIV/0!
H2AZ2	0	0	0	0	1	#DIV/0!
H2AC7	0	0	0	0	1	#DIV/0!
H2AJ	0	0	0	0	1	#DIV/0!
H2AC20	0	0	0	0	1	#DIV/0!
H2AC6	0	0	0	0	1	#DIV/0!
H2AC4	0	0	0	0	1	#DIV/0!
H2AC18	0	0	0	0	1	#DIV/0!
H2AC14	0	0	0	0	1	#DIV/0!
UNG	0	0	0	0	1	#DIV/0!
NEIL2	0	1	0	2.21229	1	0
TDG	0	1	0	2.21229	1	0
NEIL1	0	1	0	2.21229	1	0
NTHL1	0	0	0	0	1	#DIV/0!
PARG	0	2	0	4.42458	1	0
ADPRS	0	0	0	0	1	#DIV/0!
MSH6	0	2	0	4.42458	1	0
All	31202	45202	100000	100000	NA	1

## Sheet: Chromatin organization
Gene	Cluster 1 - Number of mutations	Cluster 2 - Number of mutations	Cluster 1 - Number of mutations per 100000 mutations (total mutations in cluster 1 - 44703)	Cluster 2 - Number of mutations per 100000 mutations (total mutations in cluster 2 - 86661)	p-value (Binomial test)	Normalized Ratio (D-E)
TRRAP	22	13	70.5083	28.7598	0.00704286	2.45163
PADI2	5	0	16.0246	0	0.0113588	#DIV/0!
SMARCA2	12	5	38.4591	11.0615	0.0127941	3.47685
PBRM1	12	6	38.4591	13.2737	0.024213	2.89738
KDM5B	8	3	25.6394	6.63687	0.0334069	3.86317
DNMT3A	5	1	16.0246	2.21229	0.0449591	7.24345
CLOCK	5	1	16.0246	2.21229	0.0449591	7.24345
KAT7	5	1	16.0246	2.21229	0.0449591	7.24345
KMT2C	22	18	70.5083	39.8212	0.0494224	1.77062
KDM2A	6	2	19.2295	4.42458	0.0552006	4.34607
SMARCC1	7	3	22.4345	6.63687	0.061256	3.38027
ARID4B	7	3	22.4345	6.63687	0.061256	3.38027
CHD3	7	3	22.4345	6.63687	0.061256	3.38027
KDM5A	9	5	28.8443	11.0615	0.0663979	2.60764
SETD6	3	0	9.61477	0	0.0681081	#DIV/0!
KDM1A	3	0	9.61477	0	0.0681081	#DIV/0!
SMARCE1	3	0	9.61477	0	0.0681081	#DIV/0!
TBL1X	3	0	9.61477	0	0.0681081	#DIV/0!
RPS2	4	1	12.8197	2.21229	0.0936355	5.79476
KAT2A	4	1	12.8197	2.21229	0.0936355	5.79476
CHD4	10	7	32.0492	15.486	0.10441	2.06956
DOT1L	5	2	16.0246	4.42458	0.104595	3.62172
SMARCC2	5	2	16.0246	4.42458	0.104595	3.62172
BRWD1	9	6	28.8443	13.2737	0.10708	2.17303
SETD7	2	0	6.40985	0	0.166776	#DIV/0!
KDM1B	2	0	6.40985	0	0.166776	#DIV/0!
SMARCD3	2	0	6.40985	0	0.166776	#DIV/0!
ACTL6B	2	0	6.40985	0	0.166776	#DIV/0!
YEATS4	2	0	6.40985	0	0.166776	#DIV/0!
ATXN7L3	2	0	6.40985	0	0.166776	#DIV/0!
HDAC8	2	0	6.40985	0	0.166776	#DIV/0!
HDAC10	2	0	6.40985	0	0.166776	#DIV/0!
KAT2B	6	4	19.2295	8.84917	0.180595	2.17303
PHF20	5	3	16.0246	6.63687	0.186918	2.41448
GATAD2B	5	3	16.0246	6.63687	0.186918	2.41448
MTA1	5	3	16.0246	6.63687	0.186918	2.41448
PRMT5	3	1	9.61477	2.21229	0.18899	4.34607
BRD1	3	1	9.61477	2.21229	0.18899	4.34607
BRD8	3	1	9.61477	2.21229	0.18899	4.34607
MRGBP	3	1	9.61477	2.21229	0.18899	4.34607
TADA2A	3	1	9.61477	2.21229	0.18899	4.34607
USP22	3	1	9.61477	2.21229	0.18899	4.34607
SUPT20H	3	1	9.61477	2.21229	0.18899	4.34607
SETD1A	4	2	12.8197	4.42458	0.190988	2.89738
SETD2	6	5	19.2295	11.0615	0.265319	1.73843
PHF2	5	4	16.0246	8.84917	0.284327	1.81086
SMARCB1	4	3	12.8197	6.63687	0.30618	1.93159
KANSL1	4	3	12.8197	6.63687	0.30618	1.93159
KDM5C	7	7	22.4345	15.486	0.330946	1.44869
ARID1B	7	7	22.4345	15.486	0.330946	1.44869
HCFC1	7	7	22.4345	15.486	0.330946	1.44869
EHMT1	3	2	9.61477	4.42458	0.332022	2.17303
PRMT7	3	2	9.61477	4.42458	0.332022	2.17303
EP300	10	11	32.0492	24.3352	0.337142	1.31699
SETD1B	6	6	19.2295	13.2737	0.357214	1.44869
SETDB1	9	10	28.8443	22.1229	0.360497	1.30382
ASH2L	2	1	6.40985	2.21229	0.364111	2.89738
KDM6B	2	1	6.40985	2.21229	0.364111	2.89738
MORF4L2	2	1	6.40985	2.21229	0.364111	2.89738
ELP6	2	1	6.40985	2.21229	0.364111	2.89738
KANSL2	2	1	6.40985	2.21229	0.364111	2.89738
KANSL3	2	1	6.40985	2.21229	0.364111	2.89738
HDAC3	2	1	6.40985	2.21229	0.364111	2.89738
MTA2	2	1	6.40985	2.21229	0.364111	2.89738
OGT	5	5	16.0246	11.0615	0.388058	1.44869
NCOR1	5	5	16.0246	11.0615	0.388058	1.44869
RBBP4	1	0	3.20492	0	0.408382	#DIV/0!
SUV39H2	1	0	3.20492	0	0.408382	#DIV/0!
SMARCD2	1	0	3.20492	0	0.408382	#DIV/0!
ING5	1	0	3.20492	0	0.408382	#DIV/0!
DMAP1	1	0	3.20492	0	0.408382	#DIV/0!
TADA2B	1	0	3.20492	0	0.408382	#DIV/0!
MSL2	1	0	3.20492	0	0.408382	#DIV/0!
ELP5	1	0	3.20492	0	0.408382	#DIV/0!
ING4	1	0	3.20492	0	0.408382	#DIV/0!
RCOR1	1	0	3.20492	0	0.408382	#DIV/0!
ARID5B	4	4	12.8197	8.84917	0.425441	1.44869
JAK2	4	4	12.8197	8.84917	0.425441	1.44869
BRPF1	4	4	12.8197	8.84917	0.425441	1.44869
JADE2	4	4	12.8197	8.84917	0.425441	1.44869
EHMT2	3	3	9.61477	6.63687	0.473056	1.44869
KDM7A	3	3	9.61477	6.63687	0.473056	1.44869
PHF8	3	3	9.61477	6.63687	0.473056	1.44869
KDM4B	3	3	9.61477	6.63687	0.473056	1.44869
EPC1	3	3	9.61477	6.63687	0.473056	1.44869
EP400	7	9	22.4345	19.9106	0.500512	1.12676
KAT6A	4	5	12.8197	11.0615	0.538332	1.15895
TAF5L	2	2	6.40985	4.42458	0.539231	1.44869
JADE3	2	2	6.40985	4.42458	0.539231	1.44869
NFKB1	3	4	9.61477	8.84917	0.598214	1.08652
ZZZ3	3	4	9.61477	8.84917	0.598214	1.08652
KMT2B	8	12	25.6394	26.5475	0.613892	0.965793
ARID1A	6	9	19.2295	19.9106	0.622472	0.965793
KMT2D	17	26	54.4837	57.5196	0.625449	0.94722
NCOR2	4	6	12.8197	13.2737	0.638515	0.965793
RBBP5	1	1	3.20492	2.21229	0.649988	1.44869
WDR5	1	1	3.20492	2.21229	0.649988	1.44869
NFKB2	1	1	3.20492	2.21229	0.649988	1.44869
KDM3A	1	1	3.20492	2.21229	0.649988	1.44869
CCND1	1	1	3.20492	2.21229	0.649988	1.44869
PRMT6	1	1	3.20492	2.21229	0.649988	1.44869
KAT5	1	1	3.20492	2.21229	0.649988	1.44869
MORF4L1	1	1	3.20492	2.21229	0.649988	1.44869
RUVBL1	1	1	3.20492	2.21229	0.649988	1.44869
TAF12	1	1	3.20492	2.21229	0.649988	1.44869
ATF2	1	1	3.20492	2.21229	0.649988	1.44869
JADE1	1	1	3.20492	2.21229	0.649988	1.44869
MCRS1	1	1	3.20492	2.21229	0.649988	1.44869
SUDS3	1	1	3.20492	2.21229	0.649988	1.44869
SAP18	1	1	3.20492	2.21229	0.649988	1.44869
REST	1	1	3.20492	2.21229	0.649988	1.44869
MBD3	1	1	3.20492	2.21229	0.649988	1.44869
KDM6A	5	8	16.0246	17.6983	0.669816	0.905431
PADI1	2	3	6.40985	6.63687	0.677371	0.965793
PADI3	2	3	6.40985	6.63687	0.677371	0.965793
PADI4	2	3	6.40985	6.63687	0.677371	0.965793
ELP2	2	3	6.40985	6.63687	0.677371	0.965793
NCOA1	2	3	6.40985	6.63687	0.677371	0.965793
KDM2B	3	5	9.61477	11.0615	0.701877	0.869214
BRPF3	3	5	9.61477	11.0615	0.701877	0.869214
ELP3	3	5	9.61477	11.0615	0.701877	0.869214
NSD1	2	4	6.40985	8.84917	0.779528	0.724345
KDM4A	3	6	9.61477	13.2737	0.783649	0.724345
KDM3B	3	6	9.61477	13.2737	0.783649	0.724345
SMYD3	1	2	3.20492	4.42458	0.792926	0.724345
SETDB2	1	2	3.20492	4.42458	0.792926	0.724345
PRMT3	1	2	3.20492	4.42458	0.792926	0.724345
MBIP	1	2	3.20492	4.42458	0.792926	0.724345
SUPT7L	1	2	3.20492	4.42458	0.792926	0.724345
MSL3	1	2	3.20492	4.42458	0.792926	0.724345
ELP4	1	2	3.20492	4.42458	0.792926	0.724345
PHF21A	1	2	3.20492	4.42458	0.792926	0.724345
KAT8	3	7	9.61477	15.486	0.84585	0.620867
SMARCA4	13	26	41.664	57.5196	0.868554	0.724345
KMT2A	1	3	3.20492	6.63687	0.877492	0.482896
SUZ12	1	3	3.20492	6.63687	0.877492	0.482896
RELA	1	3	3.20492	6.63687	0.877492	0.482896
SMYD2	1	3	3.20492	6.63687	0.877492	0.482896
KDM4C	1	3	3.20492	6.63687	0.877492	0.482896
ARID4A	1	3	3.20492	6.63687	0.877492	0.482896
HDAC2	1	3	3.20492	6.63687	0.877492	0.482896
MTA3	1	3	3.20492	6.63687	0.877492	0.482896
TBL1XR1	4	10	12.8197	22.1229	0.888186	0.579476
PRDM16	3	9	9.61477	19.9106	0.925109	0.482896
ARID2	1	4	3.20492	8.84917	0.927522	0.362172
MSL1	1	4	3.20492	8.84917	0.927522	0.362172
KAT6B	4	12	12.8197	26.5475	0.942919	0.482896
PRDM9	4	14	12.8197	30.9721	0.972034	0.413911
CREBBP	13	33	41.664	73.0056	0.972586	0.570696
KDM4D	1	6	3.20492	13.2737	0.974632	0.241448
NCOA2	1	6	3.20492	13.2737	0.974632	0.241448
EZH2	2	13	6.40985	28.7598	0.995677	0.222875
MECOM	2	15	6.40985	33.1844	0.998303	0.193159
PADI6	0	0	0	0	1	#DIV/0!
H3C15	0	0	0	0	1	#DIV/0!
H3C1	0	0	0	0	1	#DIV/0!
DPY30	0	0	0	0	1	#DIV/0!
NSD3	0	0	0	0	1	#DIV/0!
SETD3	0	0	0	0	1	#DIV/0!
AEBP2	0	0	0	0	1	#DIV/0!
EED	0	1	0	2.21229	1	0
RBBP7	0	1	0	2.21229	1	0
NSD2	0	0	0	0	1	#DIV/0!
KMT5A	0	0	0	0	1	#DIV/0!
H4C1	0	0	0	0	1	#DIV/0!
KMT5B	0	0	0	0	1	#DIV/0!
KMT5C	0	0	0	0	1	#DIV/0!
ASH1L	0	0	0	0	1	#DIV/0!
ATF7IP	0	0	0	0	1	#DIV/0!
SUV39H1	0	2	0	4.42458	1	0
UTY	0	0	0	0	1	#DIV/0!
JMJD6	0	0	0	0	1	#DIV/0!
KDM5D	0	1	0	2.21229	1	0
RIOX2	0	0	0	0	1	#DIV/0!
PRMT1	0	2	0	4.42458	1	0
H2AC18	0	0	0	0	1	#DIV/0!
H2AC20	0	0	0	0	1	#DIV/0!
H2AC21	0	0	0	0	1	#DIV/0!
H2AC14	0	0	0	0	1	#DIV/0!
H2AC12	0	0	0	0	1	#DIV/0!
H2AC4	0	0	0	0	1	#DIV/0!
H2AC6	0	0	0	0	1	#DIV/0!
H2AC1	0	0	0	0	1	#DIV/0!
H2AC11	0	0	0	0	1	#DIV/0!
H2AC7	0	0	0	0	1	#DIV/0!
H2AC25	0	0	0	0	1	#DIV/0!
COPRS	0	0	0	0	1	#DIV/0!
CDK4	0	1	0	2.21229	1	0
WDR77	0	1	0	2.21229	1	0
H2AB1	0	0	0	0	1	#DIV/0!
H2AZ2	0	0	0	0	1	#DIV/0!
H2AX	0	0	0	0	1	#DIV/0!
H2AJ	0	0	0	0	1	#DIV/0!
SMARCD1	0	0	0	0	1	#DIV/0!
ACTL6A	0	2	0	4.42458	1	0
CARM1	0	1	0	2.21229	1	0
MEAF6	0	0	0	0	1	#DIV/0!
ING3	0	0	0	0	1	#DIV/0!
ACTB	0	0	0	0	1	#DIV/0!
RUVBL2	0	0	0	0	1	#DIV/0!
VPS72	0	0	0	0	1	#DIV/0!
SGF29	0	0	0	0	1	#DIV/0!
TADA3	0	1	0	2.21229	1	0
YEATS2	0	2	0	4.42458	1	0
KAT14	0	0	0	0	1	#DIV/0!
DR1	0	0	0	0	1	#DIV/0!
SAP130	0	0	0	0	1	#DIV/0!
TADA1	0	0	0	0	1	#DIV/0!
TAF9	0	0	0	0	1	#DIV/0!
TAF6L	0	0	0	0	1	#DIV/0!
TAF10	0	0	0	0	1	#DIV/0!
SUPT3H	0	4	0	8.84917	1	0
ATXN7	0	1	0	2.21229	1	0
ENY2	0	0	0	0	1	#DIV/0!
H2BC18	0	0	0	0	1	#DIV/0!
H2BC26	0	0	0	0	1	#DIV/0!
H2BC4	0	0	0	0	1	#DIV/0!
H2BC15	0	0	0	0	1	#DIV/0!
H2BC13	0	0	0	0	1	#DIV/0!
H2BC17	0	0	0	0	1	#DIV/0!
H2BC12	0	0	0	0	1	#DIV/0!
H2BC9	0	0	0	0	1	#DIV/0!
H2BC5	0	0	0	0	1	#DIV/0!
H2BC3	0	0	0	0	1	#DIV/0!
H2BC1	0	0	0	0	1	#DIV/0!
H2BC11	0	0	0	0	1	#DIV/0!
H2BC14	0	0	0	0	1	#DIV/0!
H2BC21	0	0	0	0	1	#DIV/0!
ELP1	0	0	0	0	1	#DIV/0!
HAT1	0	1	0	2.21229	1	0
PAX3	0	4	0	8.84917	1	0
GPS2	0	2	0	4.42458	1	0
BRMS1	0	1	0	2.21229	1	0
SAP30L	0	0	0	0	1	#DIV/0!
SAP30	0	1	0	2.21229	1	0
HDAC1	0	0	0	0	1	#DIV/0!
GATAD2A	0	1	0	2.21229	1	0
HMG20B	0	0	0	0	1	#DIV/0!
All	31202	45202	100000	100000	NA	1
