# Supplementary material for: Both cell autonomous and non-autonomous processes modulate the association between replication timing and mutation rate
Source: Sci Rep. 2023 Aug 12;13:13143. doi: 10.1038/s41598-023-39463-1 (PMC10423235; doi:10.1038/s41598-023-39463-1)
Supplement: Supplementary file 6 — Supplementary Table S4. [file 41598_2023_39463_MOESM6_ESM.csv]

_MEMBER_COAD-US	_MEMBER_HNSC-US	_MEMBER_KIRP-US	_MEMBER_LAML-US	_MEMBER_PRAD-CA	_MEMBER_PRAD-US	_MEMBER_READ-US	_MEMBER_THCA-US	_LogP_COAD-US	_LogP_HNSC-US	_LogP_KIRP-US	_LogP_LAML-US	_LogP_PRAD-CA	_LogP_PRAD-US	_LogP_READ-US	_LogP_THCA-US	GO	_PATTERN_	_RANK_	GiniIndex	Category	CategoryID	Description	PARENT_GO	LogP	Enrichment	Z-score	#TotalGeneInLibrary	#GeneInGO	#GeneInHitList	#GeneInGOAndHitList	%InGO	STDV %InGO	GeneID	Hits	Log(q-value)	EvidenceCutoff	GROUP_ID	FirstInGroupByEnrichment	FirstInGroupByLogP	BestLogPInGroup	BestEnrichmentInGroup	URL
1	1	0	1	0	0	1	1	-56.441076439083	-25.716414939945405	0.0	-9.224155172024762	0.0	0.0	-2.6281065358140014	-64.61192209104202	GO:0045321	M11010011	5	0	GO Biological Processes	19	leukocyte activation	19_GO:0002376 immune system process	-64.83864005190145	5.946086394547831	24.218161503232107	30211	515	1322	134	10.136157337367624	0.8300675510528105	199|399|472|596|643|695|712|814|914|915|916|917|920|923|924|925|926|930|931|933|940|942|944|958|959|962|973|974|1236|1380|1511|1514|1524|1794|2207|2213|2214|2322|2841|3070|3394|3458|3560|3676|3683|3684|3689|3702|3718|3815|3821|3902|3932|3937|4063|4064|4066|4208|4242|4495|4818|4853|5027|5293|5551|5579|5729|5730|5734|5788|5873|6095|6352|6363|6504|6556|6622|6688|7096|7305|7412|7454|7535|8320|8832|94…	AIF1|RHOH|ATM|BCL2|CXCR5|BTK|C1QA|CAMK4|CD2|CD3D|CD3E|CD3G|CD4|CD6|CD7|CD8A|CD8B|CD19|MS4A1|CD22|CD28|CD86|TNFSF8|CD40|CD40LG|CD48|CD79A|CD79B|CCR7|CR2|CTSG|CTSL|CX3CR1|DOCK2|FCER1G|FCGR2B|FCGR3A|FLT3|GPR18|HELLS|IRF8|IFNG|IL2RB|ITGA4|ITGAL|ITGAM|ITGB2|ITK|JAK3|KIT|KLRC1|LAG3|LCK|LCP2|LY9|CD180|LYL1|MEF2C|MFNG|MT1G|NKG7|NOTCH2|P2RX7|PIK3CD|PRF1|PRKCB|PTGDR|PTGDS|PTGER4|PTPRC|RAB27A|RORA|CCL5|CCL1…	-60.65080923145745	0	1.0	1.0	1.0	-64.83864005190145	10.070333333333334
1	1	0	1	0	0	1	1	-56.9200054277404	-21.792198768710747	0.0	-9.771935258921227	0.0	0.0	-4.867155689032846	-62.08642980175359	GO:0001775	M11010011	5	0	GO Biological Processes	19	cell activation	19_GO:0009987 cellular process	-62.97998159962635	5.246013282714393	23.1511391532177	30211	636	1322	146	11.043872919818456	0.8620508929242445	135|199|399|472|596|643|688|695|712|814|914|915|916|917|920|923|924|925|926|930|931|933|940|942|944|958|959|962|973|974|1236|1380|1511|1514|1524|1794|2207|2213|2214|2322|2335|2841|3070|3205|3394|3458|3479|3560|3627|3676|3683|3684|3689|3702|3718|3815|3821|3902|3932|3937|4063|4064|4066|4208|4242|4495|4818|4853|5027|5293|5341|5551|5579|5729|5730|5734|5788|5873|6095|6352|6363|6504|6556|6622|6688|7094…	ADORA2A|AIF1|RHOH|ATM|BCL2|CXCR5|KLF5|BTK|C1QA|CAMK4|CD2|CD3D|CD3E|CD3G|CD4|CD6|CD7|CD8A|CD8B|CD19|MS4A1|CD22|CD28|CD86|TNFSF8|CD40|CD40LG|CD48|CD79A|CD79B|CCR7|CR2|CTSG|CTSL|CX3CR1|DOCK2|FCER1G|FCGR2B|FCGR3A|FLT3|FN1|GPR18|HELLS|HOXA9|IRF8|IFNG|IGF1|IL2RB|CXCL10|ITGA4|ITGAL|ITGAM|ITGB2|ITK|JAK3|KIT|KLRC1|LAG3|LCK|LCP2|LY9|CD180|LYL1|MEF2C|MFNG|MT1G|NKG7|NOTCH2|P2RX7|PIK3CD|PLEK|PRF1|PRKCB|PTGDR|…	-59.09318077484633	0	1.0	0.0	0.0	-64.83864005190145	10.070333333333334
1	1	0	1	0	0	1	1	-57.13319415692447	-8.077644656821889	0.0	-8.194443083546915	0.0	0.0	-3.7669994572142316	-32.83109769875624	GO:0030155	M11010011	5	0	GO Biological Processes	19	regulation of cell adhesion	19_GO:0022610 biological adhesion	-57.13319415692447	3.4239578726227333	19.791616928501487	30211	760	2380	205	8.61344537815126	0.5750970311015522	102|135|199|301|399|472|596|604|640|654|836|857|864|868|916|920|939|940|941|942|972|1236|1277|1295|1307|1378|1399|1435|1545|1604|1605|1842|1845|1901|2043|2113|2213|2267|2335|2633|2736|2737|2824|2828|3071|3108|3109|3111|3112|3113|3115|3117|3118|3119|3122|3123|3127|3371|3381|3458|3479|3557|3559|3572|3575|3620|3676|3678|3685|3689|3716|3717|3718|3791|3902|3909|3910|3932|3987|4155|4313|4321|4323|4855|…	ADAM10|ADORA2A|AIF1|ANXA1|RHOH|ATM|BCL2|BCL6|BLK|BMP6|CASP3|CAV1|RUNX3|CBLB|CD3E|CD4|CD27|CD28|CD80|CD86|CD74|CCR7|COL1A1|COL8A1|COL16A1|CR1|CRKL|CSF1|CYP1B1|CD55|DAG1|ECM2|DUSP3|S1PR1|EPHA4|ETS1|FCGR2B|FGL1|FN1|GBP1|GLI2|GLI3|GPM6B|GPR4|NCKAP1L|HLA-DMA|HLA-DMB|HLA-DOA|HLA-DOB|HLA-DPA1|HLA-DPB1|HLA-DQA1|HLA-DQA2|HLA-DQB1|HLA-DRA|HLA-DRB1|HLA-DRB5|TNC|IBSP|IFNG|IGF1|IL1RN|IL2RA|IL6ST|IL7R|IDO1|ITG…	-53.42248459120013	0	2.0	1.0	1.0	-57.13319415692447	5.179028571428572
1	1	0	1	0	0	1	1	-51.118676909517994	-27.492702616390616	0.0	-5.524511707212352	0.0	0.0	-2.158261056401052	-54.918845421352984	GO:0046649	M11010011	5	0	GO Biological Processes	19	lymphocyte activation	19_GO:0002376 immune system process	-54.918845421352984	8.866182091182091	24.96437996442229	30211	407	720	86	11.944444444444445	1.2086348424738138	399|643|684|695|914|915|916|917|920|923|924|925|926|930|931|940|944|959|962|973|974|1236|1794|2207|2214|2322|2529|2841|3394|3560|3569|3574|3593|3659|3683|3702|3932|4063|4064|4818|5293|5450|5551|5579|5734|5788|6363|6504|6688|7409|7454|7462|7535|8320|8832|9437|9840|10125|10320|10538|10673|10859|10875|11151|22914|26279|30009|50615|51176|51744|54518|54900|56253|56833|57379|57705|57823|64919|84174|847…	RHOH|CXCR5|BST2|BTK|CD2|CD3D|CD3E|CD3G|CD4|CD6|CD7|CD8A|CD8B|CD19|MS4A1|CD28|TNFSF8|CD40LG|CD48|CD79A|CD79B|CCR7|DOCK2|FCER1G|FCGR3A|FLT3|FUT7|GPR18|IRF8|IL2RB|IL6|IL7|IL12B|IRF1|ITGAL|ITK|LCK|LY9|CD180|NKG7|PIK3CD|POU2AF1|PRF1|PRKCB|PTGER4|PTPRC|CCL19|SLAMF1|SPI1|VAV1|WAS|LAT2|ZAP70|EOMES|CD84|NCR1|TESPA1|RASGRP1|IKZF1|BATF|TNFSF13B|LILRB1|FGL2|CORO1A|KLRK1|PLA2G2D|TBX21|IL21R|LEF1|CD244|APBB1IP…	-51.50916585129263	0	1.0	0.0	0.0	-64.83864005190145	10.070333333333334
1	1	0	1	0	0	1	1	-33.192255541303226	-5.950995528265263	0.0	-6.201229401051927	0.0	0.0	-3.6243810844355657	-52.81202637008168	GO:0050778	M11010011	5	0	GO Biological Processes	19	positive regulation of immune response	19_GO:0002376 immune system process	-52.81202637008168	7.205963029218843	23.141150858250644	30211	559	720	96	13.333333333333334	1.2668615834434869	640|660|695|696|712|713|714|717|719|729|730|919|920|925|926|930|931|940|952|973|974|1236|1240|2207|2208|2359|2533|3071|3115|3119|3134|3273|3458|3569|3593|3594|3620|3635|3702|3805|3822|3823|3824|3902|3929|3932|3937|4068|4321|5105|5293|5579|5648|5788|6352|6363|6375|6504|6688|7305|7409|7462|7535|8302|8631|9111|9447|9840|10125|10385|10666|10673|10859|22914|26228|30009|50852|51311|54209|54440|54900|56…	BLK|BMX|BTK|BTN1A1|C1QA|C1QB|C1QC|C2|C3AR1|C6|C7|CD247|CD4|CD8A|CD8B|CD19|MS4A1|CD28|CD38|CD79A|CD79B|CCR7|CMKLR1|FCER1G|FCER2|FPR3|FYB1|NCKAP1L|HLA-DPB1|HLA-DQB1|HLA-F|HRG|IFNG|IL6|IL12B|IL12RB1|IDO1|INPP5D|ITK|KIR2DL4|KLRC2|KLRC3|KLRD1|LAG3|LBP|LCK|LCP2|SH2D1A|MMP12|PCK1|PIK3CD|PRKCB|MASP1|PTPRC|CCL5|CCL19|XCL1|SLAMF1|SPI1|TYROBP|VAV1|LAT2|ZAP70|KLRC4|SKAP1|NMI|AIM2|TESPA1|RASGRP1|BTN2A2|CD226|…	-49.46929358965194	0	3.0	1.0	1.0	-52.81202637008168	8.301383892885694
1	1	0	1	0	0	0	1	-52.64119323591688	-16.73922327419427	0.0	-3.7854005894581357	0.0	0.0	0.0	-36.7125006074617	GO:0048534	M11010001	4	0	GO Biological Processes	19	hematopoietic or lymphoid organ development	19_GO:0002376 immune system process	-52.64119323591688	3.5534456395310845	19.13905822996532	30211	643	2380	180	7.563025210084033	0.5419786232101984	119|301|399|472|558|596|604|640|643|669|695|814|836|860|863|864|915|916|917|920|925|930|931|940|944|947|972|973|974|1030|1236|1380|1386|1399|1435|1436|1514|1794|1880|2033|2034|2122|2124|2207|2213|2313|2321|2322|2324|2672|2737|2841|3059|3071|3087|3123|3428|3458|3516|3570|3575|3624|3676|3702|3717|3718|3791|3815|3821|3932|4049|4050|4063|4066|4208|4211|4242|4286|4297|4318|4495|4627|4643|4791|4853|485…	ADD2|ANXA1|RHOH|ATM|AXL|BCL2|BCL6|BLK|CXCR5|BPGM|BTK|CAMK4|CASP3|RUNX2|CBFA2T3|RUNX3|CD3D|CD3E|CD3G|CD4|CD8A|CD19|MS4A1|CD28|TNFSF8|CD34|CD74|CD79A|CD79B|CDKN2B|CCR7|CR2|ATF2|CRKL|CSF1|CSF1R|CTSL|DOCK2|GPR183|EP300|EPAS1|MECOM|EVI2B|FCER1G|FCGR2B|FLI1|FLT1|FLT3|FLT4|GFI1|GLI3|GPR18|HCLS1|NCKAP1L|HHEX|HLA-DRB1|IFI16|IFNG|RBPJ|IL6R|IL7R|INHBA|ITGA4|ITK|JAK2|JAK3|KDR|KIT|KLRC1|LCK|LTA|LTB|LY9|LYL1|M…	-49.356452402464825	0	4.0	1.0	1.0	-52.64119323591688	3.5534456395310845
1	1	0	1	0	0	1	1	-51.974189779235786	-8.671157765566214	0.0	-7.886644408050393	0.0	0.0	-3.0854222365134008	-48.56826034825675	GO:0050865	M11010011	5	0	GO Biological Processes	19	regulation of cell activation	19_GO:0050789 regulation of biological process	-52.4455956648215	4.630902317273921	20.50129209817886	30211	681	1322	138	10.43872919818457	0.8409461984772286	135|199|399|472|596|640|695|814|836|857|864|914|916|920|923|930|933|939|940|942|944|952|958|959|1236|1268|1269|1378|1490|1511|2207|2213|2214|2255|2267|2268|2302|2335|3071|3108|3109|3111|3112|3113|3115|3117|3119|3162|3458|3479|3572|3620|3624|3635|3684|3689|3718|3902|3932|4208|5105|5321|5341|5788|6095|6347|6352|6363|6422|6504|6622|6654|6688|7294|7305|7412|7535|7805|7940|8543|8654|8832|8877|9750|984…	ADORA2A|AIF1|RHOH|ATM|BCL2|BLK|BTK|CAMK4|CASP3|CAV1|RUNX3|CD2|CD3E|CD4|CD6|CD19|CD22|CD27|CD28|CD86|TNFSF8|CD38|CD40|CD40LG|CCR7|CNR1|CNR2|CR1|CCN2|CTSG|FCER1G|FCGR2B|FCGR3A|FGF10|FGL1|FGR|FOXJ1|FN1|NCKAP1L|HLA-DMA|HLA-DMB|HLA-DOA|HLA-DOB|HLA-DPA1|HLA-DPB1|HLA-DQA1|HLA-DQB1|HMOX1|IFNG|IGF1|IL6ST|IDO1|INHBA|INPP5D|ITGAM|ITGB2|JAK3|LAG3|LCK|MEF2C|PCK1|PLA2G4A|PLEK|PTPRC|RORA|CCL2|CCL5|CCL19|SFRP1|S…	-48.85982483570546	0	5.0	1.0	1.0	-52.4455956648215	11.406526429341964
1	1	0	1	0	0	0	1	-52.43465391014293	-16.91985358179198	0.0	-3.7693261350679323	0.0	0.0	0.0	-36.36028963035457	GO:0002520	M11010001	4	0	GO Biological Processes	19	immune system development	19_GO:0002376 immune system process	-52.43465391014293	3.456848801013817	18.992021850729778	30211	683	2380	186	7.815126050420168	0.5501857630745651	119|301|399|472|558|596|604|640|643|669|695|814|836|860|863|864|915|916|917|920|925|930|931|940|944|947|972|973|974|1030|1233|1236|1380|1386|1399|1435|1436|1514|1794|1880|2033|2034|2122|2124|2207|2213|2313|2321|2322|2324|2672|2737|2841|3059|3071|3087|3123|3428|3458|3516|3570|3575|3624|3676|3702|3717|3718|3791|3815|3821|3932|4049|4050|4063|4066|4208|4211|4242|4286|4297|4318|4495|4627|4643|4791|485…	ADD2|ANXA1|RHOH|ATM|AXL|BCL2|BCL6|BLK|CXCR5|BPGM|BTK|CAMK4|CASP3|RUNX2|CBFA2T3|RUNX3|CD3D|CD3E|CD3G|CD4|CD8A|CD19|MS4A1|CD28|TNFSF8|CD34|CD74|CD79A|CD79B|CDKN2B|CCR4|CCR7|CR2|ATF2|CRKL|CSF1|CSF1R|CTSL|DOCK2|GPR183|EP300|EPAS1|MECOM|EVI2B|FCER1G|FCGR2B|FLI1|FLT1|FLT3|FLT4|GFI1|GLI3|GPR18|HCLS1|NCKAP1L|HHEX|HLA-DRB1|IFI16|IFNG|RBPJ|IL6R|IL7R|INHBA|ITGA4|ITK|JAK2|JAK3|KDR|KIT|KLRC1|LCK|LTA|LTB|LY9|L…	-49.20106559913825	0	4.0	0.0	0.0	-52.64119323591688	3.5534456395310845
1	1	0	1	0	0	0	1	-49.38685225197279	-8.116048351236646	0.0	-6.649875187291491	0.0	0.0	0.0	-49.01761889213508	GO:0002694	M11010001	4	0	GO Biological Processes	19	regulation of leukocyte activation	19_GO:0002376 immune system process	-51.168100740178595	4.759422900697262	20.382505807723124	30211	629	1322	131	9.909228441754916	0.8217587665469888	135|199|399|472|596|640|695|814|836|857|864|914|916|920|923|930|933|939|940|942|944|952|958|959|1236|1268|1269|1378|1511|2213|2214|2255|2267|2268|2302|2335|3071|3108|3109|3111|3112|3113|3115|3117|3119|3162|3458|3479|3572|3620|3624|3635|3684|3689|3718|3902|3932|4208|5105|5321|5788|6095|6347|6352|6363|6422|6504|6622|6654|6688|7305|7412|7535|7805|7940|8654|8832|8877|9750|9840|10125|10288|10333|10666…	ADORA2A|AIF1|RHOH|ATM|BCL2|BLK|BTK|CAMK4|CASP3|CAV1|RUNX3|CD2|CD3E|CD4|CD6|CD19|CD22|CD27|CD28|CD86|TNFSF8|CD38|CD40|CD40LG|CCR7|CNR1|CNR2|CR1|CTSG|FCGR2B|FCGR3A|FGF10|FGL1|FGR|FOXJ1|FN1|NCKAP1L|HLA-DMA|HLA-DMB|HLA-DOA|HLA-DOB|HLA-DPA1|HLA-DPB1|HLA-DQA1|HLA-DQB1|HMOX1|IFNG|IGF1|IL6ST|IDO1|INHBA|INPP5D|ITGAM|ITGB2|JAK3|LAG3|LCK|MEF2C|PCK1|PLA2G4A|PTPRC|RORA|CCL2|CCL5|CCL19|SFRP1|SLAMF1|SNCA|SOS1|S…	-47.679239924070615	0	5.0	0.0	0.0	-52.4455956648215	11.406526429341964
1	1	0	1	0	0	0	1	-49.353249506238726	-7.505358841659608	0.0	-9.999455530716604	0.0	0.0	0.0	-39.020352204395444	GO:0002683	M11010001	4	0	GO Biological Processes	19	negative regulation of immune system process	19_GO:0002376 immune system process	-49.353249506238726	4.151585763717251	19.13449205750574	30211	425	2380	139	5.840336134453781	0.4806875709593269	2|134|135|301|472|558|604|640|695|710|714|836|864|868|933|941|942|966|972|1268|1269|1281|1378|1380|1604|1845|2200|2213|2267|2268|2633|2737|2841|3055|3071|3111|3112|3123|3162|3428|3559|3575|3620|3624|3718|3805|3821|3824|3902|4057|4068|4321|4332|4345|4681|4856|4940|5272|5573|5788|6347|6387|6422|6688|6693|6773|7057|7070|7098|7130|7292|7305|7805|7940|8111|8654|8832|9306|9353|9404|9750|9935|10225|1023…	A2M|ADORA1|ADORA2A|ANXA1|ATM|AXL|BCL6|BLK|BTK|SERPING1|C1QC|CASP3|RUNX3|CBLB|CD22|CD80|CD86|CD59|CD74|CNR1|CNR2|COL3A1|CR1|CR2|CD55|DUSP3|FBN1|FCGR2B|FGL1|FGR|GBP1|GLI3|GPR18|HCK|NCKAP1L|HLA-DOA|HLA-DOB|HLA-DRB1|HMOX1|IFI16|IL2RA|IL7R|IDO1|INHBA|JAK3|KIR2DL4|KLRC1|KLRD1|LAG3|LTF|SH2D1A|MMP12|MNDA|CD200|NBL1|CCN3|OAS3|SERPINB9|PRKAR1A|PTPRC|CCL2|CXCL12|SFRP1|SPI1|SPN|STAT2|THBS1|THY1|TLR3|TNFAIP6|…	-46.27936203810156	0	2.0	0.0	0.0	-57.13319415692447	5.179028571428572
1	1	0	1	0	0	0	1	-48.396184351976196	-16.599423529005144	0.0	-3.904931478127952	0.0	0.0	0.0	-35.055566734679736	GO:0030097	M11010001	4	0	GO Biological Processes	19	hemopoiesis	19_GO:0002376 immune system process	-48.396184351976196	3.5473969385734097	18.336597323480323	30211	594	2380	166	6.974789915966387	0.5221285206836042	119|301|399|472|558|596|604|640|669|695|814|836|860|863|864|915|916|917|920|925|930|931|940|944|947|972|973|974|1030|1236|1380|1386|1435|1436|1514|1794|1880|2033|2034|2122|2124|2207|2213|2313|2321|2322|2324|2672|2737|2841|3059|3071|3087|3123|3428|3458|3516|3570|3575|3624|3676|3702|3717|3718|3791|3815|3821|3932|4063|4066|4208|4211|4242|4286|4297|4318|4495|4627|4643|4853|4855|5048|5153|5238|5293|53…	ADD2|ANXA1|RHOH|ATM|AXL|BCL2|BCL6|BLK|BPGM|BTK|CAMK4|CASP3|RUNX2|CBFA2T3|RUNX3|CD3D|CD3E|CD3G|CD4|CD8A|CD19|MS4A1|CD28|TNFSF8|CD34|CD74|CD79A|CD79B|CDKN2B|CCR7|CR2|ATF2|CSF1|CSF1R|CTSL|DOCK2|GPR183|EP300|EPAS1|MECOM|EVI2B|FCER1G|FCGR2B|FLI1|FLT1|FLT3|FLT4|GFI1|GLI3|GPR18|HCLS1|NCKAP1L|HHEX|HLA-DRB1|IFI16|IFNG|RBPJ|IL6R|IL7R|INHBA|ITGA4|ITK|JAK2|JAK3|KDR|KIT|KLRC1|LCK|LY9|LYL1|MEF2C|MEIS1|MFNG|MIT…	-45.41247351418812	0	4.0	0.0	0.0	-52.64119323591688	3.5534456395310845
1	1	0	1	0	0	0	1	-40.18531773182306	-7.432787225877621	0.0	-4.199397355798147	0.0	0.0	0.0	-45.97380909118345	GO:0051249	M11010001	4	0	GO Biological Processes	19	regulation of lymphocyte activation	19_GO:0002376 immune system process	-45.97380909118345	6.861834273182957	21.313834115186616	30211	532	720	87	12.083333333333334	1.2146823938385023	199|399|640|695|814|864|914|916|920|921|923|930|940|944|952|959|1236|2214|2255|3071|3108|3111|3112|3113|3115|3117|3119|3134|3458|3479|3569|3574|3593|3594|3620|3624|3635|3659|3822|3902|3932|5105|5788|6347|6352|6363|6375|6422|6504|7305|7409|7535|7805|9840|10125|10288|10385|10673|10859|10875|11006|11151|11314|22914|23495|26279|27240|30009|51176|54440|54900|55423|56253|56833|64926|79626|80380|84868|1…	AIF1|RHOH|BLK|BTK|CAMK4|RUNX3|CD2|CD3E|CD4|CD5|CD6|CD19|CD28|TNFSF8|CD38|CD40LG|CCR7|FCGR3A|FGF10|NCKAP1L|HLA-DMA|HLA-DOA|HLA-DOB|HLA-DPA1|HLA-DPB1|HLA-DQA1|HLA-DQB1|HLA-F|IFNG|IGF1|IL6|IL7|IL12B|IL12RB1|IDO1|INHBA|INPP5D|IRF1|KLRC2|LAG3|LCK|PCK1|PTPRC|CCL2|CCL5|CCL19|XCL1|SFRP1|SLAMF1|TYROBP|VAV1|ZAP70|LAPTM5|TESPA1|RASGRP1|LILRB2|BTN2A2|TNFSF13B|LILRB1|FGL2|LILRB4|CORO1A|CD300A|KLRK1|TNFRSF13B|…	-43.016427192117725	0	5.0	0.0	0.0	-52.4455956648215	11.406526429341964
1	1	0	1	0	0	1	1	-44.43763893385791	-6.391678905451261	0.0	-15.714036723694862	0.0	0.0	-2.952583635896809	-40.336571766582054	GO:0001819	M11010011	5	0	GO Biological Processes	19	positive regulation of cytokine production	19_GO:0048518 positive regulation of biological process	-44.43763893385791	3.768023883237506	17.781762251763087	30211	475	2380	141	5.92436974789916	0.483917321346528	199|247|301|718|719|914|916|920|929|940|941|942|947|958|972|1236|1386|1436|1536|1545|1604|2152|2207|2268|2324|2626|3113|3115|3162|3357|3428|3458|3554|3570|3572|3603|3620|3702|3717|3805|3815|4049|4050|4060|4063|4155|4210|4317|4321|4332|4345|4939|4940|5027|5054|5144|5293|5294|5336|5452|5663|5724|5788|6095|6363|6556|6693|6711|6772|6774|7057|7096|7097|7098|7291|7292|7294|7305|7805|8482|8710|8809|8832…	AIF1|ALOX15B|ANXA1|C3|C3AR1|CD2|CD3E|CD4|CD14|CD28|CD80|CD86|CD34|CD40|CD74|CCR7|ATF2|CSF1R|CYBB|CYP1B1|CD55|F3|FCER1G|FGR|FLT4|GATA4|HLA-DPA1|HLA-DPB1|HMOX1|HTR2B|IFI16|IFNG|IL1R1|IL6R|IL6ST|IL16|IDO1|ITK|JAK2|KIR2DL4|KIT|LTA|LTB|LUM|LY9|MBP|MEFV|MMP8|MMP12|MNDA|CD200|OAS2|OAS3|P2RX7|SERPINE1|PDE4D|PIK3CD|PIK3CG|PLCG2|POU2F2|PSEN1|PTAFR|PTPRC|RORA|CCL19|SLC11A1|SPN|SPTBN1|STAT1|STAT3|THBS1|TLR1|…	-41.50508061851722	0	6.0	1.0	1.0	-44.43763893385791	3.943673003181855
1	1	0	1	0	0	0	1	-39.85286844771916	-8.336595636246187	0.0	-5.020598486946124	0.0	0.0	0.0	-43.61314184191753	GO:0050863	M11010001	4	0	GO Biological Processes	19	regulation of T cell activation	19_GO:0002376 immune system process	-43.61314184191753	8.588247238466536	22.05164769402338	30211	342	720	70	9.722222222222221	1.1040962979362796	199|399|814|864|914|916|920|921|923|940|944|959|1236|3071|3108|3111|3112|3113|3115|3117|3119|3458|3479|3569|3574|3593|3594|3620|3659|3902|3932|5105|5788|6347|6352|6363|6375|6504|7409|7535|7805|9840|10125|10288|10385|10673|10859|10875|11006|11151|11314|22914|26279|27240|30009|51176|54440|54900|55423|56253|64926|79626|80380|84868|115650|126259|201633|246778|257101|729230	AIF1|RHOH|CAMK4|RUNX3|CD2|CD3E|CD4|CD5|CD6|CD28|TNFSF8|CD40LG|CCR7|NCKAP1L|HLA-DMA|HLA-DOA|HLA-DOB|HLA-DPA1|HLA-DPB1|HLA-DQA1|HLA-DQB1|IFNG|IGF1|IL6|IL7|IL12B|IL12RB1|IDO1|IRF1|LAG3|LCK|PCK1|PTPRC|CCL2|CCL5|CCL19|XCL1|SLAMF1|VAV1|ZAP70|LAPTM5|TESPA1|RASGRP1|LILRB2|BTN2A2|TNFSF13B|LILRB1|FGL2|LILRB4|CORO1A|CD300A|KLRK1|PLA2G2D|SIT1|TBX21|LEF1|SASH3|LAX1|SIRPG|CRTAM|RASAL3|TNFAIP8L2|PDCD1LG2|HAVCR2…	-40.70406462242636	0	5.0	0.0	0.0	-52.4455956648215	11.406526429341964
1	0	0	0	0	0	1	0	-42.83173440783607	0.0	0.0	0.0	0.0	0.0	-2.9811910738839154	0.0	GO:0001944	M10000010	2	0	GO Biological Processes	19	vasculature development	19_GO:0032502 developmental process	-42.83173440783607	3.5474781927980317	17.23591151865422	30211	526	2380	147	6.176470588235294	0.4934436827274322	133|187|348|800|857|947|1000|1003|1277|1278|1281|1282|1284|1289|1295|1296|1306|1399|1490|1545|1605|1890|1901|1909|2028|2034|2191|2246|2247|2307|2308|2321|2324|2335|2702|2737|2828|3162|3339|3340|3516|3678|3685|3791|4015|4066|4162|4208|4211|4223|4313|4323|4627|4638|4643|4824|4853|4855|4856|5054|5159|5175|5294|5311|5396|5594|5604|5663|6091|6095|6347|6355|6423|6443|6444|6495|6505|6654|6688|6886|6910|…	ADM|APLNR|APOE|CALD1|CAV1|CD34|CDH2|CDH5|COL1A1|COL1A2|COL3A1|COL4A1|COL4A2|COL5A1|COL8A1|COL8A2|COL15A1|CRKL|CCN2|CYP1B1|DAG1|TYMP|S1PR1|EDNRA|ENPEP|EPAS1|FAP|FGF1|FGF2|FOXS1|FOXO1|FLT1|FLT4|FN1|GJA5|GLI3|GPR4|HMOX1|HSPG2|NDST1|RBPJ|ITGA5|ITGAV|KDR|LOX|LYL1|MCAM|MEF2C|MEIS1|MEOX2|MMP2|MMP14|MYH9|MYLK|MYO1E|NKX3-1|NOTCH2|NOTCH4|CCN3|SERPINE1|PDGFRB|PECAM1|PIK3CG|PKD2|PRRX1|MAPK1|MAP2K1|PSEN1|ROBO…	-39.944933583056056	0	7.0	1.0	1.0	-42.83173440783607	3.677613288305977
1	0	0	1	0	0	1	0	-42.6197389467175	0.0	0.0	-2.1489955154693448	0.0	0.0	-3.176138005793123	0.0	GO:0001568	M10010010	3	0	GO Biological Processes	19	blood vessel development	19_GO:0032502 developmental process	-42.6197389467175	3.608745008937969	17.25354542468802	30211	503	2380	143	6.008403361344538	0.4871195672167952	133|187|348|800|857|947|1000|1003|1277|1278|1281|1282|1284|1289|1295|1296|1306|1399|1490|1545|1605|1890|1901|1909|2028|2034|2191|2246|2247|2307|2308|2321|2324|2335|2702|2737|2828|3162|3339|3340|3516|3678|3685|3791|4015|4066|4162|4208|4211|4223|4313|4323|4627|4638|4643|4824|4853|4855|4856|5054|5159|5175|5294|5311|5396|5594|5604|5663|6091|6095|6347|6355|6423|6444|6495|6505|6654|6688|6886|6910|7010|…	ADM|APLNR|APOE|CALD1|CAV1|CD34|CDH2|CDH5|COL1A1|COL1A2|COL3A1|COL4A1|COL4A2|COL5A1|COL8A1|COL8A2|COL15A1|CRKL|CCN2|CYP1B1|DAG1|TYMP|S1PR1|EDNRA|ENPEP|EPAS1|FAP|FGF1|FGF2|FOXS1|FOXO1|FLT1|FLT4|FN1|GJA5|GLI3|GPR4|HMOX1|HSPG2|NDST1|RBPJ|ITGA5|ITGAV|KDR|LOX|LYL1|MCAM|MEF2C|MEIS1|MEOX2|MMP2|MMP14|MYH9|MYLK|MYO1E|NKX3-1|NOTCH2|NOTCH4|CCN3|SERPINE1|PDGFRB|PECAM1|PIK3CG|PKD2|PRRX1|MAPK1|MAP2K1|PSEN1|ROBO…	-39.75412742100742	0	7.0	0.0	0.0	-42.83173440783607	3.677613288305977
1	1	0	1	0	1	1	1	-42.508503829466946	-5.485658620881765	0.0	-17.072349675830832	0.0	-2.0561254520744763	-5.253782311844364	-38.45406476774794	GO:0006954	M11010111	6	0	GO Biological Processes	19	inflammatory response	19_GO:0050896 response to stimulus	-42.517921853896254	4.851621220853444	18.65323994117471	30211	504	1322	107	8.093797276853252	0.7501236273935621	107|135|140|199|654|695|718|719|814|923|929|958|959|1230|1232|1234|1236|1240|1269|1436|1524|1536|2152|2206|2209|2213|2214|2335|2350|2359|2829|3055|3162|3269|3339|3458|3557|3620|3627|3683|3689|3815|3818|4064|4283|4671|4853|5005|5027|5293|5354|5729|5734|5742|6280|6347|6351|6352|6363|6368|6401|6504|6556|6614|6696|7096|7412|8605|8639|8877|9051|9332|9365|9447|9450|10125|10219|10225|10333|10344|10563|1…	ADCY1|ADORA2A|ADORA3|AIF1|BMP6|BTK|C3|C3AR1|CAMK4|CD6|CD14|CD40|CD40LG|CCR1|CCR3|CCR5|CCR7|CMKLR1|CNR2|CSF1R|CX3CR1|CYBB|F3|MS4A2|FCGR1A|FCGR2B|FCGR3A|FN1|FOLR2|FPR3|XCR1|HCK|HMOX1|HRH1|HSPG2|IFNG|IL1RN|IDO1|CXCL10|ITGAL|ITGB2|KIT|KLKB1|CD180|CXCL9|NAIP|NOTCH2|ORM2|P2RX7|PIK3CD|PLP1|PTGDR|PTGER4|PTGS1|S100A9|CCL2|CCL4|CCL5|CCL19|CCL23|SELE|SLAMF1|SLC11A1|SIGLEC1|SPP1|TLR1|VCAM1|PLA2G4C|AOC3|SPHK1…	-39.28433354289158	0	8.0	1.0	1.0	-42.517921853896254	4.851621220853444
1	1	0	1	0	0	1	1	-42.2924923063653	-4.727877068710043	0.0	-13.660218163100431	0.0	0.0	-6.829838499770914	-29.019177377030523	GO:0034097	M11010011	5	0	GO Biological Processes	19	response to cytokine	19_GO:0050896 response to stimulus	-42.2924923063653	2.970865367423565	16.510776727210985	30211	799	2380	187	7.857142857142857	0.551537039385166	102|199|301|330|355|356|558|585|596|608|643|695|836|920|929|952|958|972|1030|1230|1233|1234|1236|1240|1277|1281|1385|1399|1435|1436|1439|1441|1545|1612|1809|2152|2180|2207|2317|2322|2633|2634|2829|3055|3059|3070|3113|3309|3383|3428|3433|3434|3437|3458|3554|3559|3560|3563|3570|3572|3575|3587|3627|3676|3716|3717|3718|3815|3899|3977|3987|4015|4046|4089|4155|4210|4217|4261|4283|4313|4332|4501|4502|45…	ADAM10|AIF1|ANXA1|BIRC3|FAS|FASLG|AXL|BBS4|BCL2|TNFRSF17|CXCR5|BTK|CASP3|CD4|CD14|CD38|CD40|CD74|CDKN2B|CCR1|CCR4|CCR5|CCR7|CMKLR1|COL1A1|COL3A1|CREB1|CRKL|CSF1|CSF1R|CSF2RB|CSF3R|CYP1B1|DAPK1|DPYSL3|F3|ACSL1|FCER1G|FLNB|FLT3|GBP1|GBP2|XCR1|HCK|HCLS1|HELLS|HLA-DPA1|HSPA5|ICAM1|IFI16|IFIT2|IFIT1|IFIT3|IFNG|IL1R1|IL2RA|IL2RB|IL3RA|IL6R|IL6ST|IL7R|IL10RA|CXCL10|ITGA4|JAK1|JAK2|JAK3|KIT|AFF3|LIFR|LIM…	-39.46638932193889	0	9.0	1.0	1.0	-42.2924923063653	3.1112003624979407
1	1	0	1	0	0	1	1	-41.91098424302231	-5.140276827114584	0.0	-5.618022928640192	0.0	0.0	-10.201303378554256	-7.70800733053134	GO:0040017	M11010011	5	0	GO Biological Processes	19	positive regulation of locomotion	19_GO:0040011 locomotion	-41.91098424302231	3.3270626113550597	16.82236473058977	30211	599	2380	157	6.5966386554621845	0.5088082235985012	102|199|301|324|472|596|719|857|958|972|1003|1230|1233|1236|1240|1277|1399|1435|1436|1545|1901|2043|2113|2152|2246|2247|2252|2260|2268|2321|2324|2335|2771|3071|3162|3309|3383|3458|3479|3480|3488|3554|3570|3603|3627|3643|3676|3678|3685|3687|3717|3791|3815|4162|4313|4318|4323|4638|4921|5054|5159|5168|5175|5293|5294|5328|5336|5420|5530|5594|5724|5788|5962|6198|6351|6352|6354|6355|6363|6387|6546|6591…	ADAM10|AIF1|ANXA1|APC|ATM|BCL2|C3AR1|CAV1|CD40|CD74|CDH5|CCR1|CCR4|CCR7|CMKLR1|COL1A1|CRKL|CSF1|CSF1R|CYP1B1|S1PR1|EPHA4|ETS1|F3|FGF1|FGF2|FGF7|FGFR1|FGR|FLT1|FLT4|FN1|GNAI2|NCKAP1L|HMOX1|HSPA5|ICAM1|IFNG|IGF1|IGF1R|IGFBP5|IL1R1|IL6R|IL16|CXCL10|INSR|ITGA4|ITGA5|ITGAV|ITGAX|JAK2|KDR|KIT|MCAM|MMP2|MMP9|MMP14|MYLK|DDR2|SERPINE1|PDGFRB|ENPP2|PECAM1|PIK3CD|PIK3CG|PLAU|PLCG2|PODXL|PPP3CA|MAPK1|PTAFR|P…	-39.10336466428992	0	10.0	1.0	1.0	-41.91098424302231	4.267708635178209
1	1	0	1	0	0	1	1	-24.961308523071732	-8.51251167498311	0.0	-8.01151752274285	0.0	0.0	-2.004292020427433	-41.72824655926292	GO:0002252	M11010011	5	0	GO Biological Processes	19	immune effector process	19_GO:0002376 immune system process	-41.72824655926292	7.352755062305295	20.682195355638306	30211	428	720	75	10.416666666666666	1.1384441882468752	695|712|713|714|717|729|730|925|930|959|1794|2207|2209|2214|2529|3002|3004|3108|3111|3112|3113|3115|3117|3119|3394|3458|3569|3593|3635|3683|3811|3822|3824|3929|4063|4064|4818|5272|5293|5450|5551|5648|5729|5730|5734|6504|6688|7305|7409|7462|8320|9111|10125|10538|10859|10875|11151|22914|30009|50615|51176|51311|51744|54209|54518|57379|57823|84174|84766|84868|114836|116449|171389|196051|202309	BTK|C1QA|C1QB|C1QC|C2|C6|C7|CD8A|CD19|CD40LG|DOCK2|FCER1G|FCGR1A|FCGR3A|FUT7|GZMB|GZMM|HLA-DMA|HLA-DOA|HLA-DOB|HLA-DPA1|HLA-DPB1|HLA-DQA1|HLA-DQB1|IRF8|IFNG|IL6|IL12B|INPP5D|ITGAL|KIR3DL1|KLRC2|KLRD1|LBP|LY9|CD180|NKG7|SERPINB9|PIK3CD|POU2AF1|PRF1|MASP1|PTGDR|PTGDS|PTGER4|SLAMF1|SPI1|TYROBP|VAV1|LAT2|EOMES|NMI|RASGRP1|BATF|LILRB1|FGL2|CORO1A|KLRK1|TBX21|IL21R|LEF1|TLR8|CD244|TREM2|APBB1IP|AICDA|S…	-38.93835574749096	0	1.0	0.0	0.0	-64.83864005190145	10.070333333333334
1	1	0	1	0	0	1	1	-40.984108168978366	-8.12428603908758	0.0	-6.865160909404996	0.0	0.0	-3.1216812259964013	-37.84344062624544	GO:0022407	M11010011	5	0	GO Biological Processes	19	regulation of cell-cell adhesion	19_GO:0022610 biological adhesion	-40.984108168978366	3.7023284313725484	17.003565943514186	30211	456	2380	133	5.588235294117647	0.47082760842230237	135|199|301|399|604|640|654|836|857|864|868|916|920|939|940|941|942|972|1236|1378|1604|1845|2113|2213|2267|2736|2737|3071|3108|3109|3111|3112|3113|3115|3117|3118|3119|3122|3123|3127|3458|3479|3557|3559|3572|3575|3620|3676|3689|3716|3717|3718|3902|3932|4155|4855|5420|5573|5724|5788|5962|6347|6352|6363|6387|6401|6688|6693|7070|7082|7292|7412|7805|8654|8740|9306|9308|9435|9750|9840|10019|10125|10272…	ADORA2A|AIF1|ANXA1|RHOH|BCL6|BLK|BMP6|CASP3|CAV1|RUNX3|CBLB|CD3E|CD4|CD27|CD28|CD80|CD86|CD74|CCR7|CR1|CD55|DUSP3|ETS1|FCGR2B|FGL1|GLI2|GLI3|NCKAP1L|HLA-DMA|HLA-DMB|HLA-DOA|HLA-DOB|HLA-DPA1|HLA-DPB1|HLA-DQA1|HLA-DQA2|HLA-DQB1|HLA-DRA|HLA-DRB1|HLA-DRB5|IFNG|IGF1|IL1RN|IL2RA|IL6ST|IL7R|IDO1|ITGA4|ITGB2|JAK1|JAK2|JAK3|LAG3|LCK|MBP|NOTCH4|PODXL|PRKAR1A|PTAFR|PTPRC|RDX|CCL2|CCL5|CCL19|CXCL12|SELE|SPI1…	-38.21125069650518	0	2.0	0.0	0.0	-57.13319415692447	5.179028571428572
1	1	0	1	0	0	0	1	-23.24480496996757	-4.9521375238667735	0.0	-6.832369002484337	0.0	0.0	0.0	-40.69107051024491	GO:0002250	M11010001	4	0	GO Biological Processes	19	adaptive immune response	19_GO:0002376 immune system process	-40.69107051024491	5.916524851431658	19.279503581912746	30211	617	720	87	12.083333333333334	1.2146823938385023	608|660|695|712|713|714|717|729|730|814|920|923|924|925|930|959|973|974|1520|2207|2209|2210|2214|3004|3108|3111|3112|3113|3115|3117|3119|3458|3512|3569|3593|3635|3702|3822|3824|3902|3903|4063|4068|5133|5293|5551|5579|6504|6890|7462|7535|8320|8631|8832|10288|10538|10563|10859|11006|11025|22914|23495|27240|30009|50615|50852|51176|51311|51744|54900|57379|57823|79168|80380|83417|84174|84766|84868|897…	TNFRSF17|BMX|BTK|C1QA|C1QB|C1QC|C2|C6|C7|CAMK4|CD4|CD6|CD7|CD8A|CD19|CD40LG|CD79A|CD79B|CTSS|FCER1G|FCGR1A|FCGR1BP|FCGR3A|GZMM|HLA-DMA|HLA-DOA|HLA-DOB|HLA-DPA1|HLA-DPB1|HLA-DQA1|HLA-DQB1|IFNG|JCHAIN|IL6|IL12B|INPP5D|ITK|KLRC2|KLRD1|LAG3|LAIR1|LY9|SH2D1A|PDCD1|PIK3CD|PRF1|PRKCB|SLAMF1|TAP1|LAT2|ZAP70|EOMES|SKAP1|CD84|LILRB2|BATF|CXCL13|LILRB1|LILRB4|LILRB3|KLRK1|TNFRSF13B|SIT1|TBX21|IL21R|TRAT1|LE…	-37.9346034539599	0	11.0	1.0	1.0	-40.69107051024491	13.250438596491227
1	1	0	1	0	0	1	1	-40.6115923750525	-5.070182594158196	0.0	-5.68790571044054	0.0	0.0	-10.186288411346558	-8.001111362898174	GO:0030335	M11010011	5	0	GO Biological Processes	19	positive regulation of cell migration	19_GO:0040011 locomotion	-40.6115923750525	3.3774302220888353	16.606631767024307	30211	560	2380	149	6.260504201680672	0.49656657601520526	102|199|301|324|472|596|719|857|958|972|1003|1230|1236|1240|1277|1399|1435|1436|1545|1901|2043|2113|2152|2246|2247|2252|2260|2268|2321|2324|2335|2771|3071|3162|3309|3383|3458|3479|3480|3488|3554|3570|3627|3643|3676|3678|3685|3687|3717|3791|3815|4162|4313|4318|4323|4638|4921|5054|5159|5168|5175|5293|5294|5328|5336|5420|5530|5594|5724|5788|5962|6198|6351|6352|6354|6355|6363|6387|6546|6591|6648|6678…	ADAM10|AIF1|ANXA1|APC|ATM|BCL2|C3AR1|CAV1|CD40|CD74|CDH5|CCR1|CCR7|CMKLR1|COL1A1|CRKL|CSF1|CSF1R|CYP1B1|S1PR1|EPHA4|ETS1|F3|FGF1|FGF2|FGF7|FGFR1|FGR|FLT1|FLT4|FN1|GNAI2|NCKAP1L|HMOX1|HSPA5|ICAM1|IFNG|IGF1|IGF1R|IGFBP5|IL1R1|IL6R|CXCL10|INSR|ITGA4|ITGA5|ITGAV|ITGAX|JAK2|KDR|KIT|MCAM|MMP2|MMP9|MMP14|MYLK|DDR2|SERPINE1|PDGFRB|ENPP2|PECAM1|PIK3CD|PIK3CG|PLAU|PLCG2|PODXL|PPP3CA|MAPK1|PTAFR|PTPRC|RDX|R…	-37.87091958595072	0	10.0	0.0	0.0	-41.91098424302231	4.267708635178209
1	1	0	1	0	0	0	1	-38.04763129416568	-6.280198982469605	0.0	-4.984935343846407	0.0	0.0	0.0	-40.28369556900965	GO:1903037	M11010001	4	0	GO Biological Processes	19	regulation of leukocyte cell-cell adhesion	19_GO:0022610 biological adhesion	-40.28369556900965	8.172387758397933	20.90470494791843	30211	344	720	67	9.305555555555555	1.0826678669931415	199|399|864|916|920|921|923|940|959|1236|2529|3071|3108|3111|3112|3113|3115|3117|3119|3458|3479|3569|3574|3593|3594|3620|3659|3902|3932|5105|5788|6347|6352|6363|6375|6401|6504|7409|7535|7805|8631|9840|10125|10288|10385|10673|10859|10875|11006|11151|11314|22914|26279|30009|51176|54440|54900|55423|56253|64926|79626|80380|84868|115650|126259|201633|729230	AIF1|RHOH|RUNX3|CD3E|CD4|CD5|CD6|CD28|CD40LG|CCR7|FUT7|NCKAP1L|HLA-DMA|HLA-DOA|HLA-DOB|HLA-DPA1|HLA-DPB1|HLA-DQA1|HLA-DQB1|IFNG|IGF1|IL6|IL7|IL12B|IL12RB1|IDO1|IRF1|LAG3|LCK|PCK1|PTPRC|CCL2|CCL5|CCL19|XCL1|SELE|SLAMF1|VAV1|ZAP70|LAPTM5|SKAP1|TESPA1|RASGRP1|LILRB2|BTN2A2|TNFSF13B|LILRB1|FGL2|LILRB4|CORO1A|CD300A|KLRK1|PLA2G2D|TBX21|LEF1|SASH3|LAX1|SIRPG|CRTAM|RASAL3|TNFAIP8L2|PDCD1LG2|HAVCR2|TNFRS…	-37.572986003285315	0	5.0	0.0	0.0	-52.4455956648215	11.406526429341964
1	1	0	1	0	0	1	1	-40.17345070821852	-4.988848576830395	0.0	-5.350680150455585	0.0	0.0	-9.769423648882793	-7.518640306386031	GO:2000147	M11010011	5	0	GO Biological Processes	19	positive regulation of cell motility	19_GO:0040011 locomotion	-40.17345070821852	3.3038390698745257	16.44046736369154	30211	584	2380	152	6.38655462184874	0.5012033344429481	102|199|301|324|472|596|719|857|958|972|1003|1230|1236|1240|1277|1399|1435|1436|1545|1901|2043|2113|2152|2246|2247|2252|2260|2268|2321|2324|2335|2771|3071|3162|3309|3383|3458|3479|3480|3488|3554|3570|3627|3643|3676|3678|3685|3687|3717|3791|3815|4162|4313|4318|4323|4638|4921|5054|5159|5168|5175|5293|5294|5328|5336|5420|5530|5594|5724|5788|5962|6198|6351|6352|6354|6355|6363|6387|6546|6591|6648|6678…	ADAM10|AIF1|ANXA1|APC|ATM|BCL2|C3AR1|CAV1|CD40|CD74|CDH5|CCR1|CCR7|CMKLR1|COL1A1|CRKL|CSF1|CSF1R|CYP1B1|S1PR1|EPHA4|ETS1|F3|FGF1|FGF2|FGF7|FGFR1|FGR|FLT1|FLT4|FN1|GNAI2|NCKAP1L|HMOX1|HSPA5|ICAM1|IFNG|IGF1|IGF1R|IGFBP5|IL1R1|IL6R|CXCL10|INSR|ITGA4|ITGA5|ITGAV|ITGAX|JAK2|KDR|KIT|MCAM|MMP2|MMP9|MMP14|MYLK|DDR2|SERPINE1|PDGFRB|ENPP2|PECAM1|PIK3CD|PIK3CG|PLAU|PLCG2|PODXL|PPP3CA|MAPK1|PTAFR|PTPRC|RDX|R…	-37.490769866094425	0	10.0	0.0	0.0	-41.91098424302231	4.267708635178209
1	1	0	1	0	0	1	1	-39.65442168721573	-4.950639412742286	0.0	-5.6596942550177225	0.0	0.0	-9.569198280113886	-7.766687152754107	GO:0051272	M11010011	5	0	GO Biological Processes	19	positive regulation of cellular component movement	19_GO:0051179 localization	-39.65442168721573	3.2586169702780445	16.28580700228633	30211	596	2380	153	6.428571428571429	0.5027364664759729	102|199|301|324|472|596|604|719|857|958|972|1003|1230|1236|1240|1277|1399|1435|1436|1545|1901|2043|2113|2152|2246|2247|2252|2260|2268|2321|2324|2335|2771|3071|3162|3309|3383|3458|3479|3480|3488|3554|3570|3627|3643|3676|3678|3685|3687|3717|3791|3815|4162|4313|4318|4323|4638|4921|5054|5159|5168|5175|5293|5294|5328|5336|5420|5530|5594|5724|5788|5962|6198|6351|6352|6354|6355|6363|6387|6546|6591|6648|…	ADAM10|AIF1|ANXA1|APC|ATM|BCL2|BCL6|C3AR1|CAV1|CD40|CD74|CDH5|CCR1|CCR7|CMKLR1|COL1A1|CRKL|CSF1|CSF1R|CYP1B1|S1PR1|EPHA4|ETS1|F3|FGF1|FGF2|FGF7|FGFR1|FGR|FLT1|FLT4|FN1|GNAI2|NCKAP1L|HMOX1|HSPA5|ICAM1|IFNG|IGF1|IGF1R|IGFBP5|IL1R1|IL6R|CXCL10|INSR|ITGA4|ITGA5|ITGAV|ITGAX|JAK2|KDR|KIT|MCAM|MMP2|MMP9|MMP14|MYLK|DDR2|SERPINE1|PDGFRB|ENPP2|PECAM1|PIK3CD|PIK3CG|PLAU|PLCG2|PODXL|PPP3CA|MAPK1|PTAFR|PTPRC|…	-36.99806978381399	0	10.0	0.0	0.0	-41.91098424302231	4.267708635178209
1	1	0	1	0	0	0	1	-30.58297621557609	-15.368729850174802	0.0	-3.2085852932202057	0.0	0.0	0.0	-39.61651867876129	GO:1903131	M11010001	4	0	GO Biological Processes	19	mononuclear cell differentiation	19_GO:0002376 immune system process	-39.61651867876129	8.909256088280062	21.220244698880766	30211	292	720	62	8.61111111111111	1.045466321089415	399|640|695|814|915|916|917|920|925|930|931|940|944|959|973|974|1236|1436|1794|2207|2322|2529|2841|3394|3569|3574|3593|3659|3702|3932|4063|5293|5450|5734|5788|6363|6504|6688|7226|7409|7535|8320|8544|9840|10320|10537|10538|10673|10859|26279|30009|51176|54209|56833|57379|64919|84766|114836|116071|133396|150372|387357	RHOH|BLK|BTK|CAMK4|CD3D|CD3E|CD3G|CD4|CD8A|CD19|MS4A1|CD28|TNFSF8|CD40LG|CD79A|CD79B|CCR7|CSF1R|DOCK2|FCER1G|FLT3|FUT7|GPR18|IRF8|IL6|IL7|IL12B|IRF1|ITK|LCK|LY9|PIK3CD|POU2AF1|PTGER4|PTPRC|CCL19|SLAMF1|SPI1|TRPM2|VAV1|ZAP70|EOMES|PIR|TESPA1|IKZF1|UBD|BATF|TNFSF13B|LILRB1|PLA2G2D|TBX21|LEF1|TREM2|SLAMF8|AICDA|BCL11B|CRACR2A|SLAMF6|BATF2|IL31RA|NFAM1|THEMIS	-36.972755902667565	0	1.0	0.0	0.0	-64.83864005190145	10.070333333333334
1	1	0	1	0	0	1	1	-35.151790565757615	-15.209406863208327	0.0	-3.7665342889247704	0.0	0.0	-2.1263015248773174	-38.35644453572204	GO:0002521	M11010011	5	0	GO Biological Processes	19	leukocyte differentiation	19_GO:0002376 immune system process	-38.35644453572204	7.800962441314554	20.140284599470593	30211	355	720	66	9.166666666666666	1.075380351891631	399|640|695|814|915|916|917|920|925|930|931|940|944|959|973|974|1236|1436|1794|2207|2322|2529|2719|2841|3394|3458|3569|3574|3593|3659|3702|3932|4063|5293|5450|5734|5788|6363|6504|6688|7226|7305|7409|7535|8320|8544|9840|10320|10537|10538|10673|10859|26279|29887|30009|51176|54209|56833|57379|64919|84766|114836|116071|133396|150372|387357	RHOH|BLK|BTK|CAMK4|CD3D|CD3E|CD3G|CD4|CD8A|CD19|MS4A1|CD28|TNFSF8|CD40LG|CD79A|CD79B|CCR7|CSF1R|DOCK2|FCER1G|FLT3|FUT7|GPC3|GPR18|IRF8|IFNG|IL6|IL7|IL12B|IRF1|ITK|LCK|LY9|PIK3CD|POU2AF1|PTGER4|PTPRC|CCL19|SLAMF1|SPI1|TRPM2|TYROBP|VAV1|ZAP70|EOMES|PIR|TESPA1|IKZF1|UBD|BATF|TNFSF13B|LILRB1|PLA2G2D|SNX10|TBX21|LEF1|TREM2|SLAMF8|AICDA|BCL11B|CRACR2A|SLAMF6|BATF2|IL31RA|NFAM1|THEMIS	-35.74839731189485	0	1.0	0.0	0.0	-64.83864005190145	10.070333333333334
1	1	0	1	0	0	0	1	-37.93984066907559	-5.1100920319809715	0.0	-3.938502189681944	0.0	0.0	0.0	-28.574193403741837	GO:0045785	M11010001	4	0	GO Biological Processes	19	positive regulation of cell adhesion	19_GO:0022610 biological adhesion	-37.93984066907559	3.614573048950522	16.26727099390909	30211	446	2380	127	5.336134453781512	0.46069873605999406	199|301|399|472|604|857|864|916|920|939|940|941|942|972|1236|1295|1307|1378|1399|1435|1604|1605|1842|2043|2113|2335|2736|2737|3071|3108|3109|3111|3112|3113|3115|3117|3118|3119|3122|3123|3127|3381|3458|3479|3559|3572|3575|3676|3678|3685|3689|3716|3717|3718|3791|3932|3987|5212|5420|5530|5724|5788|6347|6352|6363|6387|6401|6422|6423|7010|7070|7082|7168|7292|7402|7412|8646|8740|8784|8829|9308|9435|980…	AIF1|ANXA1|RHOH|ATM|BCL6|CAV1|RUNX3|CD3E|CD4|CD27|CD28|CD80|CD86|CD74|CCR7|COL8A1|COL16A1|CR1|CRKL|CSF1|CD55|DAG1|ECM2|EPHA4|ETS1|FN1|GLI2|GLI3|NCKAP1L|HLA-DMA|HLA-DMB|HLA-DOA|HLA-DOB|HLA-DPA1|HLA-DPB1|HLA-DQA1|HLA-DQA2|HLA-DQB1|HLA-DRA|HLA-DRB1|HLA-DRB5|IBSP|IFNG|IGF1|IL2RA|IL6ST|IL7R|ITGA4|ITGA5|ITGAV|ITGB2|JAK1|JAK2|JAK3|KDR|LCK|LIMS1|VIT|PODXL|PPP3CA|PTAFR|PTPRC|CCL2|CCL5|CCL19|CXCL12|SELE|SF…	-35.35406983995956	0	2.0	0.0	0.0	-57.13319415692447	5.179028571428572
1	1	0	1	0	0	0	1	-29.28410581236966	-5.310729863705664	0.0	-10.598715723549816	0.0	0.0	0.0	-37.664295400075936	GO:0002764	M11010001	4	0	GO Biological Processes	19	immune response-regulating signaling pathway	19_GO:0002376 immune system process	-37.664295400075936	7.770318930041153	19.934926801957786	30211	351	720	65	9.027777777777779	1.0680180282061666	640|660|695|696|719|919|925|926|930|931|940|952|973|974|1240|1520|2207|2210|2214|2359|2533|3071|3115|3119|3635|3702|3802|3822|3823|3824|3932|3937|5293|5579|5788|7305|7409|7462|7535|8302|8631|9111|10288|10385|10859|11006|22914|23643|51284|51311|54900|79931|81793|84174|84868|89857|93978|118788|131450|150372|151888|196051|259197|387357|388325	BLK|BMX|BTK|BTN1A1|C3AR1|CD247|CD8A|CD8B|CD19|MS4A1|CD28|CD38|CD79A|CD79B|CMKLR1|CTSS|FCER1G|FCGR1BP|FCGR3A|FPR3|FYB1|NCKAP1L|HLA-DPB1|HLA-DQB1|INPP5D|ITK|KIR2DL1|KLRC2|KLRC3|KLRD1|LCK|LCP2|PIK3CD|PRKCB|PTPRC|TYROBP|VAV1|LAT2|ZAP70|KLRC4|SKAP1|NMI|LILRB2|BTN2A2|LILRB1|LILRB4|KLRK1|LY96|TLR7|TLR8|LAX1|TNIP3|TLR10|SLA2|HAVCR2|KLHL6|CLEC6A|PIK3AP1|CD200R1|NFAM1|BTLA|PLPP4|NCR3|THEMIS|SCIMP	-35.09971387002984	0	3.0	0.0	0.0	-52.81202637008168	8.301383892885694
1	1	0	1	0	0	0	1	-28.5023314054601	-6.241947340027163	0.0	-3.429944319173493	0.0	0.0	0.0	-36.51700424480013	GO:1903039	M11010001	4	0	GO Biological Processes	19	positive regulation of leukocyte cell-cell adhesion	19_GO:0022610 biological adhesion	-36.51700424480013	9.41952947845805	20.675372257012278	30211	245	720	55	7.638888888888889	0.9899047831821017	199|399|864|916|920|921|923|940|959|1236|2529|3071|3108|3111|3112|3113|3115|3117|3119|3458|3479|3569|3574|3593|3594|3932|5105|5788|6347|6352|6363|6375|6401|6504|7409|7535|8631|9840|10125|10288|10385|10673|10859|11006|11151|22914|51176|54440|55423|64926|80380|84868|115650|126259|729230	AIF1|RHOH|RUNX3|CD3E|CD4|CD5|CD6|CD28|CD40LG|CCR7|FUT7|NCKAP1L|HLA-DMA|HLA-DOA|HLA-DOB|HLA-DPA1|HLA-DPB1|HLA-DQA1|HLA-DQB1|IFNG|IGF1|IL6|IL7|IL12B|IL12RB1|LCK|PCK1|PTPRC|CCL2|CCL5|CCL19|XCL1|SELE|SLAMF1|VAV1|ZAP70|SKAP1|TESPA1|RASGRP1|LILRB2|BTN2A2|TNFSF13B|LILRB1|LILRB4|CORO1A|KLRK1|LEF1|SASH3|SIRPG|RASAL3|PDCD1LG2|HAVCR2|TNFRSF13C|TMIGD2|CCR2	-33.97262610084231	0	5.0	0.0	0.0	-52.4455956648215	11.406526429341964
1	1	0	1	0	0	0	1	-28.392864507224697	-8.236354613713816	0.0	-11.269067724267526	0.0	0.0	0.0	-36.50468870446856	GO:0002697	M11010001	4	0	GO Biological Processes	19	regulation of immune effector process	19_GO:0002376 immune system process	-36.50468870446856	7.60742839156437	19.511305198136544	30211	353	720	64	8.88888888888889	1.0605793380204707	336|409|640|684|695|922|940|959|1379|2208|2529|3071|3134|3162|3458|3569|3593|3594|3805|3822|3823|3824|3902|3929|4068|5105|5272|5788|6363|6375|6504|6688|7305|7409|7454|7805|8302|8832|9437|10125|10225|10666|10859|10875|11006|11314|22914|26228|30009|51744|54209|54440|56253|56833|84868|114836|115352|116449|246778|257101|259197|388325|653361|729230	APOA2|ARRB2|BLK|BST2|BTK|CD5L|CD28|CD40LG|CR1L|FCER2|FUT7|NCKAP1L|HLA-F|HMOX1|IFNG|IL6|IL12B|IL12RB1|KIR2DL4|KLRC2|KLRC3|KLRD1|LAG3|LBP|SH2D1A|PCK1|SERPINB9|PTPRC|CCL19|XCL1|SLAMF1|SPI1|TYROBP|VAV1|WAS|LAPTM5|KLRC4|CD84|NCR1|RASGRP1|CD96|CD226|LILRB1|FGL2|LILRB4|CD300A|KLRK1|STAP1|TBX21|CD244|TREM2|SASH3|CRTAM|SLAMF8|HAVCR2|SLAMF6|FCRL3|CLNK|IL27|ZNF683|NCR3|SCIMP|NCF1|CCR2	-33.97007039779991	0	12.0	1.0	1.0	-36.50468870446856	23.31095679012346
1	1	0	1	0	0	0	1	-36.20076780226617	-4.718422761832926	0.0	-11.924984331720662	0.0	0.0	0.0	-30.001585874499888	GO:0031347	M11010001	4	0	GO Biological Processes	19	regulation of defense response	19_GO:0050896 response to stimulus	-36.20076780226617	3.036301094511879	15.323383873720154	30211	648	2380	155	6.512605042016807	0.5057843894805133	2|134|135|241|301|330|348|472|604|695|710|718|940|1003|1236|1268|1269|1378|1540|2033|2099|2113|2213|2268|2547|2828|3055|3075|3123|3428|3434|3458|3479|3554|3559|3572|3603|3620|3717|3805|3821|3823|3824|3902|4049|4068|4208|4210|4317|4318|4321|4332|4345|4790|4818|4856|4940|5054|5176|5272|5294|5320|5322|5336|5654|5740|5788|6095|6279|6352|6401|6622|6688|6772|6773|7010|7097|7098|7130|7187|7292|7294|7305…	A2M|ADORA1|ADORA2A|ALOX5AP|ANXA1|BIRC3|APOE|ATM|BCL6|BTK|SERPING1|C3|CD28|CDH5|CCR7|CNR1|CNR2|CR1|CYLD|EP300|ESR1|ETS1|FCGR2B|FGR|XRCC6|GPR4|HCK|CFH|HLA-DRB1|IFI16|IFIT1|IFNG|IGF1|IL1R1|IL2RA|IL6ST|IL16|IDO1|JAK2|KIR2DL4|KLRC1|KLRC3|KLRD1|LAG3|LTA|SH2D1A|MEF2C|MEFV|MMP8|MMP9|MMP12|MNDA|CD200|NFKB1|NKG7|CCN3|OAS3|SERPINE1|SERPINF1|SERPINB9|PIK3CG|PLA2G2A|PLA2G5|PLCG2|HTRA1|PTGIS|PTPRC|RORA|S100A8|…	-33.68503483975789	0	13.0	1.0	1.0	-36.20076780226617	3.036301094511879
1	0	0	1	0	0	0	1	-27.599015859551553	0.0	0.0	-14.404280337172576	0.0	0.0	0.0	-35.76624677759168	GO:0045087	M10010001	3	0	GO Biological Processes	19	innate immune response	19_GO:0044419 biological process involved in interspecies interaction between organisms	-35.76624677759168	4.942899214659686	17.247997815905254	30211	764	720	90	12.5	1.2325166214790868	199|356|640|684|695|712|713|714|717|729|730|837|923|1436|1536|2207|2209|2214|2633|2643|3002|3004|3113|3394|3458|3512|3593|3594|3627|3659|3811|3822|3824|3929|3932|4063|4064|4068|4818|5293|5648|6039|6347|6351|6352|6363|6367|6375|6503|6504|6846|7454|7535|8519|8542|8638|8832|9051|9111|9447|10219|10410|10435|10537|10581|11151|22914|51284|51296|51311|51744|57823|60489|79626|81030|84868|89790|92747|9397…	AIF1|FASLG|BLK|BST2|BTK|C1QA|C1QB|C1QC|C2|C6|C7|CASP4|CD6|CSF1R|CYBB|FCER1G|FCGR1A|FCGR3A|GBP1|GCH1|GZMB|GZMM|HLA-DPA1|IRF8|IFNG|JCHAIN|IL12B|IL12RB1|CXCL10|IRF1|KIR3DL1|KLRC2|KLRD1|LBP|LCK|LY9|CD180|SH2D1A|NKG7|PIK3CD|MASP1|RNASE6|CCL2|CCL4|CCL5|CCL19|CCL22|XCL1|SLA|SLAMF1|XCL2|WAS|ZAP70|IFITM1|APOL1|OASL|CD84|PSTPIP1|NMI|AIM2|KLRG1|IFITM3|CDC42EP2|UBD|IFITM2|CORO1A|KLRK1|TLR7|SLC15A3|TLR8|CD244…	-33.25965719452327	0	14.0	1.0	1.0	-35.76624677759168	9.474775985663083
1	1	0	1	0	0	0	1	-25.576086473982528	-4.079231488188092	0.0	-4.279003005980467	0.0	0.0	0.0	-35.48864760881261	GO:0002696	M11010001	4	0	GO Biological Processes	19	positive regulation of leukocyte activation	19_GO:0002376 immune system process	-35.48864760881261	6.777342306677223	18.652229815062988	30211	421	720	68	9.444444444444445	1.0898820741383541	199|399|695|864|914|916|920|921|923|940|952|959|1236|2214|2255|3071|3108|3111|3112|3113|3115|3117|3119|3134|3458|3479|3569|3574|3593|3594|3635|3822|3929|3932|5105|5788|6347|6352|6363|6375|6504|7305|7409|7535|9840|10125|10288|10385|10666|10673|10859|11006|11151|22914|26228|30009|51176|54209|54440|55423|57817|64926|80380|84868|115352|115650|126259|729230	AIF1|RHOH|BTK|RUNX3|CD2|CD3E|CD4|CD5|CD6|CD28|CD38|CD40LG|CCR7|FCGR3A|FGF10|NCKAP1L|HLA-DMA|HLA-DOA|HLA-DOB|HLA-DPA1|HLA-DPB1|HLA-DQA1|HLA-DQB1|HLA-F|IFNG|IGF1|IL6|IL7|IL12B|IL12RB1|INPP5D|KLRC2|LBP|LCK|PCK1|PTPRC|CCL2|CCL5|CCL19|XCL1|SLAMF1|TYROBP|VAV1|ZAP70|TESPA1|RASGRP1|LILRB2|BTN2A2|CD226|TNFSF13B|LILRB1|LILRB4|CORO1A|KLRK1|STAP1|TBX21|LEF1|TREM2|SASH3|SIRPG|HAMP|RASAL3|PDCD1LG2|HAVCR2|FCRL3…	-32.99101286839713	0	5.0	0.0	0.0	-52.4455956648215	11.406526429341964
1	1	0	1	0	0	0	1	-26.047428717121743	-4.807979358169823	0.0	-4.550131790724069	0.0	0.0	0.0	-35.43013128603799	GO:0050867	M11010001	4	0	GO Biological Processes	19	positive regulation of cell activation	19_GO:0048518 positive regulation of biological process	-35.43013128603799	6.6404147553516815	18.536394377985484	30211	436	720	69	9.583333333333334	1.0970244195825787	199|399|695|864|914|916|920|921|923|940|952|959|1236|2214|2255|3071|3108|3111|3112|3113|3115|3117|3119|3134|3458|3479|3569|3574|3593|3594|3635|3822|3929|3932|5105|5341|5788|6347|6352|6363|6375|6504|7305|7409|7535|9840|10125|10288|10385|10666|10673|10859|11006|11151|22914|26228|30009|51176|54209|54440|55423|57817|64926|80380|84868|115352|115650|126259|729230	AIF1|RHOH|BTK|RUNX3|CD2|CD3E|CD4|CD5|CD6|CD28|CD38|CD40LG|CCR7|FCGR3A|FGF10|NCKAP1L|HLA-DMA|HLA-DOA|HLA-DOB|HLA-DPA1|HLA-DPB1|HLA-DQA1|HLA-DQB1|HLA-F|IFNG|IGF1|IL6|IL7|IL12B|IL12RB1|INPP5D|KLRC2|LBP|LCK|PCK1|PLEK|PTPRC|CCL2|CCL5|CCL19|XCL1|SLAMF1|TYROBP|VAV1|ZAP70|TESPA1|RASGRP1|LILRB2|BTN2A2|CD226|TNFSF13B|LILRB1|LILRB4|CORO1A|KLRK1|STAP1|TBX21|LEF1|TREM2|SASH3|SIRPG|HAMP|RASAL3|PDCD1LG2|HAVCR2|…	-32.94534125997369	0	5.0	0.0	0.0	-52.4455956648215	11.406526429341964
1	1	0	1	0	0	0	1	-26.91341182486537	-6.03458776879895	0.0	-3.2634650361058926	0.0	0.0	0.0	-35.42560190431975	GO:0050870	M11010001	4	0	GO Biological Processes	19	positive regulation of T cell activation	19_GO:0022610 biological adhesion	-35.42560190431975	9.784329845540608	20.57236289262564	30211	223	720	52	7.222222222222222	0.9646975118852467	199|399|864|916|920|921|923|940|959|1236|3071|3108|3111|3112|3113|3115|3117|3119|3458|3479|3569|3574|3593|3594|3932|5105|5788|6347|6352|6363|6375|6504|7409|7535|9840|10125|10288|10385|10673|10859|11006|11151|22914|51176|54440|55423|64926|80380|84868|115650|126259|729230	AIF1|RHOH|RUNX3|CD3E|CD4|CD5|CD6|CD28|CD40LG|CCR7|NCKAP1L|HLA-DMA|HLA-DOA|HLA-DOB|HLA-DPA1|HLA-DPB1|HLA-DQA1|HLA-DQB1|IFNG|IGF1|IL6|IL7|IL12B|IL12RB1|LCK|PCK1|PTPRC|CCL2|CCL5|CCL19|XCL1|SLAMF1|VAV1|ZAP70|TESPA1|RASGRP1|LILRB2|BTN2A2|TNFSF13B|LILRB1|LILRB4|CORO1A|KLRK1|LEF1|SASH3|SIRPG|RASAL3|PDCD1LG2|HAVCR2|TNFRSF13C|TMIGD2|CCR2	-32.94534125997369	0	5.0	0.0	0.0	-52.4455956648215	11.406526429341964
1	1	0	1	0	0	1	1	-35.151230351985035	-4.68889183393697	0.0	-11.994897392653911	0.0	0.0	-6.825560770079981	-28.41138837402161	GO:0071345	M11010011	5	0	GO Biological Processes	19	cellular response to cytokine stimulus	19_GO:0050896 response to stimulus	-35.151230351985035	2.907091456781859	14.961623826280457	30211	703	2380	161	6.764705882352941	0.5147853197650558	199|330|355|356|558|585|608|643|695|920|958|972|1230|1233|1234|1236|1240|1277|1385|1399|1435|1436|1439|1441|1545|1612|1809|2152|2180|2207|2317|2322|2633|2634|2829|3055|3059|3070|3113|3309|3383|3428|3433|3434|3437|3458|3554|3559|3560|3563|3570|3572|3575|3587|3627|3676|3716|3717|3718|3815|3977|3987|4015|4046|4089|4217|4283|4313|4332|4501|4502|4599|4744|4790|4824|4939|5153|5594|5740|5990|6095|6198|6…	AIF1|BIRC3|FAS|FASLG|AXL|BBS4|TNFRSF17|CXCR5|BTK|CD4|CD40|CD74|CCR1|CCR4|CCR5|CCR7|CMKLR1|COL1A1|CREB1|CRKL|CSF1|CSF1R|CSF2RB|CSF3R|CYP1B1|DAPK1|DPYSL3|F3|ACSL1|FCER1G|FLNB|FLT3|GBP1|GBP2|XCR1|HCK|HCLS1|HELLS|HLA-DPA1|HSPA5|ICAM1|IFI16|IFIT2|IFIT1|IFIT3|IFNG|IL1R1|IL2RA|IL2RB|IL3RA|IL6R|IL6ST|IL7R|IL10RA|CXCL10|ITGA4|JAK1|JAK2|JAK3|KIT|LIFR|LIMS1|LOX|LSP1|SMAD4|MAP3K5|CXCL9|MMP2|MNDA|MT1X|MT2A|MX…	-32.687675401141824	0	9.0	0.0	0.0	-42.2924923063653	3.1112003624979407
1	1	0	1	0	0	0	1	-34.6006004395403	-3.6006280454964075	0.0	-7.322131287684392	0.0	0.0	0.0	-21.32567447010454	GO:0050866	M11010001	4	0	GO Biological Processes	19	negative regulation of cell activation	19_GO:0048519 negative regulation of biological process	-34.6006004395403	4.818903672580143	16.47178184884135	30211	216	2380	82	3.4453781512605044	0.37386645737474794	135|301|348|472|558|604|640|695|836|864|868|941|942|972|1268|1269|1378|1845|2213|2267|2268|2737|3071|3123|3162|3559|3620|3624|3718|3902|4332|4345|5573|5788|6422|6688|6693|7292|7305|7805|7940|8654|8832|9306|9750|10019|10288|10457|10859|10875|11006|11117|11314|11326|23208|23240|23495|25793|26191|26279|29126|30009|50943|54209|54542|54900|55824|56253|57045|64092|64115|79626|80380|84695|84868|84959|14…	ADORA2A|ANXA1|APOE|ATM|AXL|BCL6|BLK|BTK|CASP3|RUNX3|CBLB|CD80|CD86|CD74|CNR1|CNR2|CR1|DUSP3|FCGR2B|FGL1|FGR|GLI3|NCKAP1L|HLA-DRB1|HMOX1|IL2RA|IDO1|INHBA|JAK3|LAG3|MNDA|CD200|PRKAR1A|PTPRC|SFRP1|SPI1|SPN|TNFSF4|TYROBP|LAPTM5|LST1|PDE5A|CD84|SOCS6|RIPOR2|SH2B3|LILRB2|GPNMB|LILRB1|FGL2|LILRB4|EMILIN1|CD300A|VSIG4|SYT11|TMEM131L|TNFRSF13B|FBXO7|PTPN22|PLA2G2D|CD274|TBX21|FOXP3|TREM2|RC3H2|LAX1|PAG1|C…	-32.15313230859054	0	2.0	0.0	0.0	-57.13319415692447	5.179028571428572
1	1	0	1	0	0	0	1	-34.28678313931847	-4.525981904174005	0.0	-6.547035326115715	0.0	0.0	0.0	-22.131997125411644	GO:0002695	M11010001	4	0	GO Biological Processes	19	negative regulation of leukocyte activation	19_GO:0002376 immune system process	-34.28678313931847	5.064324900944834	16.564397026490866	30211	193	2380	77	3.235294117647059	0.3626827465973836	135|301|472|558|604|640|695|836|864|868|941|942|972|1268|1269|1378|1845|2213|2267|2268|2737|3071|3123|3162|3559|3620|3624|3718|3902|4332|4345|5573|5788|6422|6688|6693|7292|7305|7805|7940|8654|8832|9306|9750|10288|10457|10859|10875|11006|11314|11326|23208|23240|23495|25793|26191|26279|29126|30009|50943|54542|54900|55824|56253|57045|64092|64115|79626|80380|84695|84868|145581|146722|201633|221395|37…	ADORA2A|ANXA1|ATM|AXL|BCL6|BLK|BTK|CASP3|RUNX3|CBLB|CD80|CD86|CD74|CNR1|CNR2|CR1|DUSP3|FCGR2B|FGL1|FGR|GLI3|NCKAP1L|HLA-DRB1|HMOX1|IL2RA|IDO1|INHBA|JAK3|LAG3|MNDA|CD200|PRKAR1A|PTPRC|SFRP1|SPI1|SPN|TNFSF4|TYROBP|LAPTM5|LST1|PDE5A|CD84|SOCS6|RIPOR2|LILRB2|GPNMB|LILRB1|FGL2|LILRB4|CD300A|VSIG4|SYT11|TMEM131L|TNFRSF13B|FBXO7|PTPN22|PLA2G2D|CD274|TBX21|FOXP3|RC3H2|LAX1|PAG1|CRTAM|TWSG1|SAMSN1|VSIR|TN…	-31.847140345880675	0	2.0	0.0	0.0	-57.13319415692447	5.179028571428572
1	0	0	1	0	0	1	0	-34.08045560869937	0.0	0.0	-2.1723905110324604	0.0	0.0	-2.9785718551228606	0.0	GO:0048514	M10010010	3	0	GO Biological Processes	19	blood vessel morphogenesis	19_GO:0032502 developmental process	-34.08045560869937	3.5445408234893008	15.337904884391728	30211	419	2380	117	4.915966386554622	0.443169406851142	133|187|348|800|857|947|1000|1281|1282|1284|1295|1296|1306|1490|1545|1605|1890|1901|1909|2028|2034|2191|2246|2247|2321|2324|2335|2702|2828|3162|3339|3516|3678|3685|3791|4015|4162|4211|4223|4313|4323|4627|4638|4643|4853|4855|4856|5054|5159|5294|5311|5396|6091|6095|6347|6355|6423|6444|6495|6505|6654|6688|6886|6910|7010|7026|7046|7057|7070|7075|7424|7453|8322|8434|8828|8829|9353|9444|9990|10052|1016…	ADM|APLNR|APOE|CALD1|CAV1|CD34|CDH2|COL3A1|COL4A1|COL4A2|COL8A1|COL8A2|COL15A1|CCN2|CYP1B1|DAG1|TYMP|S1PR1|EDNRA|ENPEP|EPAS1|FAP|FGF1|FGF2|FLT1|FLT4|FN1|GJA5|GPR4|HMOX1|HSPG2|RBPJ|ITGA5|ITGAV|KDR|LOX|MCAM|MEIS1|MEOX2|MMP2|MMP14|MYH9|MYLK|MYO1E|NOTCH2|NOTCH4|CCN3|SERPINE1|PDGFRB|PIK3CG|PKD2|PRRX1|ROBO1|RORA|CCL2|CCL8|SFRP2|SGCD|SIX1|SLC1A1|SOS1|SPI1|TAL1|TBX5|TEK|NR2F2|TGFBR1|THBS1|THY1|TIE1|VEGFC…	-31.64849964392786	0	7.0	0.0	0.0	-42.83173440783607	3.677613288305977
1	1	0	1	0	0	0	1	-21.701660793481636	-4.834914960086981	0.0	-5.092418347047881	0.0	0.0	0.0	-33.44981027150869	GO:0002768	M11010001	4	0	GO Biological Processes	19	immune response-regulating cell surface receptor signaling pathway	19_GO:0002376 immune system process	-33.44981027150869	8.301383892885694	19.10949982093428	30211	278	720	55	7.638888888888889	0.9899047831821017	640|660|695|696|719|919|925|926|930|931|940|952|973|974|1240|2207|2210|2214|2359|2533|3071|3115|3119|3635|3702|3802|3822|3823|3824|3932|3937|5293|5579|5788|7305|7409|7462|7535|8302|8631|10288|10385|10859|11006|22914|54900|84174|89857|93978|131450|150372|151888|196051|259197|387357	BLK|BMX|BTK|BTN1A1|C3AR1|CD247|CD8A|CD8B|CD19|MS4A1|CD28|CD38|CD79A|CD79B|CMKLR1|FCER1G|FCGR1BP|FCGR3A|FPR3|FYB1|NCKAP1L|HLA-DPB1|HLA-DQB1|INPP5D|ITK|KIR2DL1|KLRC2|KLRC3|KLRD1|LCK|LCP2|PIK3CD|PRKCB|PTPRC|TYROBP|VAV1|LAT2|ZAP70|KLRC4|SKAP1|LILRB2|BTN2A2|LILRB1|LILRB4|KLRK1|LAX1|SLA2|KLHL6|CLEC6A|CD200R1|NFAM1|BTLA|PLPP4|NCR3|THEMIS	-31.025407444627625	0	3.0	0.0	0.0	-52.81202637008168	8.301383892885694
1	0	1	1	0	0	1	0	-33.398368521598734	0.0	-3.5915662830092154	-3.232081133802793	0.0	0.0	-6.199113601943861	0.0	GO:0035239	M10110010	4	0	GO Biological Processes	19	tube morphogenesis	19_GO:0032502 developmental process	-33.398368521598734	2.9189743068180376	14.587826272858843	30211	661	2380	152	6.38655462184874	0.5012033344429481	133|187|348|585|596|800|836|857|947|1000|1281|1282|1284|1295|1296|1306|1435|1436|1490|1545|1605|1890|1901|1909|2028|2034|2043|2099|2191|2246|2247|2321|2324|2335|2626|2702|2736|2737|2828|3162|3339|3516|3678|3685|3791|4015|4087|4089|4162|4208|4211|4223|4313|4323|4627|4638|4643|4824|4853|4855|4856|5054|5159|5241|5294|5311|5396|5420|5663|6091|6095|6347|6355|6422|6423|6444|6474|6495|6505|6654|6688|688…	ADM|APLNR|APOE|BBS4|BCL2|CALD1|CASP3|CAV1|CD34|CDH2|COL3A1|COL4A1|COL4A2|COL8A1|COL8A2|COL15A1|CSF1|CSF1R|CCN2|CYP1B1|DAG1|TYMP|S1PR1|EDNRA|ENPEP|EPAS1|EPHA4|ESR1|FAP|FGF1|FGF2|FLT1|FLT4|FN1|GATA4|GJA5|GLI2|GLI3|GPR4|HMOX1|HSPG2|RBPJ|ITGA5|ITGAV|KDR|LOX|SMAD2|SMAD4|MCAM|MEF2C|MEIS1|MEOX2|MMP2|MMP14|MYH9|MYLK|MYO1E|NKX3-1|NOTCH2|NOTCH4|CCN3|SERPINE1|PDGFRB|PGR|PIK3CG|PKD2|PRRX1|PODXL|PSEN1|ROBO1|R…	-30.98138971279688	0	7.0	0.0	0.0	-42.83173440783607	3.677613288305977
1	1	0	1	0	0	1	1	-32.569185006720204	-9.86389885764245	0.0	-4.370181489215817	0.0	0.0	-2.5863308807574037	-33.3837772786474	GO:0042110	M11010011	5	0	GO Biological Processes	19	T cell activation	19_GO:0002376 immune system process	-33.3837772786474	8.721040305010893	19.346431058941775	30211	255	720	53	7.361111111111111	0.9732000153566894	399|914|915|916|917|920|924|925|926|940|944|962|1236|1794|2207|2529|2841|3569|3574|3593|3659|3683|3702|3932|4063|4818|5293|5734|5788|6363|6688|7409|7454|7535|8320|8832|9840|10125|10538|10859|10875|26279|30009|51176|54518|56253|57705|57823|64919|84174|84766|114836|387357	RHOH|CD2|CD3D|CD3E|CD3G|CD4|CD7|CD8A|CD8B|CD28|TNFSF8|CD48|CCR7|DOCK2|FCER1G|FUT7|GPR18|IL6|IL7|IL12B|IRF1|ITGAL|ITK|LCK|LY9|NKG7|PIK3CD|PTGER4|PTPRC|CCL19|SPI1|VAV1|WAS|ZAP70|EOMES|CD84|TESPA1|RASGRP1|BATF|LILRB1|FGL2|PLA2G2D|TBX21|LEF1|APBB1IP|CRTAM|WDFY4|SLAMF7|BCL11B|SLA2|CRACR2A|SLAMF6|THEMIS	-30.980591628440163	0	1.0	0.0	0.0	-64.83864005190145	10.070333333333334
1	1	0	1	0	0	0	1	-29.972105032226967	-7.838930838920824	0.0	-3.7318195677814296	0.0	0.0	0.0	-33.383092613873394	GO:0022409	M11010001	4	0	GO Biological Processes	19	positive regulation of cell-cell adhesion	19_GO:0022610 biological adhesion	-33.383092613873394	8.074723176785033	18.948376803028815	30211	291	720	56	7.777777777777778	0.9981120724601382	199|399|864|916|920|921|923|940|959|1236|2529|3071|3108|3111|3112|3113|3115|3117|3119|3458|3479|3569|3574|3593|3594|3932|5105|5788|6347|6352|6363|6375|6401|6504|7409|7535|8631|9840|10125|10288|10385|10563|10673|10859|11006|11151|22914|51176|54440|55423|64926|80380|84868|115650|126259|729230	AIF1|RHOH|RUNX3|CD3E|CD4|CD5|CD6|CD28|CD40LG|CCR7|FUT7|NCKAP1L|HLA-DMA|HLA-DOA|HLA-DOB|HLA-DPA1|HLA-DPB1|HLA-DQA1|HLA-DQB1|IFNG|IGF1|IL6|IL7|IL12B|IL12RB1|LCK|PCK1|PTPRC|CCL2|CCL5|CCL19|XCL1|SELE|SLAMF1|VAV1|ZAP70|SKAP1|TESPA1|RASGRP1|LILRB2|BTN2A2|CXCL13|TNFSF13B|LILRB1|LILRB4|CORO1A|KLRK1|LEF1|SASH3|SIRPG|RASAL3|PDCD1LG2|HAVCR2|TNFRSF13C|TMIGD2|CCR2	-30.980591628440163	0	5.0	0.0	0.0	-52.4455956648215	11.406526429341964
1	1	0	1	0	0	0	1	-22.213791578627635	-3.477239211792203	0.0	-2.2541978961653513	0.0	0.0	0.0	-33.232812152326005	GO:0051251	M11010001	4	0	GO Biological Processes	19	positive regulation of lymphocyte activation	19_GO:0002376 immune system process	-33.232812152326005	7.012136867325546	18.205946639405592	30211	371	720	62	8.61111111111111	1.045466321089415	199|399|695|864|916|920|921|923|940|952|959|1236|2214|2255|3071|3108|3111|3112|3113|3115|3117|3119|3134|3458|3479|3569|3574|3593|3594|3635|3822|3932|5105|5788|6347|6352|6363|6375|6504|7305|7409|7535|9840|10125|10288|10385|10673|10859|11006|11151|22914|30009|51176|54440|55423|64926|80380|84868|115352|115650|126259|729230	AIF1|RHOH|BTK|RUNX3|CD3E|CD4|CD5|CD6|CD28|CD38|CD40LG|CCR7|FCGR3A|FGF10|NCKAP1L|HLA-DMA|HLA-DOA|HLA-DOB|HLA-DPA1|HLA-DPB1|HLA-DQA1|HLA-DQB1|HLA-F|IFNG|IGF1|IL6|IL7|IL12B|IL12RB1|INPP5D|KLRC2|LCK|PCK1|PTPRC|CCL2|CCL5|CCL19|XCL1|SLAMF1|TYROBP|VAV1|ZAP70|TESPA1|RASGRP1|LILRB2|BTN2A2|TNFSF13B|LILRB1|LILRB4|CORO1A|KLRK1|TBX21|LEF1|SASH3|SIRPG|RASAL3|PDCD1LG2|HAVCR2|FCRL3|TNFRSF13C|TMIGD2|CCR2	-30.83737302138026	0	5.0	0.0	0.0	-52.4455956648215	11.406526429341964
1	1	0	1	0	0	0	1	-25.198930447051445	-7.935929423870437	0.0	-5.5362909989940166	0.0	0.0	0.0	-30.34820790678665	GO:0050670	M11010001	4	0	GO Biological Processes	19	regulation of lymphocyte proliferation	19_GO:0002376 immune system process	-32.81413987982778	6.358955469315267	17.452025738603037	30211	230	1322	64	4.841149773071105	0.5903140566366235	199|472|596|640|695|836|916|923|933|940|942|944|952|958|959|1378|2213|2214|2255|2302|3071|3109|3113|3115|3479|3572|3620|3635|3718|4208|5788|6352|6363|6504|6654|7305|7412|7535|7940|8654|10288|10673|10859|11006|11151|11314|11326|22806|23495|26279|29126|30835|54440|56253|64115|64926|80380|84868|115352|115650|126259|160365|246778|729230	AIF1|ATM|BCL2|BLK|BTK|CASP3|CD3E|CD6|CD22|CD28|CD86|TNFSF8|CD38|CD40|CD40LG|CR1|FCGR2B|FCGR3A|FGF10|FOXJ1|NCKAP1L|HLA-DMB|HLA-DPA1|HLA-DPB1|IGF1|IL6ST|IDO1|INPP5D|JAK3|MEF2C|PTPRC|CCL5|CCL19|SLAMF1|SOS1|TYROBP|VCAM1|ZAP70|LST1|PDE5A|LILRB2|TNFSF13B|LILRB1|LILRB4|CORO1A|CD300A|VSIG4|IKZF3|TNFRSF13B|PLA2G2D|CD274|CD209|SASH3|CRTAM|VSIR|RASAL3|PDCD1LG2|HAVCR2|FCRL3|TNFRSF13C|TMIGD2|CLECL1|IL27|CCR2	-30.024249068055816	0	5.0	0.0	0.0	-52.4455956648215	11.406526429341964
1	1	0	1	0	0	0	1	-25.55517861917571	-8.24162700651093	0.0	-5.463735948522153	0.0	0.0	0.0	-30.075061220714417	GO:0032944	M11010001	4	0	GO Biological Processes	19	regulation of mononuclear cell proliferation	19_GO:0050789 regulation of biological process	-32.448457341813246	6.277080506191036	17.297971944492087	30211	233	1322	64	4.841149773071105	0.5903140566366235	199|472|596|640|695|836|916|923|933|940|942|944|952|958|959|1378|2213|2214|2255|2302|3071|3109|3113|3115|3479|3572|3620|3635|3718|4208|5788|6352|6363|6504|6654|7305|7412|7535|7940|8654|10288|10673|10859|11006|11151|11314|11326|22806|23495|26279|29126|30835|54440|56253|64115|64926|80380|84868|115352|115650|126259|160365|246778|729230	AIF1|ATM|BCL2|BLK|BTK|CASP3|CD3E|CD6|CD22|CD28|CD86|TNFSF8|CD38|CD40|CD40LG|CR1|FCGR2B|FCGR3A|FGF10|FOXJ1|NCKAP1L|HLA-DMB|HLA-DPA1|HLA-DPB1|IGF1|IL6ST|IDO1|INPP5D|JAK3|MEF2C|PTPRC|CCL5|CCL19|SLAMF1|SOS1|TYROBP|VCAM1|ZAP70|LST1|PDE5A|LILRB2|TNFSF13B|LILRB1|LILRB4|CORO1A|CD300A|VSIG4|IKZF3|TNFRSF13B|PLA2G2D|CD274|CD209|SASH3|CRTAM|VSIR|RASAL3|PDCD1LG2|HAVCR2|FCRL3|TNFRSF13C|TMIGD2|CLECL1|IL27|CCR2	-29.675599869340065	0	5.0	0.0	0.0	-52.4455956648215	11.406526429341964
1	1	0	1	0	0	0	1	-27.302006327999287	-8.457511517204798	0.0	-5.61526981910977	0.0	0.0	0.0	-30.32298817716007	GO:0070663	M11010001	4	0	GO Biological Processes	19	regulation of leukocyte proliferation	19_GO:0050789 regulation of biological process	-31.85239090322136	5.938050198339428	16.90627912097055	30211	254	1322	66	4.992435703479576	0.5989900451607264	199|472|596|640|695|836|916|923|933|940|942|944|952|958|959|1378|1436|1439|2213|2214|2255|2302|3071|3109|3113|3115|3479|3572|3620|3635|3718|4208|5788|6352|6363|6504|6654|7305|7412|7535|7940|8654|10288|10673|10859|11006|11151|11314|11326|22806|23495|26279|29126|30835|54440|56253|64115|64926|80380|84868|115352|115650|126259|160365|246778|729230	AIF1|ATM|BCL2|BLK|BTK|CASP3|CD3E|CD6|CD22|CD28|CD86|TNFSF8|CD38|CD40|CD40LG|CR1|CSF1R|CSF2RB|FCGR2B|FCGR3A|FGF10|FOXJ1|NCKAP1L|HLA-DMB|HLA-DPA1|HLA-DPB1|IGF1|IL6ST|IDO1|INPP5D|JAK3|MEF2C|PTPRC|CCL5|CCL19|SLAMF1|SOS1|TYROBP|VCAM1|ZAP70|LST1|PDE5A|LILRB2|TNFSF13B|LILRB1|LILRB4|CORO1A|CD300A|VSIG4|IKZF3|TNFRSF13B|PLA2G2D|CD274|CD209|SASH3|CRTAM|VSIR|RASAL3|PDCD1LG2|HAVCR2|FCRL3|TNFRSF13C|TMIGD2|CLEC…	-29.095923846936348	0	5.0	0.0	0.0	-52.4455956648215	11.406526429341964
1	1	0	1	0	0	0	1	-18.440459948137665	-3.8755830977498578	0.0	-4.212789062157144	0.0	0.0	0.0	-31.643550142405566	GO:0002253	M11010001	4	0	GO Biological Processes	19	activation of immune response	19_GO:0002376 immune system process	-31.643550142405566	7.336515848670756	17.973371733480928	30211	326	720	57	7.916666666666667	1.0062257971937867	640|660|695|696|712|713|714|717|719|729|730|919|925|926|930|931|940|952|973|974|1240|2207|2359|2533|3071|3115|3119|3635|3702|3822|3823|3824|3932|3937|5293|5579|5648|5788|7305|7409|7462|7535|8302|8631|9447|10385|22914|54900|81030|84174|89857|93978|149628|150372|196051|259197|387357	BLK|BMX|BTK|BTN1A1|C1QA|C1QB|C1QC|C2|C3AR1|C6|C7|CD247|CD8A|CD8B|CD19|MS4A1|CD28|CD38|CD79A|CD79B|CMKLR1|FCER1G|FPR3|FYB1|NCKAP1L|HLA-DPB1|HLA-DQB1|INPP5D|ITK|KLRC2|KLRC3|KLRD1|LCK|LCP2|PIK3CD|PRKCB|MASP1|PTPRC|TYROBP|VAV1|LAT2|ZAP70|KLRC4|SKAP1|AIM2|BTN2A2|KLRK1|LAX1|ZBP1|SLA2|KLHL6|CLEC6A|PYHIN1|NFAM1|PLPP4|NCR3|THEMIS	-29.275263257503436	0	3.0	0.0	0.0	-52.81202637008168	8.301383892885694
1	1	0	0	0	0	0	1	-26.560306227186395	-15.502137580052443	0.0	0.0	0.0	0.0	0.0	-31.362650854852724	GO:0030098	M11000001	3	0	GO Biological Processes	19	lymphocyte differentiation	19_GO:0002376 immune system process	-31.362650854852724	8.424983595800525	18.56778327610446	30211	254	720	51	7.083333333333333	0.9560913791623906	399|695|915|916|917|920|925|930|931|940|944|959|973|974|1236|1794|2207|2322|2529|2841|3394|3569|3574|3593|3659|3702|3932|4063|5293|5450|5734|5788|6504|6688|7409|7535|8320|9840|10320|10538|10673|26279|30009|51176|56833|57379|64919|84766|114836|150372|387357	RHOH|BTK|CD3D|CD3E|CD3G|CD4|CD8A|CD19|MS4A1|CD28|TNFSF8|CD40LG|CD79A|CD79B|CCR7|DOCK2|FCER1G|FLT3|FUT7|GPR18|IRF8|IL6|IL7|IL12B|IRF1|ITK|LCK|LY9|PIK3CD|POU2AF1|PTGER4|PTPRC|SLAMF1|SPI1|VAV1|ZAP70|EOMES|TESPA1|IKZF1|BATF|TNFSF13B|PLA2G2D|TBX21|LEF1|SLAMF8|AICDA|BCL11B|CRACR2A|SLAMF6|NFAM1|THEMIS	-29.000894837109552	0	1.0	0.0	0.0	-64.83864005190145	10.070333333333334
1	1	0	1	0	0	1	1	-31.055238501548825	-5.860583541189566	0.0	-11.600422839068854	0.0	0.0	-4.304534625488255	-30.53915209436188	GO:0032103	M11010011	5	0	GO Biological Processes	19	positive regulation of response to external stimulus	19_GO:0048518 positive regulation of biological process	-31.055238501548825	3.331377618920871	14.439131449403797	30211	442	2380	116	4.873949579831932	0.4413689425837524	102|199|241|654|695|718|719|940|972|1230|1233|1236|1240|1268|1435|1436|1901|2033|2113|2152|2247|2260|2547|2828|3055|3071|3428|3458|3480|3570|3572|3603|3620|3627|3717|3791|3805|3823|3824|3902|4049|4064|4068|4317|4321|4332|4818|5054|5159|5294|5320|5322|5336|5594|6279|6351|6352|6354|6363|6387|6622|6688|7057|7097|7098|7162|7292|7294|7305|7424|7852|7941|8578|8740|8829|8840|9180|9353|9450|9750|9943|101…	ADAM10|AIF1|ALOX5AP|BMP6|BTK|C3|C3AR1|CD28|CD74|CCR1|CCR4|CCR7|CMKLR1|CNR1|CSF1|CSF1R|S1PR1|EP300|ETS1|F3|FGF2|FGFR1|XRCC6|GPR4|HCK|NCKAP1L|IFI16|IFNG|IGF1R|IL6R|IL6ST|IL16|IDO1|CXCL10|JAK2|KDR|KIR2DL4|KLRC3|KLRD1|LAG3|LTA|CD180|SH2D1A|MMP8|MMP12|MNDA|NKG7|SERPINE1|PDGFRB|PIK3CG|PLA2G2A|PLA2G5|PLCG2|MAPK1|S100A8|CCL4|CCL5|CCL7|CCL19|CXCL12|SNCA|SPI1|THBS1|TLR2|TLR3|TPBG|TNFSF4|TXK|TYROBP|VEGFC|CX…	-28.69991659381106	0	15.0	1.0	1.0	-31.055238501548825	3.331377618920871
1	1	0	1	0	0	0	1	-23.69788190882377	-7.135146447741439	0.0	-8.951826540827186	0.0	0.0	0.0	-30.86295380814957	GO:0002703	M11010001	4	0	GO Biological Processes	19	regulation of leukocyte mediated immunity	19_GO:0002376 immune system process	-30.86295380814957	8.71197622410546	18.58398939048476	30211	236	720	49	6.805555555555555	0.938556788916871	409|640|684|695|940|1379|2208|2529|3071|3134|3162|3569|3593|3594|3805|3822|3823|3824|3902|4068|5272|5788|6375|6504|6688|7305|7409|7454|8302|8832|9437|10125|10225|10666|10859|11006|11314|22914|26228|30009|54209|54440|56253|84868|114836|116449|259197|388325|729230	ARRB2|BLK|BST2|BTK|CD28|CR1L|FCER2|FUT7|NCKAP1L|HLA-F|HMOX1|IL6|IL12B|IL12RB1|KIR2DL4|KLRC2|KLRC3|KLRD1|LAG3|SH2D1A|SERPINB9|PTPRC|XCL1|SLAMF1|SPI1|TYROBP|VAV1|WAS|KLRC4|CD84|NCR1|RASGRP1|CD96|CD226|LILRB1|LILRB4|CD300A|KLRK1|STAP1|TBX21|TREM2|SASH3|CRTAM|HAVCR2|SLAMF6|CLNK|NCR3|SCIMP|CCR2	-28.513972078442826	0	12.0	0.0	0.0	-36.50468870446856	23.31095679012346
1	1	0	1	0	0	0	1	-30.49196438221379	-4.9634994787182345	0.0	-7.393406248704332	0.0	0.0	0.0	-22.478382912409103	GO:1903706	M11010001	4	0	GO Biological Processes	19	regulation of hemopoiesis	19_GO:0002376 immune system process	-30.49196438221379	3.558341072277967	14.499246191796562	30211	371	2380	104	4.369747899159663	0.41902251860516615	301|399|558|604|695|714|814|864|914|920|939|940|941|942|972|1230|1378|1385|1435|1441|2113|2124|2200|2213|2547|2736|2737|3059|3071|3111|3122|3123|3458|3559|3575|3624|3718|3902|4015|4057|4208|4211|4212|4286|4323|4853|5788|6363|6422|6654|6688|6772|6774|6886|6935|7098|7130|7292|7305|8111|9308|9646|9760|9770|9840|9935|10125|10234|10272|10288|10859|10875|11006|11025|22806|23240|23543|25793|27086|29909|…	ANXA1|RHOH|AXL|BCL6|BTK|C1QC|CAMK4|RUNX3|CD2|CD4|CD27|CD28|CD80|CD86|CD74|CCR1|CR1|CREB1|CSF1|CSF3R|ETS1|EVI2B|FBN1|FCGR2B|XRCC6|GLI2|GLI3|HCLS1|NCKAP1L|HLA-DOA|HLA-DRA|HLA-DRB1|IFNG|IL2RA|IL7R|INHBA|JAK3|LAG3|LOX|LTF|MEF2C|MEIS1|MEIS2|MITF|MMP14|NOTCH2|PTPRC|CCL19|SFRP1|SOS1|SPI1|STAT1|STAT3|TAL1|ZEB1|TLR3|TNFAIP6|TNFSF4|TYROBP|GPR68|CD83|CTR9|TOX|RASSF2|TESPA1|MAFB|RASGRP1|LRRC17|FSTL3|LILRB2|L…	-28.16146605820106	0	16.0	1.0	1.0	-30.49196438221379	5.973504695996046
1	1	0	1	0	0	0	1	-29.51235954698123	-4.6491285091262045	0.0	-6.876893453126079	0.0	0.0	0.0	-26.07874298309064	GO:1902105	M11010001	4	0	GO Biological Processes	19	regulation of leukocyte differentiation	19_GO:0002376 immune system process	-29.51235954698123	3.947156813255338	14.566561615526703	30211	283	2380	88	3.697478991596639	0.38679709806292684	301|399|558|604|695|714|814|864|914|920|939|940|941|942|972|1230|1378|1385|1435|2124|2200|2213|2547|2736|2737|3059|3071|3111|3122|3123|3458|3559|3575|3624|3718|3902|4057|4286|4323|4853|5788|6363|6422|6654|6886|6935|7098|7130|7292|7305|8111|9308|9760|9770|9840|9935|10125|10234|10272|10288|10859|10875|11006|11025|22806|23240|25793|27086|30009|50943|51208|54209|54440|54542|56253|56603|56833|57178|64…	ANXA1|RHOH|AXL|BCL6|BTK|C1QC|CAMK4|RUNX3|CD2|CD4|CD27|CD28|CD80|CD86|CD74|CCR1|CR1|CREB1|CSF1|EVI2B|FBN1|FCGR2B|XRCC6|GLI2|GLI3|HCLS1|NCKAP1L|HLA-DOA|HLA-DRA|HLA-DRB1|IFNG|IL2RA|IL7R|INHBA|JAK3|LAG3|LTF|MITF|MMP14|NOTCH2|PTPRC|CCL19|SFRP1|SOS1|TAL1|ZEB1|TLR3|TNFAIP6|TNFSF4|TYROBP|GPR68|CD83|TOX|RASSF2|TESPA1|MAFB|RASGRP1|LRRC17|FSTL3|LILRB2|LILRB1|FGL2|LILRB4|LILRB3|IKZF3|TMEM131L|FBXO7|FOXP1|TBX…	-27.216623329227712	0	16.0	0.0	0.0	-30.49196438221379	5.973504695996046
1	1	0	1	0	0	0	1	-29.399513829980123	-2.8024150864428337	0.0	-6.054297401713932	0.0	0.0	0.0	-17.689550007763764	GO:0051250	M11010001	4	0	GO Biological Processes	19	negative regulation of lymphocyte activation	19_GO:0002376 immune system process	-29.399513829980123	5.12478469648729	15.34586664001829	30211	161	2380	65	2.73109243697479	0.3340925108372737	135|301|472|558|604|640|695|836|864|868|941|942|972|1378|1845|2213|2267|2268|2737|3071|3123|3559|3620|3624|3718|3902|4332|5573|6422|6693|7292|7305|7805|7940|8654|9306|9750|10288|10457|10859|10875|11006|11314|11326|23240|23495|25793|26191|26279|29126|30009|50943|54542|54900|55824|56253|57045|64092|64115|79626|80380|84695|84868|201633|374403	ADORA2A|ANXA1|ATM|AXL|BCL6|BLK|BTK|CASP3|RUNX3|CBLB|CD80|CD86|CD74|CR1|DUSP3|FCGR2B|FGL1|FGR|GLI3|NCKAP1L|HLA-DRB1|IL2RA|IDO1|INHBA|JAK3|LAG3|MNDA|PRKAR1A|SFRP1|SPN|TNFSF4|TYROBP|LAPTM5|LST1|PDE5A|SOCS6|RIPOR2|LILRB2|GPNMB|LILRB1|FGL2|LILRB4|CD300A|VSIG4|TMEM131L|TNFRSF13B|FBXO7|PTPN22|PLA2G2D|CD274|TBX21|FOXP3|RC3H2|LAX1|PAG1|CRTAM|TWSG1|SAMSN1|VSIR|TNFAIP8L2|PDCD1LG2|LOXL3|HAVCR2|TIGIT|TBC1D10C	-27.109310100826566	0	2.0	0.0	0.0	-57.13319415692447	5.179028571428572
1	0	0	0	0	0	1	0	-28.516111234852787	0.0	0.0	0.0	0.0	0.0	-2.9406558113251573	0.0	GO:0001525	M10000010	2	0	GO Biological Processes	19	angiogenesis	19_GO:0032502 developmental process	-28.516111234852787	3.677613288305977	14.103822993977571	30211	321	2380	93	3.907563025210084	0.3971998913217053	187|800|857|947|1282|1284|1295|1296|1306|1490|1545|1605|1890|1901|1909|2028|2034|2191|2246|2247|2321|2324|2335|2702|2828|3162|3339|3516|3678|3685|3791|4162|4211|4223|4313|4323|4627|4853|4855|4856|5054|5159|5294|6091|6095|6347|6355|6423|6886|7010|7046|7057|7070|7075|7424|7453|8434|8828|8829|9353|9990|10163|10203|10267|10672|10855|11126|22846|25960|26585|29072|51129|51162|54538|55742|57125|57343|57…	APLNR|CALD1|CAV1|CD34|COL4A1|COL4A2|COL8A1|COL8A2|COL15A1|CCN2|CYP1B1|DAG1|TYMP|S1PR1|EDNRA|ENPEP|EPAS1|FAP|FGF1|FGF2|FLT1|FLT4|FN1|GJA5|GPR4|HMOX1|HSPG2|RBPJ|ITGA5|ITGAV|KDR|MCAM|MEIS1|MEOX2|MMP2|MMP14|MYH9|NOTCH2|NOTCH4|CCN3|SERPINE1|PDGFRB|PIK3CG|ROBO1|RORA|CCL2|CCL8|SFRP2|TAL1|TEK|TGFBR1|THBS1|THY1|TIE1|VEGFC|WARS1|RECK|NRP2|NRP1|SLIT2|SLC12A6|WASF2|CALCRL|RAMP1|GNA13|HPSE|CD160|VASH1|ADGRA2|…	-26.24735850678486	0	7.0	0.0	0.0	-42.83173440783607	3.677613288305977
1	1	0	1	0	0	0	1	-16.417367836009266	-5.575156825776999	0.0	-5.027767043231856	0.0	0.0	0.0	-28.050295342126905	GO:0031341	M11010001	4	0	GO Biological Processes	19	regulation of cell killing	19_GO:0050789 regulation of biological process	-28.050295342126905	13.846708333333334	20.106021194639588	30211	100	720	33	4.583333333333333	0.7793572751605512	409|922|1379|2208|3071|3134|3458|3593|3594|3805|3822|3823|3824|3902|4068|5272|5551|5788|6375|6688|7305|7409|8302|9437|10125|10666|10859|22914|26228|56253|84868|114836|259197	ARRB2|CD5L|CR1L|FCER2|NCKAP1L|HLA-F|IFNG|IL12B|IL12RB1|KIR2DL4|KLRC2|KLRC3|KLRD1|LAG3|SH2D1A|SERPINB9|PRF1|PTPRC|XCL1|SPI1|TYROBP|VAV1|KLRC4|NCR1|RASGRP1|CD226|LILRB1|KLRK1|STAP1|CRTAM|HAVCR2|SLAMF6|NCR3	-25.803302716619744	0	12.0	0.0	0.0	-36.50468870446856	23.31095679012346
1	1	0	1	0	0	0	0	-28.046650864913573	-3.555573269095124	0.0	-11.59529424642051	0.0	0.0	0.0	0.0	GO:0001501	M11010000	3	0	GO Biological Processes	19	skeletal system development	19_GO:0032502 developmental process	-28.046650864913573	3.051616161616162	13.458695632573182	30211	495	2380	119	5.0	0.4467435863364723	249|633|649|654|658|860|864|1009|1112|1240|1277|1278|1281|1290|1300|1301|1305|1386|1462|1490|1833|1909|2019|2033|2121|2200|2247|2260|2268|2313|2662|2734|2736|2737|3223|3224|3225|3231|3234|3340|3479|3815|4057|4087|4208|4211|4256|4313|4318|4323|4856|4883|5027|5048|5079|5125|5305|5396|5549|5663|5788|5915|6261|6422|6423|6424|6474|6495|6591|6660|6781|6886|6913|6935|7020|7046|7092|7227|7291|7298|7353|7…	ALPL|BGN|BMP1|BMP6|BMPR1B|RUNX2|RUNX3|CDH11|FOXN3|CMKLR1|COL1A1|COL1A2|COL3A1|COL5A2|COL10A1|COL11A1|COL13A1|ATF2|VCAN|CCN2|EPYC|EDNRA|EN1|EP300|EVC|FBN1|FGF2|FGFR1|FGR|FLI1|GDF10|GLG1|GLI2|GLI3|HOXC6|HOXC8|HOXC9|HOXD1|HOXD8|NDST1|IGF1|KIT|LTF|SMAD2|MEF2C|MEIS1|MGP|MMP2|MMP9|MMP14|CCN3|NPR3|P2RX7|PAFAH1B1|PAX5|PCSK5|PIP4K2A|PRRX1|PRELP|PSEN1|PTPRC|RARB|RYR1|SFRP1|SFRP2|SFRP4|SHOX2|SIX1|SNAI2|SOX5…	-25.803302716619744	0	17.0	1.0	1.0	-28.046650864913573	4.393972204266322
1	1	0	1	0	0	1	1	-25.22146107943842	-3.158111256279326	0.0	-12.04576280370175	0.0	0.0	-3.6871717365887258	-27.967167875872008	GO:0019221	M11010011	5	0	GO Biological Processes	19	cytokine-mediated signaling pathway	19_GO:0023052 signaling	-27.967167875872008	6.556206597222223	16.383585406308985	30211	352	720	55	7.638888888888889	0.9899047831821017	608|643|920|1230|1232|1234|1236|1240|1271|1436|2207|2322|2532|2829|2833|3458|3560|3561|3569|3574|3587|3593|3594|3595|3627|3659|4283|6347|6351|6352|6363|6367|6373|6375|6688|6846|8519|8638|9111|9447|10288|10410|10563|10581|10663|10673|10859|11006|11025|50615|54209|79168|115650|133396|729230	TNFRSF17|CXCR5|CD4|CCR1|CCR3|CCR5|CCR7|CMKLR1|CNTFR|CSF1R|FCER1G|FLT3|ACKR1|XCR1|CXCR3|IFNG|IL2RB|IL2RG|IL6|IL7|IL10RA|IL12B|IL12RB1|IL12RB2|CXCL10|IRF1|CXCL9|CCL2|CCL4|CCL5|CCL19|CCL22|CXCL11|XCL1|SPI1|XCL2|IFITM1|OASL|NMI|AIM2|LILRB2|IFITM3|CXCL13|IFITM2|CXCR6|TNFSF13B|LILRB1|LILRB4|LILRB3|IL21R|TREM2|LILRA6|TNFRSF13C|IL31RA|CCR2	-25.72872706207292	0	18.0	1.0	1.0	-27.967167875872008	26.224826388888886
1	1	0	1	0	0	0	1	-18.54941028104825	-9.295022301828144	0.0	-4.835260772928997	0.0	0.0	0.0	-27.781646731251982	GO:0002366	M11010001	4	0	GO Biological Processes	19	leukocyte activation involved in immune response	19_GO:0002376 immune system process	-27.781646731251982	9.664879837702872	18.11632273236144	30211	178	720	41	5.694444444444445	0.8636306975926787	695|930|959|1794|2207|3394|3458|3569|3593|3683|3929|4063|4064|4818|5293|5450|5729|5730|5734|6504|6688|7305|7462|8320|9111|10125|10538|10859|10875|11151|30009|51176|51744|54209|54518|57379|84766|84868|114836|116449|202309	BTK|CD19|CD40LG|DOCK2|FCER1G|IRF8|IFNG|IL6|IL12B|ITGAL|LBP|LY9|CD180|NKG7|PIK3CD|POU2AF1|PTGDR|PTGDS|PTGER4|SLAMF1|SPI1|TYROBP|LAT2|EOMES|NMI|RASGRP1|BATF|LILRB1|FGL2|CORO1A|TBX21|LEF1|CD244|TREM2|APBB1IP|AICDA|CRACR2A|HAVCR2|SLAMF6|CLNK|GAPT	-25.548058420247308	0	1.0	0.0	0.0	-64.83864005190145	10.070333333333334
1	1	0	1	0	0	1	1	-27.67453598276597	-4.637984337842115	0.0	-4.528841667548837	0.0	0.0	-4.440939697166945	-5.810583564180455	GO:0051345	M11010011	5	0	GO Biological Processes	19	positive regulation of hydrolase activity	19_GO:0065007 biological regulation	-27.67453598276597	2.859931841020637	13.191349688896688	30211	577	2380	130	5.46218487394958	0.46579787146130236	355|356|378|552|801|857|942|945|958|1123|1236|1378|1399|1490|1612|1901|1909|2043|2099|2152|2247|2260|2321|2335|2776|2889|3092|3356|3357|3428|3458|3702|3717|3815|3932|3987|4155|4208|4210|4217|4345|4649|4824|5159|5322|5341|5724|5788|5978|5996|5999|6001|6091|6279|6347|6351|6352|6354|6355|6358|6362|6363|6401|6422|6423|6505|6622|6654|6774|6792|7070|7074|7294|7805|8301|8477|8698|8743|8837|8853|9863|993…	FAS|FASLG|ARF4|AVPR1A|CALM1|CAV1|CD86|CD33|CD40|CHN1|CCR7|CR1|CRKL|CCN2|DAPK1|S1PR1|EDNRA|EPHA4|ESR1|F3|FGF2|FGFR1|FLT1|FN1|GNAQ|RAPGEF1|HIP1|HTR2A|HTR2B|IFI16|IFNG|ITK|JAK2|KIT|LCK|LIMS1|MBP|MEF2C|MEFV|MAP3K5|CD200|MYO9A|NKX3-1|PDGFRB|PLA2G5|PLEK|PTAFR|PTPRC|REST|RGS1|RGS4|RGS10|ROBO1|S100A8|CCL2|CCL4|CCL5|CCL7|CCL8|CCL14|CCL18|CCL19|SELE|SFRP1|SFRP2|SLC1A1|SNCA|SOS1|STAT3|CDKL5|THY1|TIAM1|TXK|L…	-25.45339931802507	0	19.0	1.0	1.0	-27.67453598276597	2.859931841020637
1	1	0	1	0	0	0	1	-15.68090128406952	-3.1578646070972893	0.0	-2.369056681710715	0.0	0.0	0.0	-27.672747189915135	GO:0002429	M11010001	4	0	GO Biological Processes	19	immune response-activating cell surface receptor signaling pathway	19_GO:0002376 immune system process	-27.672747189915135	7.920108210620259	17.132629398393984	30211	249	720	47	6.527777777777778	0.9205719048668487	640|660|695|696|719|919|925|926|930|931|940|952|973|974|1240|2207|2359|2533|3071|3115|3119|3635|3702|3822|3823|3824|3932|3937|5293|5579|5788|7305|7409|7462|7535|8302|8631|10385|22914|54900|84174|89857|93978|150372|196051|259197|387357	BLK|BMX|BTK|BTN1A1|C3AR1|CD247|CD8A|CD8B|CD19|MS4A1|CD28|CD38|CD79A|CD79B|CMKLR1|FCER1G|FPR3|FYB1|NCKAP1L|HLA-DPB1|HLA-DQB1|INPP5D|ITK|KLRC2|KLRC3|KLRD1|LCK|LCP2|PIK3CD|PRKCB|PTPRC|TYROBP|VAV1|LAT2|ZAP70|KLRC4|SKAP1|BTN2A2|KLRK1|LAX1|SLA2|KLHL6|CLEC6A|NFAM1|PLPP4|NCR3|THEMIS	-25.45339931802507	0	3.0	0.0	0.0	-52.81202637008168	8.301383892885694
1	1	0	1	0	0	0	1	-15.68090128406952	-3.1578646070972893	0.0	-2.369056681710715	0.0	0.0	0.0	-27.672747189915135	GO:0002757	M11010001	4	0	GO Biological Processes	19	immune response-activating signal transduction	19_GO:0002376 immune system process	-27.672747189915135	7.920108210620259	17.132629398393984	30211	249	720	47	6.527777777777778	0.9205719048668487	640|660|695|696|719|919|925|926|930|931|940|952|973|974|1240|2207|2359|2533|3071|3115|3119|3635|3702|3822|3823|3824|3932|3937|5293|5579|5788|7305|7409|7462|7535|8302|8631|10385|22914|54900|84174|89857|93978|150372|196051|259197|387357	BLK|BMX|BTK|BTN1A1|C3AR1|CD247|CD8A|CD8B|CD19|MS4A1|CD28|CD38|CD79A|CD79B|CMKLR1|FCER1G|FPR3|FYB1|NCKAP1L|HLA-DPB1|HLA-DQB1|INPP5D|ITK|KLRC2|KLRC3|KLRD1|LCK|LCP2|PIK3CD|PRKCB|PTPRC|TYROBP|VAV1|LAT2|ZAP70|KLRC4|SKAP1|BTN2A2|KLRK1|LAX1|SLA2|KLHL6|CLEC6A|NFAM1|PLPP4|NCR3|THEMIS	-25.45339931802507	0	3.0	0.0	0.0	-52.81202637008168	8.301383892885694
1	1	0	1	0	0	0	1	-18.054844636771954	-9.557578955180569	0.0	-5.422094227666142	0.0	0.0	0.0	-27.372704226995538	GO:0002263	M11010001	4	0	GO Biological Processes	19	cell activation involved in immune response	19_GO:0002376 immune system process	-27.372704226995538	9.452464896214895	17.870861790385735	30211	182	720	41	5.694444444444445	0.8636306975926787	695|930|959|1794|2207|3394|3458|3569|3593|3683|3929|4063|4064|4818|5293|5450|5729|5730|5734|6504|6688|7305|7462|8320|9111|10125|10538|10859|10875|11151|30009|51176|51744|54209|54518|57379|84766|84868|114836|116449|202309	BTK|CD19|CD40LG|DOCK2|FCER1G|IRF8|IFNG|IL6|IL12B|ITGAL|LBP|LY9|CD180|NKG7|PIK3CD|POU2AF1|PTGDR|PTGDS|PTGER4|SLAMF1|SPI1|TYROBP|LAT2|EOMES|NMI|RASGRP1|BATF|LILRB1|FGL2|CORO1A|TBX21|LEF1|CD244|TREM2|APBB1IP|AICDA|CRACR2A|HAVCR2|SLAMF6|CLNK|GAPT	-25.167144639591108	0	1.0	0.0	0.0	-64.83864005190145	10.070333333333334
1	0	0	1	0	0	1	1	-27.30582636298921	0.0	0.0	-3.2132538569893976	0.0	0.0	-2.788474056051363	-9.89573615762825	GO:0008285	M10010011	4	0	GO Biological Processes	19	negative regulation of cell population proliferation	19_GO:0048519 negative regulation of biological process	-27.30582636298921	2.541977683930715	12.792710171009386	30211	784	2380	157	6.5966386554621845	0.5088082235985012	104|133|134|135|140|199|247|324|348|472|590|596|604|640|658|687|694|695|836|857|863|864|868|941|942|945|1003|1030|1031|1032|1378|1386|1436|1545|1805|2113|2191|2213|2247|2321|2444|2737|3123|3162|3437|3458|3486|3488|3516|3559|3604|3620|3622|3624|3717|3776|4049|4087|4089|4163|4208|4330|4332|4345|4824|4856|4883|4969|5176|5311|5376|5527|5573|5604|5739|5797|5915|5978|6091|6347|6355|6422|6423|6424|6591|…	ADARB1|ADM|ADORA1|ADORA2A|ADORA3|AIF1|ALOX15B|APC|APOE|ATM|BCHE|BCL2|BCL6|BLK|BMPR1B|KLF9|BTG1|BTK|CASP3|CAV1|CBFA2T3|RUNX3|CBLB|CD80|CD86|CD33|CDH5|CDKN2B|CDKN2C|CDKN2D|CR1|ATF2|CSF1R|CYP1B1|DPT|ETS1|FAP|FCGR2B|FGF2|FLT1|FRK|GLI3|HLA-DRB1|HMOX1|IFIT3|IFNG|IGFBP3|IGFBP5|RBPJ|IL2RA|TNFRSF9|IDO1|ING2|INHBA|JAK2|KCNK2|LTA|SMAD2|SMAD4|MCC|MEF2C|MN1|MNDA|CD200|NKX3-1|CCN3|NPR3|OGN|SERPINF1|PKD2|PMP22|…	-25.105401583247783	0	20.0	1.0	1.0	-27.30582636298921	2.541977683930715
1	1	0	1	0	0	1	1	-27.231478128449943	-4.120121695740738	0.0	-6.318113755591486	0.0	0.0	-6.464738447517807	-7.955290350540589	GO:0043408	M11010011	5	0	GO Biological Processes	19	regulation of MAPK cascade	19_GO:0023052 signaling	-27.231478128449943	2.664566234657128	12.896374049959908	30211	686	2380	144	6.050420168067227	0.48871054509731454	134|154|242|348|355|857|920|939|958|972|1000|1230|1236|1399|1436|1490|1540|1605|1845|1880|2043|2122|2213|2246|2247|2260|2308|2321|2322|2324|2335|2626|2633|2771|2885|3123|3340|3356|3357|3383|3479|3480|3643|3717|3791|3815|4089|4217|4317|4853|5027|5048|5159|5187|5294|5320|5322|5336|5594|5604|5663|5788|5801|5997|6091|6098|6347|6351|6352|6354|6355|6358|6362|6363|6422|6423|6688|7010|7046|7057|7078|7098…	ADORA1|ADRB2|ALOX12B|APOE|FAS|CAV1|CD4|CD27|CD40|CD74|CDH2|CCR1|CCR7|CRKL|CSF1R|CCN2|CYLD|DAG1|DUSP3|GPR183|EPHA4|MECOM|FCGR2B|FGF1|FGF2|FGFR1|FOXO1|FLT1|FLT3|FLT4|FN1|GATA4|GBP1|GNAI2|GRB2|HLA-DRB1|NDST1|HTR2A|HTR2B|ICAM1|IGF1|IGF1R|INSR|JAK2|KDR|KIT|SMAD4|MAP3K5|MMP8|NOTCH2|P2RX7|PAFAH1B1|PDGFRB|PER1|PIK3CG|PLA2G2A|PLA2G5|PLCG2|MAPK1|MAP2K1|PSEN1|PTPRC|PTPRR|RGS2|ROBO1|ROS1|CCL2|CCL4|CCL5|CCL7|…	-25.039282502603495	0	21.0	1.0	1.0	-27.231478128449943	3.611138075920023
1	1	0	1	0	0	0	1	-16.758170857737227	-6.342754942332363	0.0	-4.241081446745967	0.0	0.0	0.0	-26.97713351159078	GO:0002706	M11010001	4	0	GO Biological Processes	19	regulation of lymphocyte mediated immunity	19_GO:0002376 immune system process	-26.97713351159078	9.59079365079365	17.808532175709697	30211	175	720	40	5.555555555555555	0.8536615238234155	409|695|940|1379|2208|2529|3071|3134|3569|3593|3594|3805|3822|3823|3824|3902|4068|5272|5788|6375|6504|7409|7454|8302|9437|10125|10225|10666|10859|11006|22914|30009|54209|54440|56253|84868|114836|116449|259197|729230	ARRB2|BTK|CD28|CR1L|FCER2|FUT7|NCKAP1L|HLA-F|IL6|IL12B|IL12RB1|KIR2DL4|KLRC2|KLRC3|KLRD1|LAG3|SH2D1A|SERPINB9|PTPRC|XCL1|SLAMF1|VAV1|WAS|KLRC4|NCR1|RASGRP1|CD96|CD226|LILRB1|LILRB4|KLRK1|TBX21|TREM2|SASH3|CRTAM|HAVCR2|SLAMF6|CLNK|NCR3|CCR2	-24.78930269114678	0	12.0	0.0	0.0	-36.50468870446856	23.31095679012346
1	1	0	1	0	1	1	1	-26.56249864536521	-9.884376706553011	0.0	-6.470892100441886	0.0	-2.163395447037168	-8.145789945755391	-13.583662008130187	GO:0072507	M11010111	6	0	GO Biological Processes	19	divalent inorganic cation homeostasis	19_GO:0065007 biological regulation	-26.56249864536521	3.0273671811820964	13.0655119136479	30211	478	2380	114	4.7899159663865545	0.4377407148944532	133|134|187|287|348|356|490|493|552|596|643|664|719|781|793|794|801|817|857|930|931|952|958|1003|1043|1230|1233|1234|1236|1240|1268|1604|1901|1903|1909|2099|2247|2359|2828|2829|2841|2847|3351|3356|3357|3627|3685|3708|3717|3718|3791|3932|4283|4493|4495|4501|4502|5026|5027|5294|5311|5336|5350|5663|5737|5739|5788|6261|6279|6352|6354|6355|6358|6363|6387|6444|6505|6546|6547|6556|6622|6781|7070|7220|77…	ADM|ADORA1|APLNR|ANK2|APOE|FASLG|ATP2B1|ATP2B4|AVPR1A|BCL2|CXCR5|BNIP3|C3AR1|CACNA2D1|CALB1|CALB2|CALM1|CAMK2D|CAV1|CD19|MS4A1|CD38|CD40|CDH5|CD52|CCR1|CCR4|CCR5|CCR7|CMKLR1|CNR1|CD55|S1PR1|S1PR3|EDNRA|ESR1|FGF2|FPR3|GPR4|XCR1|GPR18|MCHR1|HTR1B|HTR2A|HTR2B|CXCL10|ITGAV|ITPR1|JAK2|JAK3|KDR|LCK|CXCL9|MT1E|MT1G|MT1X|MT2A|P2RX5|P2RX7|PIK3CG|PKD2|PLCG2|PLN|PSEN1|PTGFR|PTGIR|PTPRC|RYR1|S100A8|CCL5|CCL7…	-24.38531263144757	0	22.0	1.0	1.0	-26.56249864536521	3.0273671811820964
1	1	1	1	0	1	1	1	-25.66651440260539	-4.4733958261446025	-3.35705779698836	-5.941854861306993	0.0	-4.889744487425506	-7.625303223707066	-19.28141626347198	GO:0042330	M11110111	7	0	GO Biological Processes	19	taxis	19_GO:0040011 locomotion	-25.66651440260539	2.912083539298073	12.73520236633086	30211	510	2380	117	4.915966386554622	0.443169406851142	301|399|643|658|719|1123|1230|1233|1234|1236|1240|1269|1399|1436|1441|1605|1794|1880|1889|1890|1901|1909|2033|2043|2051|2207|2247|2252|2321|2359|2736|2737|2829|3071|3269|3570|3603|3627|3685|3689|3800|3815|3909|3913|4015|4046|4089|4283|4853|4856|5159|5168|5293|5294|5328|5594|5604|5724|5797|6036|6091|6279|6347|6351|6352|6354|6355|6358|6362|6363|6387|6654|6693|7162|7412|7424|7852|8482|8828|8829|9252…	ANXA1|RHOH|CXCR5|BMPR1B|C3AR1|CHN1|CCR1|CCR4|CCR5|CCR7|CMKLR1|CNR2|CRKL|CSF1R|CSF3R|DAG1|DOCK2|GPR183|ECE1|TYMP|S1PR1|EDNRA|EP300|EPHA4|EPHB6|FCER1G|FGF2|FGF7|FLT1|FPR3|GLI2|GLI3|XCR1|NCKAP1L|HRH1|IL6R|IL16|CXCL10|ITGAV|ITGB2|KIF5C|KIT|LAMA3|LAMB2|LOX|LSP1|SMAD4|CXCL9|NOTCH2|CCN3|PDGFRB|ENPP2|PIK3CD|PIK3CG|PLAU|MAPK1|MAP2K1|PTAFR|PTPRM|RNASE2|ROBO1|S100A8|CCL2|CCL4|CCL5|CCL7|CCL8|CCL14|CCL18|CCL1…	-23.5080673598466	0	23.0	1.0	1.0	-25.66651440260539	4.080117046818727
1	1	1	1	0	0	1	1	-25.36484343125765	-5.916854233143751	-2.6562732735169505	-2.0428223028607455	0.0	0.0	-5.237084182773701	-5.847780755610088	GO:0007167	M11110011	6	0	GO Biological Processes	19	enzyme linked receptor protein signaling pathway	19_GO:0023052 signaling	-25.36484343125765	2.724603951397531	12.488401265855837	30211	601	2380	129	5.420168067226891	0.46410598291828503	154|324|558|640|654|658|836|860|916|920|924|925|1003|1123|1277|1278|1281|1282|1284|1386|1399|1435|1436|1490|2043|2051|2202|2246|2247|2250|2252|2260|2268|2308|2321|2322|2324|2444|2662|2674|2885|2889|2979|3055|3096|3340|3479|3480|3572|3624|3643|3667|3717|3718|3791|3815|3932|3937|3977|4012|4015|4053|4087|4089|4313|4318|4643|4921|5157|5159|5293|5594|5801|6098|6503|6654|6688|6711|6760|6774|6886|7010|7…	ADRB2|APC|AXL|BLK|BMP6|BMPR1B|CASP3|RUNX2|CD3E|CD4|CD7|CD8A|CDH5|CHN1|COL1A1|COL1A2|COL3A1|COL4A1|COL4A2|ATF2|CRKL|CSF1|CSF1R|CCN2|EPHA4|EPHB6|EFEMP1|FGF1|FGF2|FGF5|FGF7|FGFR1|FGR|FOXO1|FLT1|FLT3|FLT4|FRK|GDF10|GFRA1|GRB2|RAPGEF1|GUCA1B|HCK|HIVEP1|NDST1|IGF1|IGF1R|IL6ST|INHBA|INSR|IRS1|JAK2|JAK3|KDR|KIT|LCK|LCP2|LIFR|LNPEP|LOX|LTBP2|SMAD2|SMAD4|MMP2|MMP9|MYO1E|DDR2|PDGFRL|PDGFRB|PIK3CD|MAPK1|PTPR…	-23.218405295971877	0	24.0	1.0	1.0	-25.36484343125765	2.897816794211481
1	1	0	1	0	1	1	1	-25.300082867874814	-10.16471568243106	0.0	-7.780928574866481	0.0	-2.864385275282651	-11.041869998492126	-12.582119340801453	GO:0050801	M11010111	6	0	GO Biological Processes	19	ion homeostasis	19_GO:0065007 biological regulation	-25.300082867874814	2.5084362392171724	12.266419373071827	30211	754	2380	149	6.260504201680672	0.49656657601520526	133|134|187|287|348|356|490|493|552|596|643|654|664|719|781|793|794|801|817|857|930|931|952|958|1003|1043|1230|1233|1234|1236|1240|1268|1318|1353|1604|1634|1901|1903|1909|2034|2099|2247|2359|2702|2828|2829|2841|2847|2912|3162|3351|3356|3357|3627|3685|3708|3717|3718|3778|3791|3932|4057|4089|4283|4493|4495|4501|4502|5026|5027|5294|5311|5336|5350|5594|5663|5737|5739|5788|6261|6279|6352|6354|6355|635…	ADM|ADORA1|APLNR|ANK2|APOE|FASLG|ATP2B1|ATP2B4|AVPR1A|BCL2|CXCR5|BMP6|BNIP3|C3AR1|CACNA2D1|CALB1|CALB2|CALM1|CAMK2D|CAV1|CD19|MS4A1|CD38|CD40|CDH5|CD52|CCR1|CCR4|CCR5|CCR7|CMKLR1|CNR1|SLC31A2|COX11|CD55|DCN|S1PR1|S1PR3|EDNRA|EPAS1|ESR1|FGF2|FPR3|GJA5|GPR4|XCR1|GPR18|MCHR1|GRM2|HMOX1|HTR1B|HTR2A|HTR2B|CXCL10|ITGAV|ITPR1|JAK2|JAK3|KCNMA1|KDR|LCK|LTF|SMAD4|CXCL9|MT1E|MT1G|MT1X|MT2A|P2RX5|P2RX7|PIK3C…	-23.157575026217472	0	22.0	0.0	0.0	-26.56249864536521	3.0273671811820964
1	1	0	1	0	0	0	1	-18.503054629932027	-8.021685317019037	0.0	-2.329682546048659	0.0	0.0	0.0	-25.123516401695273	GO:0030217	M11010001	4	0	GO Biological Processes	19	T cell differentiation	19_GO:0002376 immune system process	-25.123516401695273	10.070333333333334	17.40059210380526	30211	150	720	36	5.0	0.8122328620674137	399|915|916|917|920|925|940|944|1236|1794|2207|2529|2841|3569|3574|3593|3659|3702|3932|4063|5293|5734|5788|6688|7409|7535|8320|9840|10538|26279|30009|51176|64919|84766|114836|387357	RHOH|CD3D|CD3E|CD3G|CD4|CD8A|CD28|TNFSF8|CCR7|DOCK2|FCER1G|FUT7|GPR18|IL6|IL7|IL12B|IRF1|ITK|LCK|LY9|PIK3CD|PTGER4|PTPRC|SPI1|VAV1|ZAP70|EOMES|TESPA1|BATF|PLA2G2D|TBX21|LEF1|BCL11B|CRACR2A|SLAMF6|THEMIS	-22.992590432587747	0	1.0	0.0	0.0	-64.83864005190145	10.070333333333334
1	1	0	1	0	0	0	1	-13.361242617223908	-4.779725305051146	0.0	-2.5574099686307714	0.0	0.0	0.0	-25.094461979200133	GO:0002443	M11010001	4	0	GO Biological Processes	19	leukocyte mediated immunity	19_GO:0002376 immune system process	-25.094461979200133	7.148693415637862	15.85727039112191	30211	270	720	46	6.388888888888889	0.9114022983951108	695|712|713|714|717|729|730|925|930|959|2207|2209|2214|3002|3004|3108|3111|3112|3113|3115|3117|3119|3569|3635|3811|3822|3824|4818|5272|5293|5551|5729|5730|7462|10125|10538|11151|22914|50615|51311|57379|57823|84174|116449|171389|202309	BTK|C1QA|C1QB|C1QC|C2|C6|C7|CD8A|CD19|CD40LG|FCER1G|FCGR1A|FCGR3A|GZMB|GZMM|HLA-DMA|HLA-DOA|HLA-DOB|HLA-DPA1|HLA-DPB1|HLA-DQA1|HLA-DQB1|IL6|INPP5D|KIR3DL1|KLRC2|KLRD1|NKG7|SERPINB9|PIK3CD|PRF1|PTGDR|PTGDS|LAT2|RASGRP1|BATF|CORO1A|KLRK1|IL21R|TLR8|AICDA|SLAMF7|SLA2|CLNK|NLRP6|GAPT	-22.967328999109746	0	11.0	0.0	0.0	-40.69107051024491	13.250438596491227
1	1	0	1	0	0	1	1	-25.00681383365673	-3.922435969669911	0.0	-5.236350808784536	0.0	0.0	-4.308825757839094	-6.952493438021493	GO:0043410	M11010011	5	0	GO Biological Processes	19	positive regulation of MAPK cascade	19_GO:0023052 signaling	-25.00681383365673	2.927322071685817	12.578245345816052	30211	490	2380	113	4.7478991596638656	0.43591272425384353	134|154|242|348|920|939|958|972|1000|1230|1236|1399|1436|1490|1880|2043|2213|2246|2247|2260|2321|2322|2324|2626|2771|3123|3340|3356|3357|3383|3479|3480|3643|3717|3791|3815|4217|4317|4853|5027|5159|5294|5320|5322|5336|5604|5663|5788|6091|6347|6351|6352|6354|6355|6358|6362|6363|6688|7010|7046|7057|7098|7162|7187|7805|8322|8482|8654|8685|8826|8829|8837|8877|9590|9770|9867|10125|10178|10333|10344|104…	ADORA1|ADRB2|ALOX12B|APOE|CD4|CD27|CD40|CD74|CDH2|CCR1|CCR7|CRKL|CSF1R|CCN2|GPR183|EPHA4|FCGR2B|FGF1|FGF2|FGFR1|FLT1|FLT3|FLT4|GATA4|GNAI2|HLA-DRB1|NDST1|HTR2A|HTR2B|ICAM1|IGF1|IGF1R|INSR|JAK2|KDR|KIT|MAP3K5|MMP8|NOTCH2|P2RX7|PDGFRB|PIK3CG|PLA2G2A|PLA2G5|PLCG2|MAP2K1|PSEN1|PTPRC|ROBO1|CCL2|CCL4|CCL5|CCL7|CCL8|CCL14|CCL18|CCL19|SPI1|TEK|TGFBR1|THBS1|TLR3|TPBG|TRAF3|LAPTM5|FZD4|SEMA7A|PDE5A|MARCO|I…	-22.883441002439646	0	21.0	0.0	0.0	-27.231478128449943	3.611138075920023
1	1	0	1	0	1	1	1	-24.923259441120546	-8.876706061266642	0.0	-6.308139180027685	0.0	-2.260187705100386	-8.530519932564646	-12.999298648517792	GO:0072503	M11010111	6	0	GO Biological Processes	19	cellular divalent inorganic cation homeostasis	19_GO:0065007 biological regulation	-24.923259441120546	3.00640203449801	12.624664310496101	30211	456	2380	108	4.53781512605042	0.42662922839847506	133|134|187|287|348|356|490|493|552|596|643|664|719|781|793|794|801|817|857|930|931|952|958|1003|1043|1230|1233|1234|1236|1240|1268|1604|1901|1903|1909|2099|2247|2359|2828|2829|2841|2847|3351|3356|3357|3627|3685|3708|3717|3718|3932|4283|4493|4495|4501|4502|5026|5027|5294|5311|5336|5350|5663|5737|5739|5788|6261|6279|6352|6354|6355|6358|6363|6387|6505|6546|6547|6556|6622|6781|7070|7220|7852|7922|84…	ADM|ADORA1|APLNR|ANK2|APOE|FASLG|ATP2B1|ATP2B4|AVPR1A|BCL2|CXCR5|BNIP3|C3AR1|CACNA2D1|CALB1|CALB2|CALM1|CAMK2D|CAV1|CD19|MS4A1|CD38|CD40|CDH5|CD52|CCR1|CCR4|CCR5|CCR7|CMKLR1|CNR1|CD55|S1PR1|S1PR3|EDNRA|ESR1|FGF2|FPR3|GPR4|XCR1|GPR18|MCHR1|HTR1B|HTR2A|HTR2B|CXCL10|ITGAV|ITPR1|JAK2|JAK3|LCK|CXCL9|MT1E|MT1G|MT1X|MT2A|P2RX5|P2RX7|PIK3CG|PKD2|PLCG2|PLN|PSEN1|PTGFR|PTGIR|PTPRC|RYR1|S100A8|CCL5|CCL7|CCL…	-22.807310627982673	0	22.0	0.0	0.0	-26.56249864536521	3.0273671811820964
1	1	1	1	0	1	1	1	-24.864728171832	-4.577000244337803	-3.0570780994824918	-6.005301706802441	0.0	-4.919213394196194	-7.688001573310745	-19.437949087934765	GO:0006935	M11110111	7	0	GO Biological Processes	19	chemotaxis	19_GO:0040011 locomotion	-24.864728171832	2.8849312452253626	12.504186111487678	30211	506	2380	115	4.831932773109243	0.4395594160596165	301|399|643|658|719|1123|1230|1233|1234|1236|1240|1269|1399|1436|1441|1605|1794|1880|1889|1890|1901|1909|2043|2051|2207|2247|2252|2321|2359|2736|2737|2829|3071|3269|3570|3603|3627|3685|3689|3800|3815|3909|3913|4015|4046|4089|4283|4853|4856|5159|5168|5293|5294|5328|5594|5604|5724|5797|6036|6091|6279|6347|6351|6352|6354|6355|6358|6362|6363|6387|6654|6693|7162|7412|7424|7852|8482|8828|8829|9252|9353…	ANXA1|RHOH|CXCR5|BMPR1B|C3AR1|CHN1|CCR1|CCR4|CCR5|CCR7|CMKLR1|CNR2|CRKL|CSF1R|CSF3R|DAG1|DOCK2|GPR183|ECE1|TYMP|S1PR1|EDNRA|EPHA4|EPHB6|FCER1G|FGF2|FGF7|FLT1|FPR3|GLI2|GLI3|XCR1|NCKAP1L|HRH1|IL6R|IL16|CXCL10|ITGAV|ITGB2|KIF5C|KIT|LAMA3|LAMB2|LOX|LSP1|SMAD4|CXCL9|NOTCH2|CCN3|PDGFRB|ENPP2|PIK3CD|PIK3CG|PLAU|MAPK1|MAP2K1|PTAFR|PTPRM|RNASE2|ROBO1|S100A8|CCL2|CCL4|CCL5|CCL7|CCL8|CCL14|CCL18|CCL19|CXCL…	-22.75244431278053	0	23.0	0.0	0.0	-25.66651440260539	4.080117046818727
1	1	0	1	0	0	1	1	-24.824658675144804	-3.0205802737929557	0.0	-6.997942599968263	0.0	0.0	-3.695699260808582	-10.836539106025807	GO:0007162	M11010011	5	0	GO Biological Processes	19	negative regulation of cell adhesion	19_GO:0022610 biological adhesion	-24.824658675144804	3.5375878220140518	13.025406091763836	30211	305	2380	85	3.5714285714285716	0.38039550133753197	102|135|301|604|654|836|864|868|941|942|972|1277|1378|1545|1845|2043|2213|2267|2633|2737|3071|3123|3557|3559|3620|3717|3718|3902|4155|4313|4321|4323|4855|5054|5420|5573|5788|5962|6387|6591|6688|6693|6695|7057|7292|7805|8322|8654|9306|9404|9750|10019|10154|10288|10395|10457|10859|10875|11006|11170|11314|11326|23075|23240|26191|26279|29126|30009|50943|54542|54900|55824|56253|57045|64115|79626|80380…	ADAM10|ADORA2A|ANXA1|BCL6|BMP6|CASP3|RUNX3|CBLB|CD80|CD86|CD74|COL1A1|CR1|CYP1B1|DUSP3|EPHA4|FCGR2B|FGL1|GBP1|GLI3|NCKAP1L|HLA-DRB1|IL1RN|IL2RA|IDO1|JAK2|JAK3|LAG3|MBP|MMP2|MMP12|MMP14|NOTCH4|SERPINE1|PODXL|PRKAR1A|PTPRC|RDX|CXCL12|SNAI2|SPI1|SPN|SPOCK1|THBS1|TNFSF4|LAPTM5|FZD4|PDE5A|SOCS6|LPXN|RIPOR2|SH2B3|PLXNC1|LILRB2|DLC1|GPNMB|LILRB1|FGL2|LILRB4|FAM107A|CD300A|VSIG4|SWAP70|TMEM131L|PTPN22|PL…	-22.71600910074843	0	2.0	0.0	0.0	-57.13319415692447	5.179028571428572
1	1	0	1	0	1	1	1	-24.820956133194727	-9.957524020546721	0.0	-8.76558764925174	0.0	-3.1240223885656397	-10.032376315253822	-13.53811391703091	GO:0055080	M11010111	6	0	GO Biological Processes	19	cation homeostasis	19_GO:0065007 biological regulation	-24.820956133194727	2.568089085345121	12.20316249096201	30211	692	2380	140	5.882352941176471	0.4823059186416398	133|134|187|287|348|356|490|493|552|596|643|654|664|719|781|793|794|801|817|857|930|931|952|958|1003|1043|1230|1233|1234|1236|1240|1268|1318|1353|1604|1901|1903|1909|2034|2099|2247|2359|2828|2829|2841|2847|3162|3351|3356|3357|3627|3685|3708|3717|3718|3778|3791|3932|4057|4089|4283|4493|4495|4501|4502|5026|5027|5294|5311|5336|5350|5594|5663|5737|5739|5788|6261|6279|6352|6354|6355|6358|6363|6387|644…	ADM|ADORA1|APLNR|ANK2|APOE|FASLG|ATP2B1|ATP2B4|AVPR1A|BCL2|CXCR5|BMP6|BNIP3|C3AR1|CACNA2D1|CALB1|CALB2|CALM1|CAMK2D|CAV1|CD19|MS4A1|CD38|CD40|CDH5|CD52|CCR1|CCR4|CCR5|CCR7|CMKLR1|CNR1|SLC31A2|COX11|CD55|S1PR1|S1PR3|EDNRA|EPAS1|ESR1|FGF2|FPR3|GPR4|XCR1|GPR18|MCHR1|HMOX1|HTR1B|HTR2A|HTR2B|CXCL10|ITGAV|ITPR1|JAK2|JAK3|KCNMA1|KDR|LCK|LTF|SMAD4|CXCL9|MT1E|MT1G|MT1X|MT2A|P2RX5|P2RX7|PIK3CG|PKD2|PLCG2|P…	-22.71591068306718	0	22.0	0.0	0.0	-26.56249864536521	3.0273671811820964
1	1	0	1	0	0	0	1	-19.564425616959515	-4.180820428272574	0.0	-6.42083084190025	0.0	0.0	0.0	-24.77213394916348	GO:0002699	M11010001	4	0	GO Biological Processes	19	positive regulation of immune effector process	19_GO:0002376 immune system process	-24.77213394916348	7.444466845878136	15.922712307592963	30211	248	720	44	6.111111111111111	0.8926905586318854	640|695|940|2208|3134|3162|3458|3569|3593|3594|3805|3822|3823|3824|3902|3929|4068|5105|5788|6363|6375|6504|6688|7305|7409|7805|8302|8832|10125|10666|10859|11314|22914|26228|30009|51744|54209|54440|56253|114836|116449|259197|388325|729230	BLK|BTK|CD28|FCER2|HLA-F|HMOX1|IFNG|IL6|IL12B|IL12RB1|KIR2DL4|KLRC2|KLRC3|KLRD1|LAG3|LBP|SH2D1A|PCK1|PTPRC|CCL19|XCL1|SLAMF1|SPI1|TYROBP|VAV1|LAPTM5|KLRC4|CD84|RASGRP1|CD226|LILRB1|CD300A|KLRK1|STAP1|TBX21|CD244|TREM2|SASH3|CRTAM|SLAMF6|CLNK|NCR3|SCIMP|CCR2	-22.670662959394228	0	12.0	0.0	0.0	-36.50468870446856	23.31095679012346
1	1	0	1	0	1	1	1	-24.698761110159296	-10.220196657416466	0.0	-6.3162907987192565	0.0	-2.2087650273426878	-10.565988142220736	-12.583538310179607	GO:0055065	M11010111	6	0	GO Biological Processes	19	metal ion homeostasis	19_GO:0065007 biological regulation	-24.698761110159296	2.6701952625710477	12.267792552314855	30211	618	2380	130	5.46218487394958	0.46579787146130236	133|134|187|287|348|356|490|493|552|596|643|654|664|719|781|793|794|801|817|857|930|931|952|958|1003|1043|1230|1233|1234|1236|1240|1268|1318|1353|1604|1901|1903|1909|2034|2099|2247|2359|2828|2829|2841|2847|3162|3351|3356|3357|3627|3685|3708|3717|3718|3778|3791|3932|4057|4089|4283|4493|4495|4501|4502|5026|5027|5294|5311|5336|5350|5663|5737|5739|5788|6261|6279|6352|6354|6355|6358|6363|6387|6444|650…	ADM|ADORA1|APLNR|ANK2|APOE|FASLG|ATP2B1|ATP2B4|AVPR1A|BCL2|CXCR5|BMP6|BNIP3|C3AR1|CACNA2D1|CALB1|CALB2|CALM1|CAMK2D|CAV1|CD19|MS4A1|CD38|CD40|CDH5|CD52|CCR1|CCR4|CCR5|CCR7|CMKLR1|CNR1|SLC31A2|COX11|CD55|S1PR1|S1PR3|EDNRA|EPAS1|ESR1|FGF2|FPR3|GPR4|XCR1|GPR18|MCHR1|HMOX1|HTR1B|HTR2A|HTR2B|CXCL10|ITGAV|ITPR1|JAK2|JAK3|KCNMA1|KDR|LCK|LTF|SMAD4|CXCL9|MT1E|MT1G|MT1X|MT2A|P2RX5|P2RX7|PIK3CG|PKD2|PLCG2|P…	-22.600835401154693	0	22.0	0.0	0.0	-26.56249864536521	3.0273671811820964
1	1	0	1	0	1	1	1	-24.67380253183697	-9.945945961411292	0.0	-8.071988441037856	0.0	-3.0801428872068395	-9.878941928380238	-13.853430770476923	GO:0098771	M11010111	6	0	GO Biological Processes	19	inorganic ion homeostasis	19_GO:0065007 biological regulation	-24.67380253183697	2.549588809882928	12.148068074060845	30211	702	2380	141	5.92436974789916	0.483917321346528	133|134|187|287|348|356|490|493|552|596|643|654|664|719|781|793|794|801|817|857|930|931|952|958|1003|1043|1230|1233|1234|1236|1240|1268|1318|1353|1604|1901|1903|1909|2034|2099|2247|2359|2828|2829|2841|2847|3162|3351|3356|3357|3627|3685|3708|3717|3718|3778|3791|3932|4057|4089|4283|4493|4495|4501|4502|5026|5027|5294|5311|5336|5350|5594|5663|5737|5739|5788|6261|6279|6352|6354|6355|6358|6363|6387|642…	ADM|ADORA1|APLNR|ANK2|APOE|FASLG|ATP2B1|ATP2B4|AVPR1A|BCL2|CXCR5|BMP6|BNIP3|C3AR1|CACNA2D1|CALB1|CALB2|CALM1|CAMK2D|CAV1|CD19|MS4A1|CD38|CD40|CDH5|CD52|CCR1|CCR4|CCR5|CCR7|CMKLR1|CNR1|SLC31A2|COX11|CD55|S1PR1|S1PR3|EDNRA|EPAS1|ESR1|FGF2|FPR3|GPR4|XCR1|GPR18|MCHR1|HMOX1|HTR1B|HTR2A|HTR2B|CXCL10|ITGAV|ITPR1|JAK2|JAK3|KCNMA1|KDR|LCK|LTF|SMAD4|CXCL9|MT1E|MT1G|MT1X|MT2A|P2RX5|P2RX7|PIK3CG|PKD2|PLCG2|P…	-22.579393396555204	0	22.0	0.0	0.0	-26.56249864536521	3.0273671811820964
1	1	1	0	0	0	1	0	-24.3230717104019	-4.997217359118192	-3.309049601881145	0.0	0.0	0.0	-5.935286880492086	0.0	GO:0007507	M11100010	4	0	GO Biological Processes	19	heart development	19_GO:0032502 developmental process	-24.3230717104019	2.7869926199261994	12.27638170736314	30211	542	2380	119	5.0	0.4467435863364723	133|187|287|472|585|836|1281|1289|1301|1386|1396|1399|1889|1901|1909|2033|2200|2247|2335|2626|2702|2736|2737|3340|3357|3480|3516|3643|3776|3791|4015|4087|4089|4205|4208|4313|4729|4772|4824|4853|5019|5125|5159|5311|5350|5463|5573|5594|5604|5663|5915|5978|6091|6261|6423|6443|6444|6474|6495|6546|6591|6648|6654|6910|7010|7046|7075|7168|7291|7412|7468|7541|7798|8320|8321|8701|8828|8829|8854|8932|9242|…	ADM|APLNR|ANK2|ATM|BBS4|CASP3|COL3A1|COL5A1|COL11A1|ATF2|CRIP1|CRKL|ECE1|S1PR1|EDNRA|EP300|FBN1|FGF2|FN1|GATA4|GJA5|GLI2|GLI3|NDST1|HTR2B|IGF1R|RBPJ|INSR|KCNK2|KDR|LOX|SMAD2|SMAD4|MEF2A|MEF2C|MMP2|NDUFV2|NFATC1|NKX3-1|NOTCH2|OXCT1|PCSK5|PDGFRB|PKD2|PLN|POU6F1|PRKAR1A|MAPK1|MAP2K1|PSEN1|RARB|REST|ROBO1|RYR1|SFRP2|SGCB|SGCD|SHOX2|SIX1|SLC8A1|SNAI2|SOD2|SOS1|TBX5|TEK|TGFBR1|TIE1|TPM1|TWIST1|VCAM1|NS…	-22.23215090296596	0	25.0	1.0	1.0	-24.3230717104019	3.5151777634130577
1	1	0	1	0	0	0	1	-13.803038020522584	-5.008511547236867	0.0	-4.783274310298298	0.0	0.0	0.0	-23.861124013285124	GO:0001910	M11010001	4	0	GO Biological Processes	19	regulation of leukocyte mediated cytotoxicity	19_GO:0002376 immune system process	-23.861124013285124	13.82202614379085	18.49661454617565	30211	85	720	28	3.888888888888889	0.72049889360965	409|3071|3134|3593|3594|3805|3822|3823|3824|3902|4068|5272|5788|6375|6688|7305|7409|8302|9437|10125|10666|10859|22914|26228|56253|84868|114836|259197	ARRB2|NCKAP1L|HLA-F|IL12B|IL12RB1|KIR2DL4|KLRC2|KLRC3|KLRD1|LAG3|SH2D1A|SERPINB9|PTPRC|XCL1|SPI1|TYROBP|VAV1|KLRC4|NCR1|RASGRP1|CD226|LILRB1|KLRK1|STAP1|CRTAM|HAVCR2|SLAMF6|NCR3	-21.77366373795869	0	12.0	0.0	0.0	-36.50468870446856	23.31095679012346
1	1	0	1	0	0	0	1	-17.59343963921703	-5.45808771128871	0.0	-4.265199505612935	0.0	0.0	0.0	-23.802272548127863	GO:0042129	M11010001	4	0	GO Biological Processes	19	regulation of T cell proliferation	19_GO:0002376 immune system process	-23.802272548127863	8.922469667943806	16.375847800233498	30211	174	720	37	5.138888888888889	0.8228344557049121	199|916|923|940|944|959|3071|3113|3115|3479|3569|3593|3594|3620|3659|5788|6352|6363|6375|6504|7535|10288|10385|10673|10859|11006|11151|26279|54440|56253|64926|80380|84868|115650|126259|246778|729230	AIF1|CD3E|CD6|CD28|TNFSF8|CD40LG|NCKAP1L|HLA-DPA1|HLA-DPB1|IGF1|IL6|IL12B|IL12RB1|IDO1|IRF1|PTPRC|CCL5|CCL19|XCL1|SLAMF1|ZAP70|LILRB2|BTN2A2|TNFSF13B|LILRB1|LILRB4|CORO1A|PLA2G2D|SASH3|CRTAM|RASAL3|PDCD1LG2|HAVCR2|TNFRSF13C|TMIGD2|IL27|CCR2	-21.71824544863982	0	5.0	0.0	0.0	-52.4455956648215	11.406526429341964
1	1	0	1	0	0	0	1	-17.512931727373502	-3.7810455029565175	0.0	-8.084532248087093	0.0	0.0	0.0	-23.79623830607699	GO:0031349	M11010001	4	0	GO Biological Processes	19	positive regulation of defense response	19_GO:0048518 positive regulation of biological process	-23.79623830607699	6.67871011149558	15.156543581021367	30211	289	720	46	6.388888888888889	0.9114022983951108	695|940|1236|3134|3458|3569|3593|3603|3620|3805|3822|3823|3824|3902|3929|4068|4321|4818|5179|5734|6352|6688|7305|7409|8302|9111|9447|10125|10666|22914|26228|51284|51311|54209|56253|63940|81030|81793|84868|93978|114836|115362|116449|149628|259197|729230	BTK|CD28|CCR7|HLA-F|IFNG|IL6|IL12B|IL16|IDO1|KIR2DL4|KLRC2|KLRC3|KLRD1|LAG3|LBP|SH2D1A|MMP12|NKG7|PENK|PTGER4|CCL5|SPI1|TYROBP|VAV1|KLRC4|NMI|AIM2|RASGRP1|CD226|KLRK1|STAP1|TLR7|TLR8|TREM2|CRTAM|GPSM3|ZBP1|TLR10|HAVCR2|CLEC6A|SLAMF6|GBP5|CLNK|PYHIN1|NCR3|CCR2	-21.71561745528086	0	12.0	0.0	0.0	-36.50468870446856	23.31095679012346
1	1	0	1	0	0	0	1	-23.774932318219882	-3.879478187425442	0.0	-5.170786803046664	0.0	0.0	0.0	-18.352787790411394	GO:0002685	M11010001	4	0	GO Biological Processes	19	regulation of leukocyte migration	19_GO:0040011 locomotion	-23.774932318219882	4.017729936011102	13.076698169440272	30211	218	2380	69	2.899159663865546	0.343921306974057	102|134|199|301|399|719|972|1230|1236|1240|1399|1435|1436|2841|3071|3162|3383|3554|3570|3627|3676|4323|4345|4478|4681|4856|5054|5594|5724|6347|6351|6352|6354|6355|6363|6387|6401|6688|6693|7057|7070|7130|7424|7941|8740|8784|9353|9435|9750|9943|10563|10894|11117|11314|22914|23075|26228|26585|54209|56833|57509|58494|64805|81704|83700|90550|131450|257144|729230	ADAM10|ADORA1|AIF1|ANXA1|RHOH|C3AR1|CD74|CCR1|CCR7|CMKLR1|CRKL|CSF1|CSF1R|GPR18|NCKAP1L|HMOX1|ICAM1|IL1R1|IL6R|CXCL10|ITGA4|MMP14|CD200|MSN|NBL1|CCN3|SERPINE1|MAPK1|PTAFR|CCL2|CCL4|CCL5|CCL7|CCL8|CCL19|CXCL12|SELE|SPI1|SPN|THBS1|THY1|TNFAIP6|VEGFC|PLA2G7|TNFSF14|TNFRSF18|SLIT2|CHST2|RIPOR2|OXSR1|CXCL13|LYVE1|EMILIN1|CD300A|KLRK1|SWAP70|STAP1|GREM1|TREM2|SLAMF8|MTUS1|JAM2|P2RY12|DOCK8|JAM3|MCU|CD2…	-21.69769120807513	0	10.0	0.0	0.0	-41.91098424302231	4.267708635178209
1	1	0	1	0	0	0	1	-8.550324070423402	-4.3390912856186015	0.0	-2.772836744898478	0.0	0.0	0.0	-23.70447649697221	GO:0002715	M11010001	4	0	GO Biological Processes	19	regulation of natural killer cell mediated immunity	19_GO:0044419 biological process involved in interspecies interaction between organisms	-23.70447649697221	19.301472222222227	20.236948298186025	30211	50	720	23	3.1944444444444446	0.6553624624076809	409|3134|3593|3805|3822|3823|3824|3902|4068|5272|7409|8302|9437|10125|10225|10666|10859|22914|56253|84868|114836|116449|259197	ARRB2|HLA-F|IL12B|KIR2DL4|KLRC2|KLRC3|KLRD1|LAG3|SH2D1A|SERPINB9|VAV1|KLRC4|NCR1|RASGRP1|CD96|CD226|LILRB1|KLRK1|CRTAM|HAVCR2|SLAMF6|CLNK|NCR3	-21.630589028835047	0	12.0	0.0	0.0	-36.50468870446856	23.31095679012346
1	1	0	1	0	1	1	1	-23.547980883742127	-8.416863253464772	0.0	-7.829091739059746	0.0	-3.4658795600597943	-9.184061117410533	-13.701789019978944	GO:0030003	M11010111	6	0	GO Biological Processes	19	cellular cation homeostasis	19_GO:0065007 biological regulation	-23.547980883742127	2.6206343182434266	11.923410344545474	30211	620	2380	128	5.378151260504202	0.46240629987455784	133|134|187|287|348|356|490|493|552|596|643|654|664|719|781|793|794|801|817|857|930|931|952|958|1003|1043|1230|1233|1234|1236|1240|1268|1318|1604|1901|1903|1909|2099|2247|2359|2828|2829|2841|2847|3162|3351|3356|3357|3627|3685|3708|3717|3718|3778|3932|4089|4283|4493|4495|4501|4502|5026|5027|5294|5311|5336|5350|5594|5663|5737|5739|5788|6261|6279|6352|6354|6355|6358|6363|6387|6505|6507|6546|6547|654…	ADM|ADORA1|APLNR|ANK2|APOE|FASLG|ATP2B1|ATP2B4|AVPR1A|BCL2|CXCR5|BMP6|BNIP3|C3AR1|CACNA2D1|CALB1|CALB2|CALM1|CAMK2D|CAV1|CD19|MS4A1|CD38|CD40|CDH5|CD52|CCR1|CCR4|CCR5|CCR7|CMKLR1|CNR1|SLC31A2|CD55|S1PR1|S1PR3|EDNRA|ESR1|FGF2|FPR3|GPR4|XCR1|GPR18|MCHR1|HMOX1|HTR1B|HTR2A|HTR2B|CXCL10|ITGAV|ITPR1|JAK2|JAK3|KCNMA1|LCK|SMAD4|CXCL9|MT1E|MT1G|MT1X|MT2A|P2RX5|P2RX7|PIK3CG|PKD2|PLCG2|PLN|MAPK1|PSEN1|PTGFR…	-21.48072399450398	0	22.0	0.0	0.0	-26.56249864536521	3.0273671811820964
1	0	0	1	0	0	0	1	-23.46547854472043	0.0	0.0	-4.934536285560724	0.0	0.0	0.0	-11.659169675877138	GO:0050868	M10010001	3	0	GO Biological Processes	19	negative regulation of T cell activation	19_GO:0022610 biological adhesion	-23.46547854472043	5.179028571428572	13.691390480844168	30211	125	2380	51	2.142857142857143	0.2968276793695705	135|301|604|836|864|868|941|942|972|1378|1845|2213|2267|2737|3071|3123|3559|3620|3718|3902|5573|6693|7292|7805|8654|9306|9750|10288|10457|10859|10875|11006|11314|11326|23240|26191|26279|29126|30009|50943|54542|54900|55824|56253|57045|64115|79626|80380|84695|84868|201633	ADORA2A|ANXA1|BCL6|CASP3|RUNX3|CBLB|CD80|CD86|CD74|CR1|DUSP3|FCGR2B|FGL1|GLI3|NCKAP1L|HLA-DRB1|IL2RA|IDO1|JAK3|LAG3|PRKAR1A|SPN|TNFSF4|LAPTM5|PDE5A|SOCS6|RIPOR2|LILRB2|GPNMB|LILRB1|FGL2|LILRB4|CD300A|VSIG4|TMEM131L|PTPN22|PLA2G2D|CD274|TBX21|FOXP3|RC3H2|LAX1|PAG1|CRTAM|TWSG1|VSIR|TNFAIP8L2|PDCD1LG2|LOXL3|HAVCR2|TIGIT	-21.401499365243517	0	2.0	0.0	0.0	-57.13319415692447	5.179028571428572
1	1	1	1	0	0	1	1	-23.43632458016292	-7.118310122455864	-2.389331255511616	-6.300194739294456	0.0	0.0	-5.533550942526109	-5.64623181128462	GO:0001934	M11110011	6	0	GO Biological Processes	19	positive regulation of protein phosphorylation	19_GO:0048518 positive regulation of biological process	-23.43632458016292	2.4789630810773065	11.762383757820091	30211	722	2380	141	5.92436974789916	0.483917321346528	134|154|187|199|355|472|493|596|654|658|718|801|857|916|920|941|942|958|972|1236|1386|1399|1435|1436|1490|1605|2043|2180|2246|2247|2250|2252|2260|2321|2322|2324|2547|2662|2674|3059|3071|3123|3356|3357|3458|3479|3570|3572|3624|3643|3678|3717|3791|3815|3937|3985|4057|4089|4217|4318|4824|4921|5027|5159|5168|5175|5294|5311|5336|5594|5604|5663|5788|6091|6352|6363|6423|6505|6556|6622|6886|7010|7046|705…	ADORA1|ADRB2|APLNR|AIF1|FAS|ATM|ATP2B4|BCL2|BMP6|BMPR1B|C3|CALM1|CAV1|CD3E|CD4|CD80|CD86|CD40|CD74|CCR7|ATF2|CRKL|CSF1|CSF1R|CCN2|DAG1|EPHA4|ACSL1|FGF1|FGF2|FGF5|FGF7|FGFR1|FLT1|FLT3|FLT4|XRCC6|GDF10|GFRA1|HCLS1|NCKAP1L|HLA-DRB1|HTR2A|HTR2B|IFNG|IGF1|IL6R|IL6ST|INHBA|INSR|ITGA5|JAK2|KDR|KIT|LCP2|LIMK2|LTF|SMAD4|MAP3K5|MMP9|NKX3-1|DDR2|P2RX7|PDGFRB|ENPP2|PECAM1|PIK3CG|PKD2|PLCG2|MAPK1|MAP2K1|PSEN1…	-21.37559855808373	0	21.0	0.0	0.0	-27.231478128449943	3.611138075920023
1	1	0	1	0	0	0	1	-23.42582010461885	-2.4308417710881463	0.0	-10.598715723549816	0.0	0.0	0.0	-22.719993693013176	GO:0002831	M11010001	4	0	GO Biological Processes	19	regulation of response to biotic stimulus	19_GO:0050896 response to stimulus	-23.42582010461885	3.2547942253824607	12.425532394760946	30211	351	2380	90	3.7815126050420167	0.3909971216351048	2|330|348|654|710|1378|1604|1612|2033|2213|2268|2547|3055|3075|3123|3428|3434|3805|3821|3823|3824|3902|4057|4064|4068|4321|4332|4940|5272|5322|5336|5654|6352|6688|6772|6773|7187|7294|7305|7353|9437|9450|9683|10125|10225|10475|10666|10859|10875|11117|11126|11213|11274|11326|22900|22914|23208|23328|23586|23643|23705|25942|26191|27086|29126|50943|51191|51311|54209|54625|54941|55601|56253|56833|58484…	A2M|BIRC3|APOE|BMP6|SERPING1|CR1|CD55|DAPK1|EP300|FCGR2B|FGR|XRCC6|HCK|CFH|HLA-DRB1|IFI16|IFIT1|KIR2DL4|KLRC1|KLRC3|KLRD1|LAG3|LTF|CD180|SH2D1A|MMP12|MNDA|OAS3|SERPINB9|PLA2G5|PLCG2|HTRA1|CCL5|SPI1|STAT1|STAT2|TRAF3|TXK|TYROBP|UFD1|NCR1|LY86|N4BP1|RASGRP1|CD96|TRIM38|CD226|LILRB1|FGL2|EMILIN1|CD160|IRAK3|USP18|VSIG4|CARD8|KLRK1|SYT11|SASH1|DDX58|LY96|CADM1|SIN3A|PTPN22|FOXP1|CD274|FOXP3|HERC5|TLR…	-21.368323052669858	0	26.0	1.0	1.0	-23.42582010461885	4.69571840092844
1	1	0	0	0	0	0	1	-10.317087269576325	-3.669017176497405	0.0	0.0	0.0	0.0	0.0	-23.32439165403115	GO:0031343	M11000001	3	0	GO Biological Processes	19	positive regulation of cell killing	19_GO:0048518 positive regulation of biological process	-23.32439165403115	16.138354700854702	19.09050289397157	30211	65	720	25	3.4722222222222223	0.6822816043143285	922|2208|3134|3458|3593|3594|3822|3823|3824|3902|4068|5551|5788|6375|6688|7305|7409|8302|10125|10666|22914|26228|56253|114836|259197	CD5L|FCER2|HLA-F|IFNG|IL12B|IL12RB1|KLRC2|KLRC3|KLRD1|LAG3|SH2D1A|PRF1|PTPRC|XCL1|SPI1|TYROBP|VAV1|KLRC4|RASGRP1|CD226|KLRK1|STAP1|CRTAM|SLAMF6|NCR3	-21.270099741957367	0	12.0	0.0	0.0	-36.50468870446856	23.31095679012346
1	0	0	1	0	0	1	1	-23.28657495151968	0.0	0.0	-7.106521880884567	0.0	0.0	-2.1147324416864	-10.059967233247015	GO:0022408	M10010011	4	0	GO Biological Processes	19	negative regulation of cell-cell adhesion	19_GO:0022610 biological adhesion	-23.28657495151968	4.1461825936404715	13.021542381958094	30211	199	2380	65	2.73109243697479	0.3340925108372737	135|301|604|654|836|864|868|941|942|972|1378|1845|2213|2267|2737|3071|3123|3557|3559|3620|3717|3718|3902|4155|4855|5420|5573|5962|6387|6688|6693|7292|7805|8654|9306|9750|10019|10288|10457|10859|10875|11006|11314|11326|23075|23240|26191|26279|29126|30009|50943|54542|54900|55824|56253|57045|64115|79626|80380|84695|84868|84959|124872|201633|340533	ADORA2A|ANXA1|BCL6|BMP6|CASP3|RUNX3|CBLB|CD80|CD86|CD74|CR1|DUSP3|FCGR2B|FGL1|GLI3|NCKAP1L|HLA-DRB1|IL1RN|IL2RA|IDO1|JAK2|JAK3|LAG3|MBP|NOTCH4|PODXL|PRKAR1A|RDX|CXCL12|SPI1|SPN|TNFSF4|LAPTM5|PDE5A|SOCS6|RIPOR2|SH2B3|LILRB2|GPNMB|LILRB1|FGL2|LILRB4|CD300A|VSIG4|SWAP70|TMEM131L|PTPN22|PLA2G2D|CD274|TBX21|FOXP3|RC3H2|LAX1|PAG1|CRTAM|TWSG1|VSIR|TNFAIP8L2|PDCD1LG2|LOXL3|HAVCR2|UBASH3B|B4GALNT2|TIGIT|N…	-21.235464698232086	0	2.0	0.0	0.0	-57.13319415692447	5.179028571428572
1	1	0	1	0	1	1	1	-23.21651596312484	-8.501343206640355	0.0	-6.34113625229487	0.0	-2.4814105053447855	-9.663365531575568	-12.662887794731748	GO:0006875	M11010111	6	0	GO Biological Processes	19	cellular metal ion homeostasis	19_GO:0065007 biological regulation	-23.21651596312484	2.723375095492743	11.928001868528412	30211	550	2380	118	4.957983193277311	0.444960918868782	133|134|187|287|348|356|490|493|552|596|643|654|664|719|781|793|794|801|817|857|930|931|952|958|1003|1043|1230|1233|1234|1236|1240|1268|1318|1604|1901|1903|1909|2099|2247|2359|2828|2829|2841|2847|3162|3351|3356|3357|3627|3685|3708|3717|3718|3778|3932|4089|4283|4493|4495|4501|4502|5026|5027|5294|5311|5336|5350|5663|5737|5739|5788|6261|6279|6352|6354|6355|6358|6363|6387|6505|6507|6546|6547|6556|662…	ADM|ADORA1|APLNR|ANK2|APOE|FASLG|ATP2B1|ATP2B4|AVPR1A|BCL2|CXCR5|BMP6|BNIP3|C3AR1|CACNA2D1|CALB1|CALB2|CALM1|CAMK2D|CAV1|CD19|MS4A1|CD38|CD40|CDH5|CD52|CCR1|CCR4|CCR5|CCR7|CMKLR1|CNR1|SLC31A2|CD55|S1PR1|S1PR3|EDNRA|ESR1|FGF2|FPR3|GPR4|XCR1|GPR18|MCHR1|HMOX1|HTR1B|HTR2A|HTR2B|CXCL10|ITGAV|ITPR1|JAK2|JAK3|KCNMA1|LCK|SMAD4|CXCL9|MT1E|MT1G|MT1X|MT2A|P2RX5|P2RX7|PIK3CG|PKD2|PLCG2|PLN|PSEN1|PTGFR|PTGIR…	-21.171699942934936	0	22.0	0.0	0.0	-26.56249864536521	3.0273671811820964
1	1	0	1	0	0	0	1	-15.237312652056316	-7.437474135230276	0.0	-2.1962919603907483	0.0	0.0	0.0	-23.179235585478388	GO:0070665	M11010001	4	0	GO Biological Processes	19	positive regulation of leukocyte proliferation	19_GO:0048518 positive regulation of biological process	-23.179235585478388	9.29487517580872	16.33395459750538	30211	158	720	35	4.861111111111111	0.8014576216325955	199|684|916|923|940|952|959|1436|2214|2255|3071|3113|3115|3479|3569|3574|3593|3594|5788|6352|6363|6375|6504|7535|10288|10673|11151|54440|64926|80380|84868|115352|115650|126259|729230	AIF1|BST2|CD3E|CD6|CD28|CD38|CD40LG|CSF1R|FCGR3A|FGF10|NCKAP1L|HLA-DPA1|HLA-DPB1|IGF1|IL6|IL7|IL12B|IL12RB1|PTPRC|CCL5|CCL19|XCL1|SLAMF1|ZAP70|LILRB2|TNFSF13B|CORO1A|SASH3|RASAL3|PDCD1LG2|HAVCR2|FCRL3|TNFRSF13C|TMIGD2|CCR2	-21.137532800712627	0	5.0	0.0	0.0	-52.4455956648215	11.406526429341964
1	1	0	0	0	0	0	1	-21.921052114611907	-5.0945316908026985	0.0	0.0	0.0	0.0	0.0	-23.161650459869062	GO:0045619	M11000001	3	0	GO Biological Processes	19	regulation of lymphocyte differentiation	19_GO:0002376 immune system process	-23.161650459869062	8.577401780233272	15.97639532377114	30211	181	720	37	5.138888888888889	0.8228344557049121	399|695|814|864|914|940|3071|3111|3458|3574|3593|3594|3624|3635|3659|3902|5105|5788|6363|6422|7535|9840|10125|10288|10385|10875|11006|30009|51176|54440|56253|56833|115352|150372|246778|257101|729230	RHOH|BTK|CAMK4|RUNX3|CD2|CD28|NCKAP1L|HLA-DOA|IFNG|IL7|IL12B|IL12RB1|INHBA|INPP5D|IRF1|LAG3|PCK1|PTPRC|CCL19|SFRP1|ZAP70|TESPA1|RASGRP1|LILRB2|BTN2A2|FGL2|LILRB4|TBX21|LEF1|SASH3|CRTAM|SLAMF8|FCRL3|NFAM1|IL27|ZNF683|CCR2	-21.123038752080443	0	5.0	0.0	0.0	-52.4455956648215	11.406526429341964
1	1	1	1	0	0	1	1	-23.095269922363833	-4.397181478090168	-5.239181335799974	-2.7775449354829194	0.0	0.0	-16.934966473891787	-3.056267236908934	GO:0000902	M11110011	6	0	GO Biological Processes	19	cell morphogenesis	19_GO:0032502 developmental process	-23.095269922363833	2.5274226778378512	11.718598070085667	30211	673	2380	134	5.630252100840337	0.47248914947526116	104|107|135|399|558|596|604|658|836|1003|1009|1123|1306|1385|1436|1605|1889|1909|2033|2043|2051|2317|2335|2736|2737|3071|3480|3575|3676|3685|3695|3708|3800|3909|3913|4089|4130|4131|4205|4208|4627|4681|4744|4853|4855|5027|5048|5797|6091|6387|6446|6507|6642|6654|6688|6760|6781|6886|7010|7162|7345|7414|7940|8301|8322|8482|8522|8826|8828|8829|9113|9201|9252|9353|9355|9378|9404|9890|10087|10154|10163|…	ADARB1|ADCY1|ADORA2A|RHOH|AXL|BCL2|BCL6|BMPR1B|CASP3|CDH5|CDH11|CHN1|COL15A1|CREB1|CSF1R|DAG1|ECE1|EDNRA|EP300|EPHA4|EPHB6|FLNB|FN1|GLI2|GLI3|NCKAP1L|IGF1R|IL7R|ITGA4|ITGAV|ITGB7|ITPR1|KIF5C|LAMA3|LAMB2|SMAD4|MAP1A|MAP1B|MEF2A|MEF2C|MYH9|NBL1|NEFH|NOTCH2|NOTCH4|P2RX7|PAFAH1B1|PTPRM|ROBO1|CXCL12|SGK1|SLC1A3|SNX1|SOS1|SPI1|SS18|STC1|TAL1|TEK|TPBG|UCHL1|VCL|LST1|PICALM|FZD4|SEMA7A|GAS7|IQGAP1|NRP2|N…	-21.05972744630289	0	27.0	1.0	1.0	-23.095269922363833	2.5274226778378512
1	1	0	1	0	0	1	1	-22.88394086868625	-7.989376332797378	0.0	-6.223651453190317	0.0	0.0	-7.2411687780672995	-5.084787326462568	GO:0043549	M11010011	5	0	GO Biological Processes	19	regulation of kinase activity	19_GO:0008152 metabolic process	-22.88394086868625	2.412301617894864	11.554768768456011	30211	763	2380	145	6.092436974789916	0.4902948474883407	104|134|135|154|324|348|493|558|658|801|836|857|868|901|920|930|942|958|972|1030|1031|1032|1236|1353|1435|1436|1605|1845|2043|2051|2180|2246|2247|2260|2268|2321|2322|2324|2547|2776|3071|3087|3123|3356|3357|3458|3479|3480|3570|3643|3667|3717|3791|3815|3937|4057|4217|4921|5027|5159|5294|5305|5311|5569|5573|5577|5604|5663|5788|5997|6091|6098|6352|6363|6422|6423|6505|6546|6547|6556|6622|6654|6886|701…	ADARB1|ADORA1|ADORA2A|ADRB2|APC|APOE|ATP2B4|AXL|BMPR1B|CALM1|CASP3|CAV1|CBLB|CCNG2|CD4|CD19|CD86|CD40|CD74|CDKN2B|CDKN2C|CDKN2D|CCR7|COX11|CSF1|CSF1R|DAG1|DUSP3|EPHA4|EPHB6|ACSL1|FGF1|FGF2|FGFR1|FGR|FLT1|FLT3|FLT4|XRCC6|GNAQ|NCKAP1L|HHEX|HLA-DRB1|HTR2A|HTR2B|IFNG|IGF1|IGF1R|IL6R|INSR|IRS1|JAK2|KDR|KIT|LCP2|LTF|MAP3K5|DDR2|P2RX7|PDGFRB|PIK3CG|PIP4K2A|PKD2|PKIA|PRKAR1A|PRKAR2B|MAP2K1|PSEN1|PTPRC|RG…	-20.851446085707313	0	21.0	0.0	0.0	-27.231478128449943	3.611138075920023
1	1	0	0	0	0	0	1	-14.432211827124704	-6.471385146967758	0.0	0.0	0.0	0.0	0.0	-22.70036264784106	GO:0050671	M11000001	3	0	GO Biological Processes	19	positive regulation of lymphocyte proliferation	19_GO:0002376 immune system process	-22.70036264784106	9.820360520094562	16.403104067903687	30211	141	720	33	4.583333333333333	0.7793572751605512	199|916|923|940|952|959|2214|2255|3071|3113|3115|3479|3569|3574|3593|3594|5788|6352|6363|6375|6504|7535|10288|10673|11151|54440|64926|80380|84868|115352|115650|126259|729230	AIF1|CD3E|CD6|CD28|CD38|CD40LG|FCGR3A|FGF10|NCKAP1L|HLA-DPA1|HLA-DPB1|IGF1|IL6|IL7|IL12B|IL12RB1|PTPRC|CCL5|CCL19|XCL1|SLAMF1|ZAP70|LILRB2|TNFSF13B|CORO1A|SASH3|RASAL3|PDCD1LG2|HAVCR2|FCRL3|TNFRSF13C|TMIGD2|CCR2	-20.673899829632035	0	5.0	0.0	0.0	-52.4455956648215	11.406526429341964
1	1	0	1	0	1	1	1	-22.639933209464086	-9.389365435333822	0.0	-6.12858048297952	0.0	-2.3582709805667212	-6.837334487091518	-13.697669899583806	GO:0055074	M11010111	6	0	GO Biological Processes	19	calcium ion homeostasis	19_GO:0065007 biological regulation	-22.639933209464086	2.9472722882256353	11.962930220389378	30211	435	2380	101	4.243697478991597	0.413206756193372	133|134|187|287|348|356|490|493|552|596|643|664|719|781|793|794|801|817|857|930|931|952|958|1003|1043|1230|1233|1234|1236|1240|1268|1604|1901|1903|1909|2099|2247|2359|2828|2829|2841|2847|3351|3356|3357|3627|3685|3708|3717|3718|3791|3932|4283|5026|5027|5294|5311|5336|5350|5663|5737|5739|5788|6261|6352|6354|6355|6358|6363|6387|6444|6546|6547|6622|6781|7070|7220|7852|8477|8698|9709|10563|10672|10800…	ADM|ADORA1|APLNR|ANK2|APOE|FASLG|ATP2B1|ATP2B4|AVPR1A|BCL2|CXCR5|BNIP3|C3AR1|CACNA2D1|CALB1|CALB2|CALM1|CAMK2D|CAV1|CD19|MS4A1|CD38|CD40|CDH5|CD52|CCR1|CCR4|CCR5|CCR7|CMKLR1|CNR1|CD55|S1PR1|S1PR3|EDNRA|ESR1|FGF2|FPR3|GPR4|XCR1|GPR18|MCHR1|HTR1B|HTR2A|HTR2B|CXCL10|ITGAV|ITPR1|JAK2|JAK3|KDR|LCK|CXCL9|P2RX5|P2RX7|PIK3CG|PKD2|PLCG2|PLN|PSEN1|PTGFR|PTGIR|PTPRC|RYR1|CCL5|CCL7|CCL8|CCL14|CCL19|CXCL12|SG…	-20.616455244804524	0	22.0	0.0	0.0	-26.56249864536521	3.0273671811820964
1	1	1	1	0	0	1	1	-20.28551310958788	-8.780348934440937	-4.158441127521416	-4.18714211619781	0.0	0.0	-10.683489150506515	-6.590358935869151	GO:0098609	M11110011	6	0	GO Biological Processes	19	cell-cell adhesion	19_GO:0022610 biological adhesion	-22.618192183563547	3.5157686489002677	12.535504748793969	30211	533	1322	82	6.202723146747353	0.6633925439377113	214|361|596|914|923|959|1002|1007|1305|1365|1496|1524|1545|1630|1740|1824|1946|2335|2895|3385|3676|3681|3683|3684|3687|3689|3815|3957|4685|5099|5175|5341|5788|6280|6352|6401|6402|6614|6900|7060|7094|7148|7373|7412|7477|7535|8832|9369|9378|10178|10288|10611|11141|11149|22854|22865|22871|23705|25945|27328|30835|51294|53842|56253|57555|57689|57863|64072|64581|64805|65217|84466|84959|120425|131450|14…	ALCAM|AQP4|BCL2|CD2|CD6|CD40LG|CDH4|CDH9|COL13A1|CLDN3|CTNNA2|CX3CR1|CYP1B1|DCC|DLG2|DSC2|EFNA5|FN1|GRID2|ICAM3|ITGA4|ITGAD|ITGAL|ITGAM|ITGAX|ITGB2|KIT|LGALS2|NCAM2|PCDH7|PECAM1|PLEK|PTPRC|S100A9|CCL5|SELE|SELL|SIGLEC1|CNTN2|THBS4|TLN1|TNXB|COL14A1|VCAM1|WNT7B|ZAP70|CD84|NRXN3|NRXN1|TENM1|LILRB2|PDLIM5|IL1RAPL1|BVES|NTNG1|SLITRK3|NLGN1|CADM1|NECTIN3|PCDH11X|CD209|PCDH12|CLDN22|CRTAM|NLGN2|LRRC4C|…	-20.129331367455567	0	28.0	1.0	1.0	-22.618192183563547	8.752019828113431
1	1	0	0	0	0	0	1	-14.894758453983304	-14.709148216200642	0.0	0.0	0.0	0.0	0.0	-16.25562074301757	GO:0042113	M11000001	3	0	GO Biological Processes	19	B cell activation	19_GO:0002376 immune system process	-22.604267316786977	6.157858262295379	14.297944214121634	30211	167	1322	45	3.40393343419062	0.4987174022915762	472|596|643|695|930|931|933|942|958|959|973|974|1380|2213|2322|3394|3676|3718|3815|4064|4066|4208|4242|4853|5293|5579|5788|6688|7412|7535|9452|10125|10673|22806|23228|54900|55619|56833|57379|115350|150372|159296|165918|200081|202309	ATM|BCL2|CXCR5|BTK|CD19|MS4A1|CD22|CD86|CD40|CD40LG|CD79A|CD79B|CR2|FCGR2B|FLT3|IRF8|ITGA4|JAK3|KIT|CD180|LYL1|MEF2C|MFNG|NOTCH2|PIK3CD|PRKCB|PTPRC|SPI1|VCAM1|ZAP70|ITM2A|RASGRP1|TNFSF13B|IKZF3|PLCL2|LAX1|DOCK10|SLAMF8|AICDA|FCRL1|NFAM1|NKX2-3|RNF168|TXLNA|GAPT	-20.124006672440913	0	29.0	1.0	1.0	-22.604267316786977	8.379248613212305
1	1	0	1	0	1	1	1	-22.57268609458397	-8.569995754341823	0.0	-7.5815167638971435	0.0	-3.3906420627370335	-8.953143810005601	-13.883557854375129	GO:0006873	M11010111	6	0	GO Biological Processes	19	cellular ion homeostasis	19_GO:0065007 biological regulation	-22.57268609458397	2.558729570568385	11.608800661013012	30211	635	2380	128	5.378151260504202	0.46240629987455784	133|134|187|287|348|356|490|493|552|596|643|654|664|719|781|793|794|801|817|857|930|931|952|958|1003|1043|1230|1233|1234|1236|1240|1268|1318|1604|1901|1903|1909|2099|2247|2359|2828|2829|2841|2847|3162|3351|3356|3357|3627|3685|3708|3717|3718|3778|3932|4089|4283|4493|4495|4501|4502|5026|5027|5294|5311|5336|5350|5594|5663|5737|5739|5788|6261|6279|6352|6354|6355|6358|6363|6387|6505|6507|6546|6547|654…	ADM|ADORA1|APLNR|ANK2|APOE|FASLG|ATP2B1|ATP2B4|AVPR1A|BCL2|CXCR5|BMP6|BNIP3|C3AR1|CACNA2D1|CALB1|CALB2|CALM1|CAMK2D|CAV1|CD19|MS4A1|CD38|CD40|CDH5|CD52|CCR1|CCR4|CCR5|CCR7|CMKLR1|CNR1|SLC31A2|CD55|S1PR1|S1PR3|EDNRA|ESR1|FGF2|FPR3|GPR4|XCR1|GPR18|MCHR1|HMOX1|HTR1B|HTR2A|HTR2B|CXCL10|ITGAV|ITPR1|JAK2|JAK3|KCNMA1|LCK|SMAD4|CXCL9|MT1E|MT1G|MT1X|MT2A|P2RX5|P2RX7|PIK3CG|PKD2|PLCG2|PLN|MAPK1|PSEN1|PTGFR…	-20.552172608888146	0	22.0	0.0	0.0	-26.56249864536521	3.0273671811820964
1	1	0	0	0	0	0	1	-14.909503226176003	-6.869617584192256	0.0	0.0	0.0	0.0	0.0	-22.490988159889962	GO:0032946	M11000001	3	0	GO Biological Processes	19	positive regulation of mononuclear cell proliferation	19_GO:0048518 positive regulation of biological process	-22.490988159889962	9.68301282051282	16.26234055356531	30211	143	720	33	4.583333333333333	0.7793572751605512	199|916|923|940|952|959|2214|2255|3071|3113|3115|3479|3569|3574|3593|3594|5788|6352|6363|6375|6504|7535|10288|10673|11151|54440|64926|80380|84868|115352|115650|126259|729230	AIF1|CD3E|CD6|CD28|CD38|CD40LG|FCGR3A|FGF10|NCKAP1L|HLA-DPA1|HLA-DPB1|IGF1|IL6|IL7|IL12B|IL12RB1|PTPRC|CCL5|CCL19|XCL1|SLAMF1|ZAP70|LILRB2|TNFSF13B|CORO1A|SASH3|RASAL3|PDCD1LG2|HAVCR2|FCRL3|TNFRSF13C|TMIGD2|CCR2	-20.47341905484092	0	5.0	0.0	0.0	-52.4455956648215	11.406526429341964
1	1	0	1	0	1	1	1	-21.98978227935858	-9.166309041968843	0.0	-5.808572348827993	0.0	-2.4220191720635116	-7.0493675881214335	-13.475654522171494	GO:0006874	M11010111	6	0	GO Biological Processes	19	cellular calcium ion homeostasis	19_GO:0065007 biological regulation	-21.98978227935858	2.947825480903261	11.783593213351336	30211	422	2380	98	4.117647058823529	0.4072915709582776	133|134|187|287|348|356|490|493|552|596|643|664|719|781|793|794|801|817|857|930|931|952|958|1003|1043|1230|1233|1234|1236|1240|1268|1604|1901|1903|1909|2099|2247|2359|2828|2829|2841|2847|3351|3356|3357|3627|3685|3708|3717|3718|3932|4283|5026|5027|5294|5311|5336|5350|5663|5737|5739|5788|6261|6352|6354|6355|6358|6363|6387|6546|6547|6622|6781|7070|7220|7852|8477|8698|9709|10563|10672|10800|22821|230…	ADM|ADORA1|APLNR|ANK2|APOE|FASLG|ATP2B1|ATP2B4|AVPR1A|BCL2|CXCR5|BNIP3|C3AR1|CACNA2D1|CALB1|CALB2|CALM1|CAMK2D|CAV1|CD19|MS4A1|CD38|CD40|CDH5|CD52|CCR1|CCR4|CCR5|CCR7|CMKLR1|CNR1|CD55|S1PR1|S1PR3|EDNRA|ESR1|FGF2|FPR3|GPR4|XCR1|GPR18|MCHR1|HTR1B|HTR2A|HTR2B|CXCL10|ITGAV|ITPR1|JAK2|JAK3|LCK|CXCL9|P2RX5|P2RX7|PIK3CG|PKD2|PLCG2|PLN|PSEN1|PTGFR|PTGIR|PTPRC|RYR1|CCL5|CCL7|CCL8|CCL14|CCL19|CXCL12|SLC8A1…	-19.983795046859353	0	22.0	0.0	0.0	-26.56249864536521	3.0273671811820964
1	1	0	1	0	0	0	1	-17.002077264141064	-4.929362295575025	0.0	-3.6921779072440026	0.0	0.0	0.0	-21.939073849976804	GO:0032649	M11010001	4	0	GO Biological Processes	19	regulation of interferon-gamma production	19_GO:0032501 multicellular organismal process	-21.939073849976804	10.758903133903134	16.52535664587019	30211	117	720	30	4.166666666666667	0.7447087010252507	914|916|1236|3113|3115|3394|3593|3594|3595|3624|6375|6504|7805|10125|10225|10666|10859|11006|22914|51284|51311|51744|54440|56253|80380|84868|114836|171389|246778|729230	CD2|CD3E|CCR7|HLA-DPA1|HLA-DPB1|IRF8|IL12B|IL12RB1|IL12RB2|INHBA|XCL1|SLAMF1|LAPTM5|RASGRP1|CD96|CD226|LILRB1|LILRB4|KLRK1|TLR7|TLR8|CD244|SASH3|CRTAM|PDCD1LG2|HAVCR2|SLAMF6|NLRP6|IL27|CCR2	-19.935934460350403	0	12.0	0.0	0.0	-36.50468870446856	23.31095679012346
1	0	1	0	0	0	1	1	-21.913325985391886	0.0	-2.2705873028068355	0.0	0.0	0.0	-5.632085196706791	-4.340815379134643	GO:0009611	M10100011	4	0	GO Biological Processes	19	response to wounding	19_GO:0050896 response to stimulus	-21.913325985391886	2.9225024428376005	11.741698522019291	30211	430	2380	99	4.159663865546219	0.4092746109601631	133|135|140|199|308|558|596|664|710|836|947|953|958|966|1230|1277|1281|1289|1490|1605|1809|1909|2152|2162|2246|2247|2252|2335|2626|2737|2776|2828|3162|3371|3479|3678|3717|3776|3791|3913|3932|3998|4015|4087|4089|4131|4149|4162|4217|4313|4321|4627|4853|4855|5055|5159|5294|5328|5336|5341|5530|5873|6198|6279|6505|6507|6556|6648|7035|7046|7094|7168|7305|7414|7450|7454|8291|8837|10627|10630|10672|10675…	ADM|ADORA2A|ADORA3|AIF1|ANXA5|AXL|BCL2|BNIP3|SERPING1|CASP3|CD34|ENTPD1|CD40|CD59|CCR1|COL1A1|COL3A1|COL5A1|CCN2|DAG1|DPYSL3|EDNRA|F3|F13A1|FGF1|FGF2|FGF7|FN1|GATA4|GLI3|GNAQ|GPR4|HMOX1|TNC|IGF1|ITGA5|JAK2|KCNK2|KDR|LAMB2|LCK|LMAN1|LOX|SMAD2|SMAD4|MAP1B|MAX|MCAM|MAP3K5|MMP2|MMP12|MYH9|NOTCH2|NOTCH4|SERPINB2|PDGFRB|PIK3CG|PLAU|PLCG2|PLEK|PPP3CA|RAB27A|RPS6KB1|S100A8|SLC1A1|SLC1A3|SLC11A1|SOD2|TFPI…	-19.915826863118177	0	30.0	1.0	1.0	-21.913325985391886	2.9225024428376005
1	1	0	1	0	0	0	1	-17.866704032035212	-4.65711869835017	0.0	-3.1636051082797576	0.0	0.0	0.0	-21.896306847710377	GO:0002705	M11010001	4	0	GO Biological Processes	19	positive regulation of leukocyte mediated immunity	19_GO:0002376 immune system process	-21.896306847710377	9.729790660225444	16.060233559686424	30211	138	720	32	4.444444444444445	0.7680163464195452	695|940|2208|3134|3569|3593|3594|3805|3822|3823|3824|3902|4068|5788|6375|6504|6688|7305|7409|8302|10125|10666|22914|26228|30009|54209|54440|56253|114836|116449|259197|388325	BTK|CD28|FCER2|HLA-F|IL6|IL12B|IL12RB1|KIR2DL4|KLRC2|KLRC3|KLRD1|LAG3|SH2D1A|PTPRC|XCL1|SLAMF1|SPI1|TYROBP|VAV1|KLRC4|RASGRP1|CD226|KLRK1|STAP1|TBX21|TREM2|SASH3|CRTAM|SLAMF6|CLNK|NCR3|SCIMP	-19.90160062562084	0	12.0	0.0	0.0	-36.50468870446856	23.31095679012346
1	1	0	0	0	0	1	1	-21.740065906107	-5.332499172856403	0.0	0.0	0.0	0.0	-3.7150016731158053	-2.845972725061709	GO:0030029	M11000011	4	0	GO Biological Processes	19	actin filament-based process	19_GO:0009987 cellular process	-21.740065906107	2.572476897735839	11.396462998870316	30211	602	2380	122	5.126050420168068	0.4520395652287834	118|119|199|287|301|399|596|604|752|781|800|817|1073|1466|1794|1809|1901|2252|2317|2885|3059|3071|3092|3717|3815|3936|3985|4205|4542|4621|4627|4628|4643|4644|5048|5159|5341|5573|6401|6444|6624|6711|7082|7094|7111|7138|7148|7168|7305|7402|7454|7456|8477|8522|8829|8837|9051|9294|9535|9754|9828|9844|9938|10052|10163|10278|10395|10611|10630|10634|10788|11170|22808|22885|23022|23043|23075|23092|23136|…	ADD1|ADD2|AIF1|ANK2|ANXA1|RHOH|BCL2|BCL6|FMNL1|CACNA2D1|CALD1|CAMK2D|CFL2|CSRP2|DOCK2|DPYSL3|S1PR1|FGF7|FLNB|GRB2|HCLS1|NCKAP1L|HIP1|JAK2|KIT|LCP1|LIMK2|MEF2A|MYO1F|MYH3|MYH9|MYH10|MYO1E|MYO5A|PAFAH1B1|PDGFRB|PLEK|PRKAR1A|SELE|SGCD|FSCN1|SPTBN1|TJP1|TLN1|TMOD1|TNNT1|TNXB|TPM1|TYROBP|UTRN|WAS|WIPF1|GPR65|GAS7|NRP1|CFLAR|PSTPIP1|S1PR2|GMFG|STARD8|ARHGEF17|ELMO1|ARHGAP25|GJC1|WASF2|EFS|DLC1|PDLIM5|P…	-19.750892172617423	0	31.0	1.0	1.0	-21.740065906107	2.585753190164955
1	0	0	0	0	0	1	0	-21.642516930741856	0.0	0.0	0.0	0.0	0.0	-5.6320954127937695	0.0	GO:0030198	M10000010	2	0	GO Biological Processes	19	extracellular matrix organization	19_GO:0009987 cellular process	-21.642516930741856	3.5313293738548053	12.126256597457667	30211	266	2380	74	3.1092436974789917	0.35577880802920697	102|649|857|1277|1278|1281|1282|1284|1286|1289|1290|1295|1296|1300|1301|1303|1305|1306|1307|1490|1513|1545|1605|1805|1842|2824|3381|3913|3936|4015|4060|4312|4313|4317|4318|4321|4323|4643|4791|4921|5033|5212|6423|7046|7092|7093|7148|7373|7837|8434|9507|9508|9510|9806|10516|10631|11096|11117|11174|22795|23213|23768|25890|25903|26585|50509|80781|81792|83716|83872|84695|151887|169044|256076	ADAM10|BMP1|CAV1|COL1A1|COL1A2|COL3A1|COL4A1|COL4A2|COL4A4|COL5A1|COL5A2|COL8A1|COL8A2|COL10A1|COL11A1|COL12A1|COL13A1|COL15A1|COL16A1|CCN2|CTSK|CYP1B1|DAG1|DPT|ECM2|GPM6B|IBSP|LAMB2|LCP1|LOX|LUM|MMP1|MMP2|MMP8|MMP9|MMP12|MMP14|MYO1E|NFKB2|DDR2|P4HA1|VIT|SFRP2|TGFBR1|TLL1|TLL2|TNXB|COL14A1|PXDN|RECK|ADAMTS4|ADAMTS3|ADAMTS1|SPOCK2|FBLN5|POSTN|ADAMTS5|EMILIN1|ADAMTS6|NID2|SULF1|FLRT2|ABI3BP|OLFML2B…	-19.658806092953782	0	32.0	1.0	1.0	-21.642516930741856	6.120175570228091
1	1	0	1	0	0	0	1	-7.504756945209728	-3.4136022952380674	0.0	-2.091182845858693	0.0	0.0	0.0	-21.6053764772002	GO:0042269	M11010001	4	0	GO Biological Processes	19	regulation of natural killer cell mediated cytotoxicity	19_GO:0044419 biological process involved in interspecies interaction between organisms	-21.6053764772002	19.155525362318837	19.254530477875825	30211	46	720	21	2.9166666666666665	0.6271183237438599	409|3134|3593|3805|3822|3823|3824|3902|4068|5272|7409|8302|9437|10125|10666|10859|22914|56253|84868|114836|259197	ARRB2|HLA-F|IL12B|KIR2DL4|KLRC2|KLRC3|KLRD1|LAG3|SH2D1A|SERPINB9|VAV1|KLRC4|NCR1|RASGRP1|CD226|LILRB1|KLRK1|CRTAM|HAVCR2|SLAMF6|NCR3	-19.62437153278805	0	12.0	0.0	0.0	-36.50468870446856	23.31095679012346
1	1	0	1	0	1	1	1	-21.574872911303927	-8.810935433109783	0.0	-6.445858071719458	0.0	-3.5227598404368528	-8.623486844155996	-13.317974007911443	GO:0055082	M11010111	6	0	GO Biological Processes	19	cellular chemical homeostasis	19_GO:0065007 biological regulation	-21.574872911303927	2.3821952373442676	11.178538288917471	30211	746	2380	140	5.882352941176471	0.4823059186416398	133|134|187|287|348|356|490|493|552|596|643|654|664|719|781|793|794|801|817|857|930|931|952|958|1003|1043|1230|1233|1234|1236|1240|1268|1318|1604|1901|1903|1909|2099|2247|2308|2359|2626|2828|2829|2841|2847|3101|3162|3351|3356|3357|3383|3480|3627|3685|3708|3717|3718|3778|3932|4089|4283|4493|4495|4501|4502|5026|5027|5176|5294|5311|5336|5350|5530|5594|5663|5737|5739|5788|6261|6279|6352|6354|6355|635…	ADM|ADORA1|APLNR|ANK2|APOE|FASLG|ATP2B1|ATP2B4|AVPR1A|BCL2|CXCR5|BMP6|BNIP3|C3AR1|CACNA2D1|CALB1|CALB2|CALM1|CAMK2D|CAV1|CD19|MS4A1|CD38|CD40|CDH5|CD52|CCR1|CCR4|CCR5|CCR7|CMKLR1|CNR1|SLC31A2|CD55|S1PR1|S1PR3|EDNRA|ESR1|FGF2|FOXO1|FPR3|GATA4|GPR4|XCR1|GPR18|MCHR1|HK3|HMOX1|HTR1B|HTR2A|HTR2B|ICAM1|IGF1R|CXCL10|ITGAV|ITPR1|JAK2|JAK3|KCNMA1|LCK|SMAD4|CXCL9|MT1E|MT1G|MT1X|MT2A|P2RX5|P2RX7|SERPINF1|PI…	-19.59655710540256	0	22.0	0.0	0.0	-26.56249864536521	3.0273671811820964
1	0	0	0	0	0	1	0	-21.535752892052933	0.0	0.0	0.0	0.0	0.0	-5.613090967833193	0.0	GO:0043062	M10000010	2	0	GO Biological Processes	19	extracellular structure organization	19_GO:0009987 cellular process	-21.535752892052933	3.5181034211437385	12.085753222637702	30211	267	2380	74	3.1092436974789917	0.35577880802920697	102|649|857|1277|1278|1281|1282|1284|1286|1289|1290|1295|1296|1300|1301|1303|1305|1306|1307|1490|1513|1545|1605|1805|1842|2824|3381|3913|3936|4015|4060|4312|4313|4317|4318|4321|4323|4643|4791|4921|5033|5212|6423|7046|7092|7093|7148|7373|7837|8434|9507|9508|9510|9806|10516|10631|11096|11117|11174|22795|23213|23768|25890|25903|26585|50509|80781|81792|83716|83872|84695|151887|169044|256076	ADAM10|BMP1|CAV1|COL1A1|COL1A2|COL3A1|COL4A1|COL4A2|COL4A4|COL5A1|COL5A2|COL8A1|COL8A2|COL10A1|COL11A1|COL12A1|COL13A1|COL15A1|COL16A1|CCN2|CTSK|CYP1B1|DAG1|DPT|ECM2|GPM6B|IBSP|LAMB2|LCP1|LOX|LUM|MMP1|MMP2|MMP8|MMP9|MMP12|MMP14|MYO1E|NFKB2|DDR2|P4HA1|VIT|SFRP2|TGFBR1|TLL1|TLL2|TNXB|COL14A1|PXDN|RECK|ADAMTS4|ADAMTS3|ADAMTS1|SPOCK2|FBLN5|POSTN|ADAMTS5|EMILIN1|ADAMTS6|NID2|SULF1|FLRT2|ABI3BP|OLFML2B…	-19.560109676012893	0	32.0	0.0	0.0	-21.642516930741856	6.120175570228091
1	1	0	1	0	0	1	1	-19.305496756806466	-10.124646532066517	0.0	-6.739980452053491	0.0	0.0	-5.440039255745897	-16.302358204868636	GO:0051480	M11010011	5	0	GO Biological Processes	19	regulation of cytosolic calcium ion concentration	19_GO:0065007 biological regulation	-21.32741990256379	4.339081560351596	12.76427421139159	30211	316	1322	60	4.53857791225416	0.5724771013659516	111|187|356|643|719|783|793|794|801|857|930|931|952|1043|1230|1232|1234|1236|1240|1268|1524|2099|2247|2359|2829|2841|2903|3351|3357|3627|3708|3718|3932|4283|5026|5027|5729|5734|5788|6261|6263|6363|6543|6546|6547|6622|7220|8477|8698|10563|10800|27334|51196|55503|64072|84502|84636|123041|286530|729230	ADCY5|APLNR|FASLG|CXCR5|C3AR1|CACNB2|CALB1|CALB2|CALM1|CAV1|CD19|MS4A1|CD38|CD52|CCR1|CCR3|CCR5|CCR7|CMKLR1|CNR1|CX3CR1|ESR1|FGF2|FPR3|XCR1|GPR18|GRIN2A|HTR1B|HTR2B|CXCL10|ITPR1|JAK3|LCK|CXCL9|P2RX5|P2RX7|PTGDR|PTGER4|PTPRC|RYR1|RYR3|CCL19|SLC8A2|SLC8A1|SLC8A3|SNCA|TRPC1|GPR65|S1PR4|CXCL13|CYSLTR1|P2RY10|PLCE1|TRPV6|CDH23|JPH4|GPR174|SLC24A4|P2RY8|CCR2	-18.938929631573373	0	33.0	1.0	1.0	-21.32741990256379	6.292716349843232
1	0	0	0	0	0	1	0	-21.324083008663923	0.0	0.0	0.0	0.0	0.0	-5.575349951970503	0.0	GO:0045229	M10000010	2	0	GO Biological Processes	19	external encapsulating structure organization	19_GO:0009987 cellular process	-21.324083008663923	3.4919465183843057	12.005324125661458	30211	269	2380	74	3.1092436974789917	0.35577880802920697	102|649|857|1277|1278|1281|1282|1284|1286|1289|1290|1295|1296|1300|1301|1303|1305|1306|1307|1490|1513|1545|1605|1805|1842|2824|3381|3913|3936|4015|4060|4312|4313|4317|4318|4321|4323|4643|4791|4921|5033|5212|6423|7046|7092|7093|7148|7373|7837|8434|9507|9508|9510|9806|10516|10631|11096|11117|11174|22795|23213|23768|25890|25903|26585|50509|80781|81792|83716|83872|84695|151887|169044|256076	ADAM10|BMP1|CAV1|COL1A1|COL1A2|COL3A1|COL4A1|COL4A2|COL4A4|COL5A1|COL5A2|COL8A1|COL8A2|COL10A1|COL11A1|COL12A1|COL13A1|COL15A1|COL16A1|CCN2|CTSK|CYP1B1|DAG1|DPT|ECM2|GPM6B|IBSP|LAMB2|LCP1|LOX|LUM|MMP1|MMP2|MMP8|MMP9|MMP12|MMP14|MYO1E|NFKB2|DDR2|P4HA1|VIT|SFRP2|TGFBR1|TLL1|TLL2|TNXB|COL14A1|PXDN|RECK|ADAMTS4|ADAMTS3|ADAMTS1|SPOCK2|FBLN5|POSTN|ADAMTS5|EMILIN1|ADAMTS6|NID2|SULF1|FLRT2|ABI3BP|OLFML2B…	-19.35373613243383	0	32.0	0.0	0.0	-21.642516930741856	6.120175570228091
1	1	0	0	0	0	0	1	-12.674074685806337	-6.508208771814662	0.0	0.0	0.0	0.0	0.0	-21.277064651312024	GO:0042102	M11000001	3	0	GO Biological Processes	19	positive regulation of T cell proliferation	19_GO:0022610 biological adhesion	-21.277064651312024	11.406526429341964	16.53028386372071	30211	103	720	28	3.888888888888889	0.72049889360965	199|916|923|940|959|3071|3113|3115|3479|3569|3593|3594|5788|6352|6363|6375|6504|7535|10288|10673|11151|54440|64926|80380|84868|115650|126259|729230	AIF1|CD3E|CD6|CD28|CD40LG|NCKAP1L|HLA-DPA1|HLA-DPB1|IGF1|IL6|IL12B|IL12RB1|PTPRC|CCL5|CCL19|XCL1|SLAMF1|ZAP70|LILRB2|TNFSF13B|CORO1A|SASH3|RASAL3|PDCD1LG2|HAVCR2|TNFRSF13C|TMIGD2|CCR2	-19.30934191890808	0	5.0	0.0	0.0	-52.4455956648215	11.406526429341964
1	1	0	1	0	0	0	1	-14.890507101176162	-2.7870403162611073	0.0	-8.350161131827262	0.0	0.0	0.0	-21.199937164045775	GO:0045088	M11010001	4	0	GO Biological Processes	19	regulation of innate immune response	19_GO:0044419 biological process involved in interspecies interaction between organisms	-21.199937164045775	7.084108946608947	14.503874032787813	30211	231	720	39	5.416666666666667	0.8435427843401576	409|3134|3593|3659|3805|3822|3823|3824|3902|3929|4068|4321|5272|6352|6688|7305|7409|8302|9111|9437|9447|10125|10225|10666|10859|22914|51311|54209|56253|56833|81030|84868|93978|114836|115362|116449|149628|259197|653361	ARRB2|HLA-F|IL12B|IRF1|KIR2DL4|KLRC2|KLRC3|KLRD1|LAG3|LBP|SH2D1A|MMP12|SERPINB9|CCL5|SPI1|TYROBP|VAV1|KLRC4|NMI|NCR1|AIM2|RASGRP1|CD96|CD226|LILRB1|KLRK1|TLR8|TREM2|CRTAM|SLAMF8|ZBP1|HAVCR2|CLEC6A|SLAMF6|GBP5|CLNK|PYHIN1|NCR3|NCF1	-19.234822814749357	0	12.0	0.0	0.0	-36.50468870446856	23.31095679012346
1	0	0	1	0	0	0	1	-11.048174706394125	0.0	0.0	-4.1231628715509725	0.0	0.0	0.0	-21.179049718768557	GO:0002833	M10010001	3	0	GO Biological Processes	19	positive regulation of response to biotic stimulus	19_GO:0048518 positive regulation of biological process	-21.179049718768557	8.158834876543208	15.051873581121733	30211	180	720	35	4.861111111111111	0.8014576216325955	3134|3273|3593|3805|3822|3823|3824|3902|3929|4064|4068|4321|6352|6688|7305|7409|8302|8638|9111|9447|10125|10666|22914|23643|51311|56253|81030|84868|93978|114836|115362|116449|149628|259197|388325	HLA-F|HRG|IL12B|KIR2DL4|KLRC2|KLRC3|KLRD1|LAG3|LBP|CD180|SH2D1A|MMP12|CCL5|SPI1|TYROBP|VAV1|KLRC4|OASL|NMI|AIM2|RASGRP1|CD226|KLRK1|LY96|TLR8|CRTAM|ZBP1|HAVCR2|CLEC6A|SLAMF6|GBP5|CLNK|PYHIN1|NCR3|SCIMP	-19.21652818005042	0	12.0	0.0	0.0	-36.50468870446856	23.31095679012346
1	1	0	1	0	1	0	1	-16.82326086828731	-3.5014406200216994	0.0	-10.225695699689686	0.0	-2.157609055943239	0.0	-16.792651541546086	GO:0002237	M11010101	5	0	GO Biological Processes	19	response to molecule of bacterial origin	19_GO:0044419 biological process involved in interspecies interaction between organisms	-21.134173158075875	4.179512582615952	12.593692431354185	30211	339	1322	62	4.689863842662632	0.5814788657022348	356|717|836|842|923|929|942|1234|1236|1268|1269|1439|1511|1524|2213|2255|2326|2643|2672|3055|3394|3587|3620|3627|4049|4064|4129|4208|4283|4842|5027|5105|5734|5972|6280|6347|6352|6401|6556|6622|6688|7096|7412|8564|8792|10225|10288|10333|10563|10859|11213|22914|23643|26228|29126|54209|57088|57379|80380|84868|114769|353376	FASLG|C2|CASP3|CASP9|CD6|CD14|CD86|CCR5|CCR7|CNR1|CNR2|CSF2RB|CTSG|CX3CR1|FCGR2B|FGF10|FMO1|GCH1|GFI1|HCK|IRF8|IL10RA|IDO1|CXCL10|LTA|CD180|MAOB|MEF2C|CXCL9|NOS1|P2RX7|PCK1|PTGER4|REN|S100A9|CCL2|CCL5|SELE|SLC11A1|SNCA|SPI1|TLR1|VCAM1|KMO|TNFRSF11A|CD96|LILRB2|TLR6|CXCL13|LILRB1|IRAK3|KLRK1|LY96|STAP1|CD274|TREM2|PLSCR4|AICDA|PDCD1LG2|HAVCR2|CARD16|TICAM2	-18.772417140332703	0	34.0	1.0	1.0	-21.134173158075875	5.4547638888888885
1	0	0	1	0	0	0	1	-21.01508736706636	0.0	0.0	-5.0852357844785265	0.0	0.0	0.0	-10.445254003450536	GO:1903038	M10010001	3	0	GO Biological Processes	19	negative regulation of leukocyte cell-cell adhesion	19_GO:0022610 biological adhesion	-21.01508736706636	4.5838352007469645	12.606184632392136	30211	144	2380	52	2.1848739495798317	0.2996592748456508	135|301|604|836|864|868|941|942|972|1378|1845|2213|2267|2737|3071|3123|3559|3620|3718|3902|5573|6387|6693|7292|7805|8654|9306|9750|10288|10457|10859|10875|11006|11314|11326|23240|26191|26279|29126|30009|50943|54542|54900|55824|56253|57045|64115|79626|80380|84695|84868|201633	ADORA2A|ANXA1|BCL6|CASP3|RUNX3|CBLB|CD80|CD86|CD74|CR1|DUSP3|FCGR2B|FGL1|GLI3|NCKAP1L|HLA-DRB1|IL2RA|IDO1|JAK3|LAG3|PRKAR1A|CXCL12|SPN|TNFSF4|LAPTM5|PDE5A|SOCS6|RIPOR2|LILRB2|GPNMB|LILRB1|FGL2|LILRB4|CD300A|VSIG4|TMEM131L|PTPN22|PLA2G2D|CD274|TBX21|FOXP3|RC3H2|LAX1|PAG1|CRTAM|TWSG1|VSIR|TNFAIP8L2|PDCD1LG2|LOXL3|HAVCR2|TIGIT	-19.055143251236036	0	2.0	0.0	0.0	-57.13319415692447	5.179028571428572
1	1	0	1	0	0	1	1	-18.232808103379693	-9.76045395312454	0.0	-6.92685579104215	0.0	0.0	-3.4153556437563934	-18.089937280150444	GO:0007204	M11010011	5	0	GO Biological Processes	19	positive regulation of cytosolic calcium ion concentration	19_GO:0065007 biological regulation	-20.99424572674434	4.5542341217071085	12.804737189005776	30211	281	1322	56	4.236006051437216	0.5539412205745939	111|187|356|643|719|783|801|857|930|931|952|1043|1230|1232|1234|1236|1240|1268|1524|2099|2247|2359|2829|2841|2903|3357|3627|3708|3718|3932|4283|5026|5027|5729|5734|5788|6261|6263|6363|6543|6546|6547|6622|7220|8477|8698|10563|10800|27334|51196|55503|84502|84636|123041|286530|729230	ADCY5|APLNR|FASLG|CXCR5|C3AR1|CACNB2|CALM1|CAV1|CD19|MS4A1|CD38|CD52|CCR1|CCR3|CCR5|CCR7|CMKLR1|CNR1|CX3CR1|ESR1|FGF2|FPR3|XCR1|GPR18|GRIN2A|HTR2B|CXCL10|ITPR1|JAK3|LCK|CXCL9|P2RX5|P2RX7|PTGDR|PTGER4|PTPRC|RYR1|RYR3|CCL19|SLC8A2|SLC8A1|SLC8A3|SNCA|TRPC1|GPR65|S1PR4|CXCL13|CYSLTR1|P2RY10|PLCE1|TRPV6|JPH4|GPR174|SLC24A4|P2RY8|CCR2	-18.638923819006575	0	33.0	0.0	0.0	-21.32741990256379	6.292716349843232
1	1	0	1	0	0	0	1	-20.740817966917863	-6.369705517913119	0.0	-4.381527023555028	0.0	0.0	0.0	-13.57774219846175	GO:0050920	M11010001	4	0	GO Biological Processes	19	regulation of chemotaxis	19_GO:0040011 locomotion	-20.740817966917863	3.7234845938375347	11.991026123790139	30211	225	2380	66	2.773109243697479	0.3365799251368899	102|199|719|972|1230|1233|1236|1240|1435|1436|1845|1880|1901|2152|2246|2247|2260|2841|3071|3570|3603|3627|3791|4681|4856|5054|5159|5594|6091|6347|6351|6352|6354|6363|6387|6688|7057|7130|7162|7424|7852|7941|8482|8740|8829|9097|9353|9750|9943|10344|10501|10563|22914|23075|25960|26228|26585|54209|56833|56920|57509|64805|83700|90550|223117|729230	ADAM10|AIF1|C3AR1|CD74|CCR1|CCR4|CCR7|CMKLR1|CSF1|CSF1R|DUSP3|GPR183|S1PR1|F3|FGF1|FGF2|FGFR1|GPR18|NCKAP1L|IL6R|IL16|CXCL10|KDR|NBL1|CCN3|SERPINE1|PDGFRB|MAPK1|ROBO1|CCL2|CCL4|CCL5|CCL7|CCL19|CXCL12|SPI1|THBS1|TNFAIP6|TPBG|VEGFC|CXCR4|PLA2G7|SEMA7A|TNFSF14|NRP1|USP14|SLIT2|RIPOR2|OXSR1|CCL26|SEMA6B|CXCL13|KLRK1|SWAP70|ADGRA2|STAP1|GREM1|TREM2|SLAMF8|SEMA3G|MTUS1|P2RY12|JAM3|MCU|SEMA3D|CCR2	-18.783436067852136	0	10.0	0.0	0.0	-41.91098424302231	4.267708635178209
1	1	0	1	0	1	0	1	-20.63251094227932	-5.199527491203917	0.0	-10.692810797988836	0.0	-2.8596466140728447	0.0	-19.267599318976703	GO:0050900	M11010101	5	0	GO Biological Processes	19	leukocyte migration	19_GO:0040011 locomotion	-20.63251094227932	3.665852289191539	11.919854083530115	30211	232	2380	67	2.8151260504201683	0.3390469033529425	119|301|643|947|1230|1234|1236|1269|1399|1441|1880|1901|2207|2321|3055|3071|3269|3383|3570|3603|3627|3676|3683|3689|3695|3815|3932|4283|4318|4478|4627|5175|5293|5294|6279|6347|6351|6352|6354|6355|6358|6362|6363|6401|6402|6654|6693|7412|7852|9420|10344|10563|23765|30009|54210|56253|56833|57580|58494|64005|64805|81704|83700|120425|200576|414062|729230	ADD2|ANXA1|CXCR5|CD34|CCR1|CCR5|CCR7|CNR2|CRKL|CSF3R|GPR183|S1PR1|FCER1G|FLT1|HCK|NCKAP1L|HRH1|ICAM1|IL6R|IL16|CXCL10|ITGA4|ITGAL|ITGB2|ITGB7|KIT|LCK|CXCL9|MMP9|MSN|MYH9|PECAM1|PIK3CD|PIK3CG|S100A8|CCL2|CCL4|CCL5|CCL7|CCL8|CCL14|CCL18|CCL19|SELE|SELL|SOS1|SPN|VCAM1|CXCR4|CYP7B1|CCL26|CXCL13|IL17RA|TBX21|TREM1|CRTAM|SLAMF8|PREX1|JAM2|MYO1G|P2RY12|DOCK8|JAM3|JAML|PIKFYVE|CCL3L3|CCR2	-18.677676232227476	0	23.0	0.0	0.0	-25.66651440260539	4.080117046818727
1	1	0	1	0	0	0	1	-20.485429656086808	-6.715151219482947	0.0	-4.682876776477633	0.0	0.0	0.0	-10.739359456302244	GO:0032102	M11010001	4	0	GO Biological Processes	19	negative regulation of response to external stimulus	19_GO:0048519 negative regulation of biological process	-20.485429656086808	2.8538523606163775	11.282283429540792	30211	427	2380	96	4.033613445378151	0.40329072187343107	2|134|135|199|348|585|710|947|1003|1269|1378|1845|2043|2213|2247|2268|2841|3055|3123|3428|3479|3559|3805|3821|3824|4057|4210|4321|4345|4681|4790|4856|4925|4940|5054|5055|5176|5272|5328|5654|5740|5788|6091|6095|6347|6696|6773|7010|7035|7057|7130|7353|8482|8829|9353|10019|10203|10225|10475|10501|10563|10769|10859|10875|11213|11274|11326|22900|22914|22915|23208|26228|26585|50943|54209|54625|54941|56…	A2M|ADORA1|ADORA2A|AIF1|APOE|BBS4|SERPING1|CD34|CDH5|CNR2|CR1|DUSP3|EPHA4|FCGR2B|FGF2|FGR|GPR18|HCK|HLA-DRB1|IFI16|IGF1|IL2RA|KIR2DL4|KLRC1|KLRD1|LTF|MEFV|MMP12|CD200|NBL1|NFKB1|CCN3|NUCB2|OAS3|SERPINE1|SERPINB2|SERPINF1|SERPINB9|PLAU|HTRA1|PTGIS|PTPRC|ROBO1|RORA|CCL2|SPP1|STAT2|TEK|TFPI|THBS1|TNFAIP6|UFD1|SEMA7A|NRP1|SLIT2|SH2B3|CALCRL|CD96|TRIM38|SEMA6B|CXCL13|PLK2|LILRB1|FGL2|IRAK3|USP18|VSIG4…	-18.533127282550357	0	13.0	0.0	0.0	-36.20076780226617	3.036301094511879
1	1	0	1	0	1	0	1	-16.249405588183574	-2.953988366631459	0.0	-9.394353189184091	0.0	-2.272378893884843	0.0	-17.80336848151011	GO:0032496	M11010101	5	0	GO Biological Processes	19	response to lipopolysaccharide	19_GO:0044419 biological process involved in interspecies interaction between organisms	-20.459786633875492	4.239928543563687	12.424790558215165	30211	318	1322	59	4.462934947049924	0.5679112846244356	356|717|836|842|923|929|942|1234|1236|1268|1269|1439|1511|1524|2255|2326|2643|2672|3055|3394|3587|3620|3627|4049|4064|4129|4208|4283|4842|5027|5105|5734|5972|6280|6347|6352|6401|6556|6622|6688|7412|8564|8792|10225|10288|10563|10859|11213|22914|23643|26228|29126|54209|57088|57379|80380|84868|114769|353376	FASLG|C2|CASP3|CASP9|CD6|CD14|CD86|CCR5|CCR7|CNR1|CNR2|CSF2RB|CTSG|CX3CR1|FGF10|FMO1|GCH1|GFI1|HCK|IRF8|IL10RA|IDO1|CXCL10|LTA|CD180|MAOB|MEF2C|CXCL9|NOS1|P2RX7|PCK1|PTGER4|REN|S100A9|CCL2|CCL5|SELE|SLC11A1|SNCA|SPI1|VCAM1|KMO|TNFRSF11A|CD96|LILRB2|CXCL13|LILRB1|IRAK3|KLRK1|LY96|STAP1|CD274|TREM2|PLSCR4|AICDA|PDCD1LG2|HAVCR2|CARD16|TICAM2	-18.14118753316247	0	34.0	0.0	0.0	-21.134173158075875	5.4547638888888885
1	1	0	1	0	0	0	1	-20.288239646732258	-2.917683074379083	0.0	-7.511826966761378	0.0	0.0	0.0	-13.105561024025608	GO:0050727	M11010001	4	0	GO Biological Processes	19	regulation of inflammatory response	19_GO:0050896 response to stimulus	-20.288239646732258	2.931793072558973	11.286939004914924	30211	394	2380	91	3.823529411764706	0.39307747435607604	134|135|241|301|330|348|472|604|695|718|940|1003|1236|1268|1269|1540|2099|2113|2213|2268|2828|3055|3123|3458|3479|3554|3559|3572|3603|3620|3717|4049|4210|4317|4318|4345|4790|4818|4856|5054|5176|5294|5320|5336|5740|5788|6095|6279|6352|6401|6622|7010|7097|7098|7130|7292|7941|8482|8840|8877|9180|9870|10203|10658|10769|11274|22861|23208|23765|26228|26279|27086|50943|51284|54209|56833|64838|79626|8179…	ADORA1|ADORA2A|ALOX5AP|ANXA1|BIRC3|APOE|ATM|BCL6|BTK|C3|CD28|CDH5|CCR7|CNR1|CNR2|CYLD|ESR1|ETS1|FCGR2B|FGR|GPR4|HCK|HLA-DRB1|IFNG|IGF1|IL1R1|IL2RA|IL6ST|IL16|IDO1|JAK2|LTA|MEFV|MMP8|MMP9|CD200|NFKB1|NKG7|CCN3|SERPINE1|SERPINF1|PIK3CG|PLA2G2A|PLCG2|PTGIS|PTPRC|RORA|S100A8|CCL5|SELE|SNCA|TEK|TLR2|TLR3|TNFAIP6|TNFSF4|PLA2G7|SEMA7A|CCN4|SPHK1|OSMR|AREL1|CALCRL|CELF1|PLK2|USP18|NLRP1|SYT11|IL17RA|STAP…	-18.338454929417054	0	13.0	0.0	0.0	-36.20076780226617	3.036301094511879
1	1	0	1	0	0	1	1	-20.135792572293763	-5.205748529558797	0.0	-2.3229571198614565	0.0	0.0	-6.690644851636752	-5.75939564479533	GO:0007169	M11010011	5	0	GO Biological Processes	19	transmembrane receptor protein tyrosine kinase signaling pathway	19_GO:0023052 signaling	-20.135792572293763	2.897816794211481	11.216047123522436	30211	403	2380	92	3.865546218487395	0.39514499747033466	154|324|558|640|836|916|920|924|925|1123|1277|1282|1284|1399|1435|1436|1490|2043|2051|2202|2246|2247|2250|2252|2260|2268|2308|2321|2322|2324|2444|2674|2885|2889|3055|3340|3479|3480|3643|3667|3717|3718|3791|3815|3932|3937|4015|4313|4318|4643|4921|5157|5159|5293|5594|5801|6098|6503|6654|6760|6774|6886|7010|7074|7075|7424|8826|8828|8829|9046|9068|9252|9770|10019|10278|23064|23213|23768|26228|26585|5…	ADRB2|APC|AXL|BLK|CASP3|CD3E|CD4|CD7|CD8A|CHN1|COL1A1|COL4A1|COL4A2|CRKL|CSF1|CSF1R|CCN2|EPHA4|EPHB6|EFEMP1|FGF1|FGF2|FGF5|FGF7|FGFR1|FGR|FOXO1|FLT1|FLT3|FLT4|FRK|GFRA1|GRB2|RAPGEF1|HCK|NDST1|IGF1|IGF1R|INSR|IRS1|JAK2|JAK3|KDR|KIT|LCK|LCP2|LOX|MMP2|MMP9|MYO1E|DDR2|PDGFRL|PDGFRB|PIK3CD|MAPK1|PTPRR|ROS1|SLA|SOS1|SS18|STAT3|TAL1|TEK|TIAM1|TIE1|VEGFC|IQGAP1|NRP2|NRP1|DOK2|ANGPTL1|RPS6KA5|RASSF2|SH2B3…	-18.19099980053606	0	24.0	0.0	0.0	-25.36484343125765	2.897816794211481
1	1	0	1	0	0	1	1	-20.056136673012134	-6.696013956140551	0.0	-6.4145236657226254	0.0	0.0	-5.29362281073868	-4.038259499492354	GO:0045859	M11010011	5	0	GO Biological Processes	19	regulation of protein kinase activity	19_GO:0008152 metabolic process	-20.056136673012134	2.440338740147222	10.81303598792925	30211	645	2380	124	5.2100840336134455	0.45552787170584114	104|134|135|154|324|348|493|658|801|836|857|868|901|920|942|958|1030|1031|1032|1236|1435|1436|1605|1845|2043|2180|2246|2247|2260|2268|2321|2322|2547|2776|3071|3087|3356|3357|3458|3479|3570|3643|3717|3815|3937|4057|4217|4921|5027|5159|5294|5311|5569|5573|5577|5604|5663|5788|5997|6091|6352|6363|6422|6423|6505|6546|6547|6556|6622|6654|6886|7026|7057|7070|7098|7148|7345|7424|7453|8115|8322|8654|8826|…	ADARB1|ADORA1|ADORA2A|ADRB2|APC|APOE|ATP2B4|BMPR1B|CALM1|CASP3|CAV1|CBLB|CCNG2|CD4|CD86|CD40|CDKN2B|CDKN2C|CDKN2D|CCR7|CSF1|CSF1R|DAG1|DUSP3|EPHA4|ACSL1|FGF1|FGF2|FGFR1|FGR|FLT1|FLT3|XRCC6|GNAQ|NCKAP1L|HHEX|HTR2A|HTR2B|IFNG|IGF1|IL6R|INSR|JAK2|KIT|LCP2|LTF|MAP3K5|DDR2|P2RX7|PDGFRB|PIK3CG|PKD2|PKIA|PRKAR1A|PRKAR2B|MAP2K1|PSEN1|PTPRC|RGS2|ROBO1|CCL5|CCL19|SFRP1|SFRP2|SLC1A1|SLC8A1|SLC8A3|SLC11A1|SN…	-18.113818520382285	0	21.0	0.0	0.0	-27.231478128449943	3.611138075920023
1	1	0	1	0	0	0	1	-11.641909601352918	-4.712655604925101	0.0	-6.539019145555536	0.0	0.0	0.0	-20.012458219133514	GO:0006968	M11010001	4	0	GO Biological Processes	19	cellular defense response	19_GO:0050896 response to stimulus	-20.012458219133514	16.625550314465407	17.789709214894877	30211	53	720	21	2.9166666666666665	0.6271183237438599	922|1232|1234|3702|3805|3812|3822|3823|3929|4068|4283|5551|7305|9214|9437|10219|10288|23643|50852|653361|729230	CD5L|CCR3|CCR5|ITK|KIR2DL4|KIR3DL2|KLRC2|KLRC3|LBP|SH2D1A|CXCL9|PRF1|TYROBP|FCMR|NCR1|KLRG1|LILRB2|LY96|TRAT1|NCF1|CCR2	-18.072600665051322	0	35.0	1.0	1.0	-20.012458219133514	16.625550314465407
1	1	1	1	0	0	1	0	-19.94474268378673	-8.765639435562075	-2.580210809033599	-4.231538165799341	0.0	0.0	-7.041549979449436	0.0	GO:0031344	M11110010	5	0	GO Biological Processes	19	regulation of cell projection organization	19_GO:0050789 regulation of biological process	-19.94474268378673	2.44338777764627	10.784314368001855	30211	639	2380	123	5.168067226890757	0.45378788765932054	324|348|411|585|857|952|1000|1123|1236|1268|1399|1540|1809|2033|2043|2213|2335|2672|2889|3309|3383|3480|3815|3985|4117|4131|4155|4649|5027|5048|5064|5168|5176|5205|5376|5396|5420|5530|5604|5663|5962|5997|6091|6363|6387|6422|6423|6474|6624|6695|6696|6792|7046|7070|7074|7431|7454|7533|8321|8322|8482|8499|8578|8829|8837|9353|9738|9750|9760|9863|10090|10154|10163|10178|10501|10611|10630|11075|11178|2…	APC|APOE|ARSB|BBS4|CAV1|CD38|CDH2|CHN1|CCR7|CNR1|CRKL|CYLD|DPYSL3|EP300|EPHA4|FCGR2B|FN1|GFI1|RAPGEF1|HSPA5|ICAM1|IGF1R|KIT|LIMK2|MAK|MAP1B|MBP|MYO9A|P2RX7|PAFAH1B1|PALM|ENPP2|SERPINF1|ATP8B1|PMP22|PRRX1|PODXL|PPP3CA|MAP2K1|PSEN1|RDX|RGS2|ROBO1|CCL19|CXCL12|SFRP1|SFRP2|SHOX2|FSCN1|SPOCK1|SPP1|CDKL5|TGFBR1|THY1|TIAM1|VIM|WAS|YWHAH|FZD1|FZD4|SEMA7A|PPFIA2|SCARF1|NRP1|CFLAR|SLIT2|CCP110|RIPOR2|TOX|M…	-18.007331865651622	0	36.0	1.0	1.0	-19.94474268378673	2.44338777764627
1	1	0	1	0	0	0	1	-17.538078224151523	-5.422334882641584	0.0	-2.544746534022341	0.0	0.0	0.0	-19.923294555695698	GO:0002460	M11010001	4	0	GO Biological Processes	19	adaptive immune response based on somatic recombination of immune receptors built from immunoglobulin superfamily domains	19_GO:0002376 immune system process	-19.923294555695698	6.756226459510358	13.871107527328558	30211	236	720	38	5.277777777777778	0.8332690304408936	695|712|713|714|717|729|730|925|930|959|2207|2209|2214|3004|3108|3111|3112|3113|3115|3117|3119|3569|3593|3635|4063|5551|10538|10563|30009|50615|51176|51311|57379|84174|84766|89857|114836|202309	BTK|C1QA|C1QB|C1QC|C2|C6|C7|CD8A|CD19|CD40LG|FCER1G|FCGR1A|FCGR3A|GZMM|HLA-DMA|HLA-DOA|HLA-DOB|HLA-DPA1|HLA-DPB1|HLA-DQA1|HLA-DQB1|IL6|IL12B|INPP5D|LY9|PRF1|BATF|CXCL13|TBX21|IL21R|LEF1|TLR8|AICDA|SLA2|CRACR2A|KLHL6|SLAMF6|GAPT	-17.98831676623159	0	11.0	0.0	0.0	-40.69107051024491	13.250438596491227
1	1	0	0	0	0	1	1	-19.82727171036282	-3.7545909091410863	0.0	0.0	0.0	0.0	-3.7999870349178733	-2.8626658575764803	GO:0030036	M11000011	4	0	GO Biological Processes	19	actin cytoskeleton organization	19_GO:0009987 cellular process	-19.82727171036282	2.585753190164955	10.873411333682425	30211	540	2380	110	4.621848739495798	0.43037182877076907	118|119|199|301|399|596|604|752|800|1073|1466|1794|1809|1901|2252|2317|2885|3059|3071|3092|3717|3815|3936|3985|4205|4542|4621|4627|4628|4643|4644|5048|5159|5341|5573|6624|6711|7082|7094|7111|7138|7148|7168|7305|7402|7454|7456|8477|8522|8829|8837|9051|9294|9754|9828|9844|9938|10163|10278|10395|10611|10634|10788|11170|22808|22885|23022|23043|23075|23092|23136|23363|23384|23500|29766|29993|30846|514…	ADD1|ADD2|AIF1|ANXA1|RHOH|BCL2|BCL6|FMNL1|CALD1|CFL2|CSRP2|DOCK2|DPYSL3|S1PR1|FGF7|FLNB|GRB2|HCLS1|NCKAP1L|HIP1|JAK2|KIT|LCP1|LIMK2|MEF2A|MYO1F|MYH3|MYH9|MYH10|MYO1E|MYO5A|PAFAH1B1|PDGFRB|PLEK|PRKAR1A|FSCN1|SPTBN1|TJP1|TLN1|TMOD1|TNNT1|TNXB|TPM1|TYROBP|UTRN|WAS|WIPF1|GPR65|GAS7|NRP1|CFLAR|PSTPIP1|S1PR2|STARD8|ARHGEF17|ELMO1|ARHGAP25|WASF2|EFS|DLC1|PDLIM5|GAS2L1|IQGAP2|FAM107A|MRAS|ABLIM3|PALLD|TN…	-17.894713395022126	0	31.0	0.0	0.0	-21.740065906107	2.585753190164955
1	1	0	1	0	0	1	0	-19.816025767440134	-2.9216195074052855	0.0	-2.463329621331216	0.0	0.0	-6.208319457686367	0.0	GO:1901342	M11010010	4	0	GO Biological Processes	19	regulation of vasculature development	19_GO:0032502 developmental process	-19.816025767440134	3.0378079436902965	11.229782449141238	30211	351	2380	84	3.5294117647058822	0.3782336374271927	102|133|187|356|493|694|718|719|947|958|1003|1284|1386|1536|1545|1634|1870|2113|2152|2246|2247|2321|2626|2828|3087|3162|3339|3627|3678|3687|3716|3791|5054|5168|5176|5293|5740|5797|6422|6423|6672|6678|6772|6774|7010|7057|7058|7075|7082|7098|7291|7424|7453|7852|8038|8434|8829|8877|9510|10000|10457|10563|10769|10800|11117|11126|22846|23166|23213|23328|25960|26051|26523|26585|51129|55810|57343|57381|…	ADAM10|ADM|APLNR|FASLG|ATP2B4|BTG1|C3|C3AR1|CD34|CD40|CDH5|COL4A2|ATF2|CYBB|CYP1B1|DCN|E2F2|ETS1|F3|FGF1|FGF2|FLT1|GATA4|GPR4|HHEX|HMOX1|HSPG2|CXCL10|ITGA5|ITGAX|JAK1|KDR|SERPINE1|ENPP2|SERPINF1|PIK3CD|PTGIS|PTPRM|SFRP1|SFRP2|SP100|SPARC|STAT1|STAT3|TEK|THBS1|THBS2|TIE1|TJP1|TLR3|TWIST1|VEGFC|WARS1|CXCR4|ADAM12|RECK|NRP1|SPHK1|ADAMTS1|AKT3|GPNMB|CXCL13|PLK2|CYSLTR1|EMILIN1|CD160|VASH1|STAB1|SULF1…	-17.88587352186532	0	37.0	1.0	1.0	-19.816025767440134	3.6267707082833134
1	1	0	1	0	0	1	1	-19.74203720717958	-2.8102311134646967	0.0	-2.529903443398639	0.0	0.0	-5.633529923673775	-2.037256746211732	GO:0045765	M11010011	5	0	GO Biological Processes	19	regulation of angiogenesis	19_GO:0032502 developmental process	-19.74203720717958	3.0538460601631963	11.219883355311802	30211	345	2380	83	3.4873949579831933	0.37605737326296673	133|187|356|493|694|718|719|947|958|1003|1284|1386|1536|1545|1634|1870|2113|2152|2246|2247|2321|2626|2828|3087|3162|3339|3627|3678|3687|3716|3791|5054|5168|5176|5293|5740|5797|6422|6423|6672|6678|6772|6774|7010|7057|7058|7075|7082|7098|7291|7424|7453|7852|8038|8434|8829|8877|9510|10000|10457|10563|10769|10800|11117|11126|22846|23166|23213|23328|25960|26051|26523|26585|51129|55810|57343|57381|5760…	ADM|APLNR|FASLG|ATP2B4|BTG1|C3|C3AR1|CD34|CD40|CDH5|COL4A2|ATF2|CYBB|CYP1B1|DCN|E2F2|ETS1|F3|FGF1|FGF2|FLT1|GATA4|GPR4|HHEX|HMOX1|HSPG2|CXCL10|ITGA5|ITGAX|JAK1|KDR|SERPINE1|ENPP2|SERPINF1|PIK3CD|PTGIS|PTPRM|SFRP1|SFRP2|SP100|SPARC|STAT1|STAT3|TEK|THBS1|THBS2|TIE1|TJP1|TLR3|TWIST1|VEGFC|WARS1|CXCR4|ADAM12|RECK|NRP1|SPHK1|ADAMTS1|AKT3|GPNMB|CXCL13|PLK2|CYSLTR1|EMILIN1|CD160|VASH1|STAB1|SULF1|SASH1|…	-17.814277774720658	0	37.0	0.0	0.0	-19.816025767440134	3.6267707082833134
1	1	0	1	0	0	0	1	-12.956980547089058	-4.298294095941954	0.0	-2.2056058171944004	0.0	0.0	0.0	-19.667503283657425	GO:0002449	M11010001	4	0	GO Biological Processes	19	lymphocyte mediated immunity	19_GO:0002376 immune system process	-19.667503283657425	6.8695120452310725	13.838883473023168	30211	226	720	37	5.138888888888889	0.8228344557049121	695|712|713|714|717|729|730|925|930|959|2207|2209|2214|3002|3004|3108|3111|3112|3113|3115|3117|3119|3635|3811|3822|3824|4818|5551|10538|11151|22914|50615|51311|57379|57823|84174|202309	BTK|C1QA|C1QB|C1QC|C2|C6|C7|CD8A|CD19|CD40LG|FCER1G|FCGR1A|FCGR3A|GZMB|GZMM|HLA-DMA|HLA-DOA|HLA-DOB|HLA-DPA1|HLA-DPB1|HLA-DQA1|HLA-DQB1|INPP5D|KIR3DL1|KLRC2|KLRD1|NKG7|PRF1|BATF|CORO1A|KLRK1|IL21R|TLR8|AICDA|SLAMF7|SLA2|GAPT	-17.742123552943855	0	11.0	0.0	0.0	-40.69107051024491	13.250438596491227
1	1	0	0	0	0	0	1	-12.331188482327926	-3.954292830110563	0.0	0.0	0.0	0.0	0.0	-19.63326505269799	GO:0002708	M11000001	3	0	GO Biological Processes	19	positive regulation of lymphocyte mediated immunity	19_GO:0002376 immune system process	-19.63326505269799	10.041642924976259	15.310775396546187	30211	117	720	28	3.888888888888889	0.72049889360965	695|940|2208|3134|3569|3593|3594|3805|3822|3823|3824|3902|4068|5788|6375|6504|7409|8302|10125|10666|22914|30009|54209|54440|56253|114836|116449|259197	BTK|CD28|FCER2|HLA-F|IL6|IL12B|IL12RB1|KIR2DL4|KLRC2|KLRC3|KLRD1|LAG3|SH2D1A|PTPRC|XCL1|SLAMF1|VAV1|KLRC4|RASGRP1|CD226|KLRK1|TBX21|TREM2|SASH3|CRTAM|SLAMF6|CLNK|NCR3	-17.710252055263528	0	12.0	0.0	0.0	-36.50468870446856	23.31095679012346
1	0	0	1	0	0	0	1	-19.561864261589374	0.0	0.0	-9.269678758059962	0.0	0.0	0.0	-14.961665691763898	GO:0009617	M10010001	3	0	GO Biological Processes	19	response to bacterium	19_GO:0044419 biological process involved in interspecies interaction between organisms	-19.561864261589374	2.3254294279695347	10.571187809035486	30211	726	2380	133	5.588235294117647	0.47082760842230237	19|133|249|356|558|664|718|836|857|920|929|931|941|942|944|1118|1233|1234|1236|1268|1269|1439|2207|2213|2268|2289|2326|2634|2672|3001|3055|3123|3516|3570|3575|3587|3620|3627|3717|4049|4057|4064|4208|4283|4790|4853|4939|4940|5027|5054|5320|5336|5594|5724|5737|5739|5836|5996|6198|6279|6347|6352|6401|6556|6622|6648|6688|6693|7096|7097|7098|7292|7412|7431|8029|8564|9227|9516|9590|9646|10068|10225|102…	ABCA1|ADM|ALPL|FASLG|AXL|BNIP3|C3|CASP3|CAV1|CD4|CD14|MS4A1|CD80|CD86|TNFSF8|CHIT1|CCR4|CCR5|CCR7|CNR1|CNR2|CSF2RB|FCER1G|FCGR2B|FGR|FKBP5|FMO1|GBP2|GFI1|GZMA|HCK|HLA-DRB1|RBPJ|IL6R|IL7R|IL10RA|IDO1|CXCL10|JAK2|LTA|LTF|CD180|MEF2C|CXCL9|NFKB1|NOTCH2|OAS2|OAS3|P2RX7|SERPINE1|PLA2G2A|PLCG2|MAPK1|PTAFR|PTGFR|PTGIR|PYGL|RGS1|RPS6KB1|S100A8|CCL2|CCL5|SELE|SLC11A1|SNCA|SOD2|SPI1|SPN|TLR1|TLR2|TLR3|TNFS…	-17.64354638536329	0	38.0	1.0	1.0	-19.561864261589374	2.3254294279695347
1	0	0	1	0	0	0	1	-8.042569403554825	0.0	0.0	-3.1187876564497845	0.0	0.0	0.0	-19.509472881880285	GO:0045089	M10010001	3	0	GO Biological Processes	19	positive regulation of innate immune response	19_GO:0044419 biological process involved in interspecies interaction between organisms	-19.509472881880285	8.991369047619049	14.808399797151269	30211	140	720	30	4.166666666666667	0.7447087010252507	3134|3593|3805|3822|3823|3824|3902|3929|4068|4321|6352|6688|7305|7409|8302|9111|9447|10125|10666|22914|51311|56253|81030|84868|93978|114836|115362|116449|149628|259197	HLA-F|IL12B|KIR2DL4|KLRC2|KLRC3|KLRD1|LAG3|LBP|SH2D1A|MMP12|CCL5|SPI1|TYROBP|VAV1|KLRC4|NMI|AIM2|RASGRP1|CD226|KLRK1|TLR8|CRTAM|ZBP1|HAVCR2|CLEC6A|SLAMF6|GBP5|CLNK|PYHIN1|NCR3	-17.593483667972784	0	12.0	0.0	0.0	-36.50468870446856	23.31095679012346
1	1	0	1	0	0	1	1	-18.046597725511795	-4.754949190291329	0.0	-4.583793390105217	0.0	0.0	-2.8550694910761307	-16.665184197566738	GO:0002819	M11010011	5	0	GO Biological Processes	19	regulation of adaptive immune response	19_GO:0002376 immune system process	-19.479374341756316	5.348456561624875	12.794162232953205	30211	188	1322	44	3.3282904689863844	0.49333801542958106	113|695|718|913|920|940|958|962|1378|1379|1380|2208|2213|2302|3071|3572|3718|3821|3824|4049|4208|5027|5321|5788|6363|6504|6556|7454|8631|10666|10673|10859|11006|11126|29126|30009|54209|54440|64581|84868|91543|93978|246778|729230	ADCY7|BTK|C3|CD1E|CD4|CD28|CD40|CD48|CR1|CR1L|CR2|FCER2|FCGR2B|FOXJ1|NCKAP1L|IL6ST|JAK3|KLRC1|KLRD1|LTA|MEF2C|P2RX7|PLA2G4A|PTPRC|CCL19|SLAMF1|SLC11A1|WAS|SKAP1|CD226|TNFSF13B|LILRB1|LILRB4|CD160|CD274|TBX21|TREM2|SASH3|CLEC7A|HAVCR2|RSAD2|CLEC6A|IL27|CCR2	-17.245786030751642	0	39.0	1.0	1.0	-19.479374341756316	5.348456561624875
1	1	1	1	0	0	1	0	-19.09012566971527	-8.681524366082535	-2.7462001128613798	-4.00783939803022	0.0	0.0	-7.264779771307087	0.0	GO:0120035	M11110010	5	0	GO Biological Processes	19	regulation of plasma membrane bounded cell projection organization	19_GO:0050789 regulation of biological process	-19.09012566971527	2.428536977491962	10.527396259992557	30211	622	2380	119	5.0	0.4467435863364723	324|348|411|585|857|952|1000|1123|1236|1268|1399|1540|1809|2033|2043|2213|2335|2672|2889|3309|3383|3480|3815|3985|4117|4131|4155|5027|5048|5064|5168|5176|5205|5376|5396|5420|5530|5604|5663|5962|5997|6091|6363|6387|6422|6423|6474|6624|6695|6696|6792|7046|7070|7074|7431|7454|7533|8321|8482|8499|8578|8829|8837|9353|9738|9750|9760|9863|10090|10154|10163|10178|10501|10611|10630|11075|11178|22873|22891…	APC|APOE|ARSB|BBS4|CAV1|CD38|CDH2|CHN1|CCR7|CNR1|CRKL|CYLD|DPYSL3|EP300|EPHA4|FCGR2B|FN1|GFI1|RAPGEF1|HSPA5|ICAM1|IGF1R|KIT|LIMK2|MAK|MAP1B|MBP|P2RX7|PAFAH1B1|PALM|ENPP2|SERPINF1|ATP8B1|PMP22|PRRX1|PODXL|PPP3CA|MAP2K1|PSEN1|RDX|RGS2|ROBO1|CCL19|CXCL12|SFRP1|SFRP2|SHOX2|FSCN1|SPOCK1|SPP1|CDKL5|TGFBR1|THY1|TIAM1|VIM|WAS|YWHAH|FZD1|SEMA7A|PPFIA2|SCARF1|NRP1|CFLAR|SLIT2|CCP110|RIPOR2|TOX|MAGI2|UST|PL…	-17.18559607797482	0	36.0	0.0	0.0	-19.94474268378673	2.44338777764627
1	1	0	0	0	0	0	1	-5.550097537801388	-2.7563729279076683	0.0	0.0	0.0	0.0	0.0	-19.061068420554502	GO:0002717	M11000001	3	0	GO Biological Processes	19	positive regulation of natural killer cell mediated immunity	19_GO:0044419 biological process involved in interspecies interaction between organisms	-19.061068420554502	22.291102430555554	18.82858040264961	30211	32	720	17	2.361111111111111	0.5658526818391706	3134|3593|3805|3822|3823|3824|3902|4068|7409|8302|10125|10666|22914|56253|114836|116449|259197	HLA-F|IL12B|KIR2DL4|KLRC2|KLRC3|KLRD1|LAG3|SH2D1A|VAV1|KLRC4|RASGRP1|CD226|KLRK1|CRTAM|SLAMF6|CLNK|NCR3	-17.158794909118278	0	12.0	0.0	0.0	-36.50468870446856	23.31095679012346
1	1	0	0	0	0	0	1	-8.928774439184687	-3.0603564654739848	0.0	0.0	0.0	0.0	0.0	-19.039278037350197	GO:0001912	M11000001	3	0	GO Biological Processes	19	positive regulation of leukocyte mediated cytotoxicity	19_GO:0002376 immune system process	-19.039278037350197	15.192313218390803	16.9043618877814	30211	58	720	21	2.9166666666666665	0.6271183237438599	3134|3593|3594|3822|3823|3824|3902|4068|5788|6375|6688|7305|7409|8302|10125|10666|22914|26228|56253|114836|259197	HLA-F|IL12B|IL12RB1|KLRC2|KLRC3|KLRD1|LAG3|SH2D1A|PTPRC|XCL1|SPI1|TYROBP|VAV1|KLRC4|RASGRP1|CD226|KLRK1|STAP1|CRTAM|SLAMF6|NCR3	-17.139248946836425	0	12.0	0.0	0.0	-36.50468870446856	23.31095679012346
1	0	0	1	0	0	0	1	-13.647406850316386	0.0	0.0	-4.213365274703208	0.0	0.0	0.0	-18.900931100223886	GO:0034341	M10010001	3	0	GO Biological Processes	19	response to interferon-gamma	19_GO:0044419 biological process involved in interspecies interaction between organisms	-18.900931100223886	9.474775985663083	14.775646359181888	30211	124	720	28	3.888888888888889	0.72049889360965	199|356|684|2633|2643|3113|3394|3458|3593|3594|3659|6347|6351|6352|6363|6367|6375|6846|7454|8519|9111|10410|10435|10537|10581|115361|115362|163351	AIF1|FASLG|BST2|GBP1|GCH1|HLA-DPA1|IRF8|IFNG|IL12B|IL12RB1|IRF1|CCL2|CCL4|CCL5|CCL19|CCL22|XCL1|XCL2|WAS|IFITM1|NMI|IFITM3|CDC42EP2|UBD|IFITM2|GBP4|GBP5|GBP6	-17.003134891142405	0	14.0	0.0	0.0	-35.76624677759168	9.474775985663083
1	1	1	0	0	0	1	1	-16.886228919452297	-4.225893112048025	-2.9499848671569993	0.0	0.0	0.0	-18.526015279306648	-2.8316228567449384	GO:0032989	M11100011	5	0	GO Biological Processes	19	cellular component morphogenesis	19_GO:0032502 developmental process	-18.526015279306648	6.03004713577252	12.98852575144373	30211	573	341	39	11.436950146627566	1.723471898286344	287|1436|1627|1946|2016|2043|2045|2318|2534|2625|2823|3670|3800|4629|4744|4747|4756|4884|5803|6456|6900|7345|8929|9201|9378|10381|10398|10752|10939|11155|22865|22871|23181|25802|25830|51177|57556|115557|139065	ANK2|CSF1R|DBN1|EFNA5|EMX1|EPHA4|EPHA7|FLNC|FYN|GATA3|GPM6A|ISL1|KIF5C|MYH11|NEFH|NEFL|NEO1|NPTX1|PTPRZ1|SH3GL2|CNTN2|UCHL1|PHOX2B|DCLK1|NRXN1|TUBB3|MYL9|CHL1|AFG3L2|LDB3|SLITRK3|NLGN1|DIP2A|LMOD1|SULT4A1|PLEKHO1|SEMA6A|ARHGEF25|SLITRK4	-16.63265068502424	0	40.0	1.0	1.0	-18.526015279306648	8.959076081584236
1	1	0	0	0	0	0	1	-17.594191956021444	-4.419955166256878	0.0	0.0	0.0	0.0	0.0	-18.516935145792328	GO:0045580	M11000001	3	0	GO Biological Processes	19	regulation of T cell differentiation	19_GO:0002376 immune system process	-18.516935145792328	8.336368653421633	14.12121265940036	30211	151	720	30	4.166666666666667	0.7447087010252507	399|814|864|914|940|3071|3111|3458|3574|3593|3594|3659|3902|5105|5788|6363|7535|9840|10125|10288|10385|10875|11006|30009|51176|54440|56253|246778|257101|729230	RHOH|CAMK4|RUNX3|CD2|CD28|NCKAP1L|HLA-DOA|IFNG|IL7|IL12B|IL12RB1|IRF1|LAG3|PCK1|PTPRC|CCL19|ZAP70|TESPA1|RASGRP1|LILRB2|BTN2A2|FGL2|LILRB4|TBX21|LEF1|SASH3|CRTAM|IL27|ZNF683|CCR2	-16.62576951560986	0	5.0	0.0	0.0	-52.4455956648215	11.406526429341964
1	1	0	1	0	1	0	1	-15.305106677195827	-2.299573397648029	0.0	-7.606943636396916	0.0	-3.0796055187439557	0.0	-18.164919127092542	GO:0060326	M11010101	5	0	GO Biological Processes	19	cell chemotaxis	19_GO:0040011 locomotion	-18.164919127092542	6.8919350509930215	13.29077807688941	30211	207	720	34	4.722222222222222	0.7905016335514192	409|643|1230|1232|1234|1236|2207|2829|2833|3071|3569|3603|3627|3929|4283|5293|6347|6351|6352|6363|6367|6373|6375|6504|6846|7226|7409|10563|10663|11151|51176|51411|56833|729230	ARRB2|CXCR5|CCR1|CCR3|CCR5|CCR7|FCER1G|XCR1|CXCR3|NCKAP1L|IL6|IL16|CXCL10|LBP|CXCL9|PIK3CD|CCL2|CCL4|CCL5|CCL19|CCL22|CXCL11|XCL1|SLAMF1|XCL2|TRPM2|VAV1|CXCL13|CXCR6|CORO1A|LEF1|BIN2|SLAMF8|CCR2	-16.284584344561754	0	18.0	0.0	0.0	-27.967167875872008	26.224826388888886
1	1	0	1	0	0	1	1	-18.124921643798718	-4.930935766501421	0.0	-3.074081876257608	0.0	0.0	-5.862175082189741	-2.412228285459653	GO:0071900	M11010011	5	0	GO Biological Processes	19	regulation of protein serine/threonine kinase activity	19_GO:0008152 metabolic process	-18.124921643798718	2.8663187855787475	10.591673891054985	30211	372	2380	84	3.5294117647058822	0.3782336374271927	154|324|348|493|658|801|836|857|901|958|1030|1031|1032|1436|2043|2180|2246|2247|2260|2321|2322|3087|3356|3357|3458|3643|3815|4057|4217|5027|5159|5294|5311|5569|5573|5577|5604|5663|5788|5997|6091|6363|6422|6423|6546|6547|6622|6654|7026|7057|7070|7148|7345|8115|8322|8654|8826|9113|10019|10114|10125|10178|10333|10979|11213|11214|11314|23328|23533|25793|26191|28951|50507|51191|54757|54900|56034|57493…	ADRB2|APC|APOE|ATP2B4|BMPR1B|CALM1|CASP3|CAV1|CCNG2|CD40|CDKN2B|CDKN2C|CDKN2D|CSF1R|EPHA4|ACSL1|FGF1|FGF2|FGFR1|FLT1|FLT3|HHEX|HTR2A|HTR2B|IFNG|INSR|KIT|LTF|MAP3K5|P2RX7|PDGFRB|PIK3CG|PKD2|PKIA|PRKAR1A|PRKAR2B|MAP2K1|PSEN1|PTPRC|RGS2|ROBO1|CCL19|SFRP1|SFRP2|SLC8A1|SLC8A3|SNCA|SOS1|NR2F2|THBS1|THY1|TNXB|UCHL1|TCL1A|FZD4|PDE5A|IQGAP1|LATS1|SH2B3|HIPK3|RASGRP1|TENM1|TLR6|FERMT2|IRAK3|AKAP13|CD300A|S…	-16.246720990780616	0	21.0	0.0	0.0	-27.231478128449943	3.611138075920023
1	0	0	1	0	1	0	1	-11.771660897593998	0.0	0.0	-4.911085154940562	0.0	-2.5170304291744254	0.0	-17.92639892705267	GO:0070098	M10010101	4	0	GO Biological Processes	19	chemokine-mediated signaling pathway	19_GO:0023052 signaling	-17.92639892705267	11.769190379403796	15.25789013163297	30211	82	720	23	3.1944444444444446	0.6553624624076809	643|1230|1232|1234|1236|1240|2532|2829|2833|3627|4283|6347|6351|6352|6363|6367|6373|6375|6846|10563|10663|54209|729230	CXCR5|CCR1|CCR3|CCR5|CCR7|CMKLR1|ACKR1|XCR1|CXCR3|CXCL10|CXCL9|CCL2|CCL4|CCL5|CCL19|CCL22|CXCL11|XCL1|XCL2|CXCL13|CXCR6|TREM2|CCR2	-16.056631441571433	0	18.0	0.0	0.0	-27.967167875872008	26.224826388888886
1	1	0	0	0	0	0	1	-9.669266173354396	-2.5907445743419815	0.0	0.0	0.0	0.0	0.0	-17.917274152989357	GO:0050851	M11000001	3	0	GO Biological Processes	19	antigen receptor-mediated signaling pathway	19_GO:0002376 immune system process	-17.917274152989357	7.028785956006768	13.26471429756299	30211	197	720	33	4.583333333333333	0.7793572751605512	640|660|695|696|919|925|926|930|931|940|952|973|974|2533|3071|3115|3119|3635|3702|3932|3937|5293|5579|5788|7462|7535|8631|10385|54900|84174|89857|150372|387357	BLK|BMX|BTK|BTN1A1|CD247|CD8A|CD8B|CD19|MS4A1|CD28|CD38|CD79A|CD79B|FYB1|NCKAP1L|HLA-DPB1|HLA-DQB1|INPP5D|ITK|LCK|LCP2|PIK3CD|PRKCB|PTPRC|LAT2|ZAP70|SKAP1|BTN2A2|LAX1|SLA2|KLHL6|NFAM1|THEMIS	-16.049589618656412	0	3.0	0.0	0.0	-52.81202637008168	8.301383892885694
1	1	1	1	0	0	1	1	-14.307682133845796	-5.455078001806884	-4.954318334478039	-2.0775875464861193	0.0	0.0	-17.716714917623154	-2.2071919537755758	GO:0031175	M11110011	6	0	GO Biological Processes	19	neuron projection development	19_GO:0032502 developmental process	-17.716714917623154	5.54587217013387	12.409727363976238	30211	639	341	40	11.730205278592376	1.7425356620940542	1268|1436|1627|1946|2016|2043|2045|2534|2625|2674|2823|3670|3800|3912|4137|4653|4744|4747|4756|4884|5354|5662|5803|6456|6900|7345|8925|8929|9201|9378|10381|10752|10939|22865|22871|23181|25830|57556|115557|139065	CNR1|CSF1R|DBN1|EFNA5|EMX1|EPHA4|EPHA7|FYN|GATA3|GFRA1|GPM6A|ISL1|KIF5C|LAMB1|MAPT|MYOC|NEFH|NEFL|NEO1|NPTX1|PLP1|PSD|PTPRZ1|SH3GL2|CNTN2|UCHL1|HERC1|PHOX2B|DCLK1|NRXN1|TUBB3|CHL1|AFG3L2|SLITRK3|NLGN1|DIP2A|SULT4A1|SEMA6A|ARHGEF25|SLITRK4	-15.855219958107906	0	40.0	0.0	0.0	-18.526015279306648	8.959076081584236
1	1	0	0	0	0	0	1	-15.662971867449443	-4.782947526186373	0.0	0.0	0.0	0.0	0.0	-17.69124413157706	GO:0050854	M11000001	3	0	GO Biological Processes	19	regulation of antigen receptor-mediated signaling pathway	19_GO:0002376 immune system process	-17.69124413157706	13.350820707070707	15.694843958191946	30211	66	720	21	2.9166666666666665	0.6271183237438599	640|930|1236|2633|3932|4068|5579|5788|7805|9404|9840|10385|10666|11006|11314|26228|50852|53347|84174|115352|150372	BLK|CD19|CCR7|GBP1|LCK|SH2D1A|PRKCB|PTPRC|LAPTM5|LPXN|TESPA1|BTN2A2|CD226|LILRB4|CD300A|STAP1|TRAT1|UBASH3A|SLA2|FCRL3|NFAM1	-15.832132960668954	0	41.0	1.0	1.0	-17.69124413157706	14.524519230769233
1	1	1	0	0	0	1	1	-17.56952340115182	-3.206902093851698	-3.931962268240721	0.0	0.0	0.0	-13.972960076641444	-3.4184004856880947	GO:0000904	M11100011	5	0	GO Biological Processes	19	cell morphogenesis involved in differentiation	19_GO:0032502 developmental process	-17.56952340115182	2.5046950964293764	10.141107999254006	30211	522	2380	103	4.3277310924369745	0.41709471992937397	104|107|399|558|596|658|836|1009|1123|1306|1385|1436|1605|1889|1909|2033|2043|2051|2317|2335|2736|2737|3480|3676|3685|3695|3800|3909|3913|4089|4130|4131|4205|4208|4627|4744|4853|4855|5048|5797|6091|6387|6507|6654|6688|6781|6886|7010|7162|7345|7414|8301|8322|8482|8828|8829|9113|9201|9252|9353|9355|9378|9404|9890|10154|10501|10752|10979|11149|22865|22891|23022|23181|23542|23543|23768|26257|27020|51…	ADARB1|ADCY1|RHOH|AXL|BCL2|BMPR1B|CASP3|CDH11|CHN1|COL15A1|CREB1|CSF1R|DAG1|ECE1|EDNRA|EP300|EPHA4|EPHB6|FLNB|FN1|GLI2|GLI3|IGF1R|ITGA4|ITGAV|ITGB7|KIF5C|LAMA3|LAMB2|SMAD4|MAP1A|MAP1B|MEF2A|MEF2C|MYH9|NEFH|NOTCH2|NOTCH4|PAFAH1B1|PTPRM|ROBO1|CXCL12|SLC1A3|SOS1|SPI1|STC1|TAL1|TEK|TPBG|UCHL1|VCL|PICALM|FZD4|SEMA7A|NRP2|NRP1|LATS1|DCLK1|RPS6KA5|SLIT2|LHX2|NRXN1|LPXN|PLPPR4|PLXNC1|SEMA6B|CHL1|FERMT2|B…	-15.720149074312424	0	27.0	0.0	0.0	-23.095269922363833	2.5274226778378512
1	0	0	0	0	0	1	1	-17.56952340115182	0.0	0.0	0.0	0.0	0.0	-5.606115956499661	-2.11595326143185	GO:0097435	M10000011	3	0	GO Biological Processes	19	supramolecular fiber organization	19_GO:0009987 cellular process	-17.56952340115182	2.5046950964293764	10.141107999254006	30211	522	2380	103	4.3277310924369745	0.41709471992937397	118|119|199|399|596|649|800|1073|1277|1278|1281|1289|1290|1301|1303|1305|1466|1545|1674|1805|1809|2801|3059|3092|3717|3868|3936|3985|4015|4053|4060|4205|4542|4621|4643|4644|4744|4921|5033|5048|5159|5573|6423|6622|6624|7046|7092|7093|7111|7130|7138|7148|7168|7373|7431|7454|7456|7837|8076|8419|8522|8837|9051|9508|9748|9844|9938|10278|10516|10634|10788|11075|11117|11170|23075|23363|26585|29766|29993…	ADD1|ADD2|AIF1|RHOH|BCL2|BMP1|CALD1|CFL2|COL1A1|COL1A2|COL3A1|COL5A1|COL5A2|COL11A1|COL12A1|COL13A1|CSRP2|CYP1B1|DES|DPT|DPYSL3|GOLGA2|HCLS1|HIP1|JAK2|KRT16|LCP1|LIMK2|LOX|LTBP2|LUM|MEF2A|MYO1F|MYH3|MYO1E|MYO5A|NEFH|DDR2|P4HA1|PAFAH1B1|PDGFRB|PRKAR1A|SFRP2|SNCA|FSCN1|TGFBR1|TLL1|TLL2|TMOD1|TNFAIP6|TNNT1|TNXB|TPM1|COL14A1|VIM|WAS|WIPF1|PXDN|MFAP5|BFSP2|GAS7|CFLAR|PSTPIP1|ADAMTS3|SLK|ELMO1|ARHGAP25…	-15.720149074312424	0	31.0	0.0	0.0	-21.740065906107	2.585753190164955
1	1	0	1	0	0	0	1	-9.995495579463315	-4.09175215446794	0.0	-3.8044434736510446	0.0	0.0	0.0	-17.537625529642686	GO:0002704	M11010001	4	0	GO Biological Processes	19	negative regulation of leukocyte mediated immunity	19_GO:0002376 immune system process	-17.537625529642686	13.151554726368158	15.558426380911847	30211	67	720	21	2.9166666666666665	0.6271183237438599	409|684|1379|3071|3134|3162|3805|3824|5272|5788|6375|6504|6688|8832|10225|10859|11006|11314|30009|84868|729230	ARRB2|BST2|CR1L|NCKAP1L|HLA-F|HMOX1|KIR2DL4|KLRD1|SERPINB9|PTPRC|XCL1|SLAMF1|SPI1|CD84|CD96|LILRB1|LILRB4|CD300A|TBX21|HAVCR2|CCR2	-15.692217390020891	0	42.0	1.0	1.0	-17.537625529642686	16.78388888888889
1	0	0	1	0	0	1	1	-17.4062052269801	0.0	0.0	-3.019117444659711	0.0	0.0	-3.0566282390951085	-3.5694795906909547	GO:0045596	M10010011	4	0	GO Biological Processes	19	negative regulation of cell differentiation	19_GO:0032502 developmental process	-17.4062052269801	2.279306262651046	9.904143848785234	30211	685	2380	123	5.168067226890757	0.45378788765932054	19|301|406|604|714|857|862|864|972|1030|1289|1290|1378|1656|1903|2043|2200|2202|2213|2308|2633|2662|2737|3458|3479|3488|3516|3624|3627|3685|3718|3902|4057|4089|4155|4211|4212|4318|4772|4855|4856|5530|5594|5663|5915|5978|5997|5999|6095|6422|6423|6591|6648|6696|6772|6774|6910|6935|7041|7046|7070|7098|7130|7291|7292|7424|7480|7533|8111|8482|8626|8646|8829|8840|9355|9646|9935|10234|10272|10468|10501|…	ABCA1|ANXA1|ARNTL|BCL6|C1QC|CAV1|RUNX1T1|RUNX3|CD74|CDKN2B|COL5A1|COL5A2|CR1|DDX6|S1PR3|EPHA4|FBN1|EFEMP1|FCGR2B|FOXO1|GBP1|GDF10|GLI3|IFNG|IGF1|IGFBP5|RBPJ|INHBA|CXCL10|ITGAV|JAK3|LAG3|LTF|SMAD4|MBP|MEIS1|MEIS2|MMP9|NFATC1|NOTCH4|CCN3|PPP3CA|MAPK1|PSEN1|RARB|REST|RGS2|RGS4|RORA|SFRP1|SFRP2|SNAI2|SOD2|SPP1|STAT1|STAT3|TBX5|ZEB1|TGFB1I1|TGFBR1|THY1|TLR3|TNFAIP6|TWIST1|TNFSF4|VEGFC|WNT10B|YWHAH|GPR…	-15.564727380986737	0	43.0	1.0	1.0	-17.4062052269801	2.279306262651046
1	0	0	1	0	0	1	1	-17.392208487014262	0.0	0.0	-4.638511978769844	0.0	0.0	-2.4085369560552046	-8.095042634690305	GO:0010942	M10010011	4	0	GO Biological Processes	19	positive regulation of cell death	19_GO:0048518 positive regulation of biological process	-17.392208487014262	2.3748142634537257	9.980785730940768	30211	604	2380	113	4.7478991596638656	0.43591272425384353	133|134|135|301|324|355|356|472|580|604|640|658|664|665|694|712|817|836|857|958|1268|1386|1490|1540|1545|1612|2191|2213|2308|3001|3162|3433|3458|3486|3620|3624|3676|3684|3689|3717|3776|3778|3932|4049|4089|4208|4217|4313|4318|4332|4824|4853|5027|5159|5293|5551|5654|5663|5740|5788|5915|5978|6279|6347|6352|6422|6423|6424|6622|6648|7020|7046|7057|7078|7098|7305|7480|7805|8301|8406|8564|8626|8648|8743…	ADM|ADORA1|ADORA2A|ANXA1|APC|FAS|FASLG|ATM|BARD1|BCL6|BLK|BMPR1B|BNIP3|BNIP3L|BTG1|C1QA|CAMK2D|CASP3|CAV1|CD40|CNR1|ATF2|CCN2|CYLD|CYP1B1|DAPK1|FAP|FCGR2B|FOXO1|GZMA|HMOX1|IFIT2|IFNG|IGFBP3|IDO1|INHBA|ITGA4|ITGAM|ITGB2|JAK2|KCNK2|KCNMA1|LCK|LTA|SMAD4|MEF2C|MAP3K5|MMP2|MMP9|MNDA|NKX3-1|NOTCH2|P2RX7|PDGFRB|PIK3CD|PRF1|HTRA1|PSEN1|PTGIS|PTPRC|RARB|REST|S100A8|CCL2|CCL5|SFRP1|SFRP2|SFRP4|SNCA|SOD2|TF…	-15.552682529618423	0	20.0	0.0	0.0	-27.30582636298921	2.541977683930715
1	1	0	1	0	0	0	1	-13.452329289143428	-5.686308753153712	0.0	-2.662355764617032	0.0	0.0	0.0	-17.366277741670494	GO:0032729	M11010001	4	0	GO Biological Processes	19	positive regulation of interferon-gamma production	19_GO:0048518 positive regulation of biological process	-17.366277741670494	11.988492063492062	15.085229813300646	30211	77	720	22	3.0555555555555554	0.641416764976032	914|916|3113|3115|3394|3593|3594|3595|6504|10125|10666|10859|22914|51284|51311|51744|54440|56253|84868|114836|246778|729230	CD2|CD3E|HLA-DPA1|HLA-DPB1|IRF8|IL12B|IL12RB1|IL12RB2|SLAMF1|RASGRP1|CD226|LILRB1|KLRK1|TLR7|TLR8|CD244|SASH3|CRTAM|HAVCR2|SLAMF6|IL27|CCR2	-15.528694939560657	0	12.0	0.0	0.0	-36.50468870446856	23.31095679012346
1	1	0	1	0	0	1	1	-16.124270087364298	-4.850364915604555	0.0	-2.1413324394935747	0.0	0.0	-2.8778360146683037	-8.726018991553985	GO:0030099	M11010011	5	0	GO Biological Processes	19	myeloid cell differentiation	19_GO:0002376 immune system process	-17.34283309015978	4.550713532559221	11.588591303161053	30211	231	1322	46	3.479576399394856	0.5040307935657568	142|669|814|836|842|863|920|1030|1236|1436|2124|2313|2719|3059|3071|3394|3458|3624|3718|3815|4090|4208|4211|4286|4495|4853|5153|5293|6363|6688|7305|7994|8792|10019|10163|10320|10370|10537|29887|54209|56975|94081|116071|133396|139716|159296	PARP1|BPGM|CAMK4|CASP3|CASP9|CBFA2T3|CD4|CDKN2B|CCR7|CSF1R|EVI2B|FLI1|GPC3|HCLS1|NCKAP1L|IRF8|IFNG|INHBA|JAK3|KIT|SMAD5|MEF2C|MEIS1|MITF|MT1G|NOTCH2|PDE1B|PIK3CD|CCL19|SPI1|TYROBP|KAT6A|TNFRSF11A|SH2B3|WASF2|IKZF1|CITED2|UBD|SNX10|TREM2|FAM20C|SFXN1|BATF2|IL31RA|GAB3|NKX2-3	-15.159323643498421	0	44.0	1.0	1.0	-17.34283309015978	6.7711099904745895
1	1	0	1	0	0	1	1	-15.331094978218227	-8.863521467875485	0.0	-6.331918533241765	0.0	0.0	-9.489188831372687	-7.065106194880057	GO:0043269	M11010011	5	0	GO Biological Processes	19	regulation of ion transport	19_GO:0051179 localization	-17.31629426229247	2.8357112095144497	10.396141301632303	30211	685	1322	85	6.42965204236006	0.6746012319331357	135|154|187|287|596|783|785|801|857|920|930|1230|1268|1520|1536|1612|2702|3208|3351|3458|3603|3627|3718|3736|3738|3746|3759|3766|3772|3778|3779|3787|4129|4208|4283|4638|4842|5026|5027|5144|5321|5354|6347|6351|6352|6387|6424|6546|6622|6865|7220|7402|7881|8564|8792|8832|8911|10288|10859|11151|11280|22871|23542|53822|54102|54209|54997|56479|57555|64805|65268|79026|83849|84258|84329|84502|84959|91683…	ADORA2A|ADRB2|APLNR|ANK2|BCL2|CACNB2|CACNB4|CALM1|CAV1|CD4|CD19|CCR1|CNR1|CTSS|CYBB|DAPK1|GJA5|HPCA|HTR1B|IFNG|IL16|CXCL10|JAK3|KCNA1|KCNA3|KCNC1|KCNJ2|KCNJ10|KCNJ15|KCNMA1|KCNMB1|KCNS1|MAOB|MEF2C|CXCL9|MYLK|NOS1|P2RX5|P2RX7|PDE4D|PLA2G4A|PLP1|CCL2|CCL4|CCL5|CXCL12|SFRP4|SLC8A1|SNCA|TACR2|TRPC1|UTRN|KCNAB1|KMO|TNFRSF11A|CD84|CACNA1I|LILRB2|LILRB1|CORO1A|SCN11A|NLGN1|MAPK8IP2|FXYD7|CLIC6|TREM2|TES…	-15.137063613610387	0	45.0	1.0	1.0	-17.31629426229247	3.551401439260743
1	0	0	0	0	0	0	1	-4.660812827979355	0.0	0.0	0.0	0.0	0.0	0.0	-17.2798987741	GO:0045954	M10000001	2	0	GO Biological Processes	19	positive regulation of natural killer cell mediated cytotoxicity	19_GO:0044419 biological process involved in interspecies interaction between organisms	-17.2798987741	23.31095679012346	18.122100826350767	30211	27	720	15	2.0833333333333335	0.5322815873873573	3134|3593|3822|3823|3824|3902|4068|7409|8302|10125|10666|22914|56253|114836|259197	HLA-F|IL12B|KLRC2|KLRC3|KLRD1|LAG3|SH2D1A|VAV1|KLRC4|RASGRP1|CD226|KLRK1|CRTAM|SLAMF6|NCR3	-15.444250471767363	0	12.0	0.0	0.0	-36.50468870446856	23.31095679012346
1	1	0	1	0	0	1	1	-17.26311774260326	-6.45852467523655	0.0	-4.992597788728629	0.0	0.0	-5.062418001379063	-6.313525866924138	GO:0033674	M11010011	5	0	GO Biological Processes	19	positive regulation of kinase activity	19_GO:0048518 positive regulation of biological process	-17.26311774260326	2.5763106934105564	10.104526077713418	30211	473	2380	96	4.033613445378151	0.40329072187343107	134|154|493|558|658|801|920|930|942|958|972|1236|1435|1436|1605|2043|2051|2180|2246|2247|2260|2268|2321|2322|2324|2547|3071|3123|3356|3357|3458|3479|3480|3570|3643|3667|3717|3791|3815|3937|4057|4217|4921|5027|5159|5294|5311|5604|5663|5788|6091|6098|6352|6363|6505|6556|6622|6886|7010|7057|7075|7098|7424|8115|8322|8654|8826|9770|10125|10178|10333|10979|11214|22863|23118|23328|23533|26228|26585|5050…	ADORA1|ADRB2|ATP2B4|AXL|BMPR1B|CALM1|CD4|CD19|CD86|CD40|CD74|CCR7|CSF1|CSF1R|DAG1|EPHA4|EPHB6|ACSL1|FGF1|FGF2|FGFR1|FGR|FLT1|FLT3|FLT4|XRCC6|NCKAP1L|HLA-DRB1|HTR2A|HTR2B|IFNG|IGF1|IGF1R|IL6R|INSR|IRS1|JAK2|KDR|KIT|LCP2|LTF|MAP3K5|DDR2|P2RX7|PDGFRB|PIK3CG|PKD2|MAP2K1|PSEN1|PTPRC|ROBO1|ROS1|CCL5|CCL19|SLC1A1|SLC11A1|SNCA|TAL1|TEK|THBS1|TIE1|TLR3|VEGFC|TCL1A|FZD4|PDE5A|IQGAP1|RASSF2|RASGRP1|TENM1|TL…	-15.42939536130666	0	21.0	0.0	0.0	-27.231478128449943	3.611138075920023
1	0	0	1	0	0	0	1	-16.636852696360044	0.0	0.0	-2.747210300505199	0.0	0.0	0.0	-17.246290454080338	GO:0001818	M10010001	3	0	GO Biological Processes	19	negative regulation of cytokine production	19_GO:0048519 negative regulation of biological process	-17.246290454080338	4.970435414753597	11.891337124738362	30211	363	720	43	5.972222222222222	0.8831405323794241	336|409|684|695|1236|1240|2633|2841|3071|3134|3162|3458|3479|3569|3593|3620|3624|3635|3902|3929|5734|5788|6375|6504|7305|7481|7805|8832|9111|9370|10225|10385|10859|11006|30009|51176|51311|54209|80380|84868|131450|171389|201633	APOA2|ARRB2|BST2|BTK|CCR7|CMKLR1|GBP1|GPR18|NCKAP1L|HLA-F|HMOX1|IFNG|IGF1|IL6|IL12B|IDO1|INHBA|INPP5D|LAG3|LBP|PTGER4|PTPRC|XCL1|SLAMF1|TYROBP|WNT11|LAPTM5|CD84|NMI|ADIPOQ|CD96|BTN2A2|LILRB1|LILRB4|TBX21|LEF1|TLR8|TREM2|PDCD1LG2|HAVCR2|CD200R1|NLRP6|TIGIT	-15.414485490829462	0	46.0	1.0	1.0	-17.246290454080338	6.593670634920635
1	1	0	0	0	1	1	1	-13.52625972226615	-9.077412127723237	0.0	0.0	0.0	-3.073292101239153	-11.569282193663309	-2.3185374721245315	GO:0007610	M11000111	5	0	GO Biological Processes	19	behavior	19_GO:0007610 behavior	-17.04591705504562	3.0442934570850455	10.474289442315628	30211	563	1322	75	5.673222390317701	0.6362337097247694	107|111|135|238|590|596|793|814|836|1140|1268|1524|1827|2043|2059|2743|2903|3084|3269|3351|3357|3620|3766|3815|4208|4211|4212|4593|4886|5079|5090|5153|5577|5972|6387|6446|6505|6506|6507|6517|6543|6547|6622|6865|6900|7060|7111|7345|8322|8701|9369|9378|9518|10288|10396|10752|10769|22849|23542|27306|51009|54209|57555|64072|64478|80243|84189|84446|84502|84630|116372|120892|123041|285671|497189	ADCY1|ADCY5|ADORA2A|ALK|BCHE|BCL2|CALB1|CAMK4|CASP3|CHRNB1|CNR1|CX3CR1|RCAN1|EPHA4|EPS8|GLRB|GRIN2A|NRG1|HRH1|HTR1B|HTR2B|IDO1|KCNJ10|KIT|MEF2C|MEIS1|MEIS2|MUSK|NPY1R|PAX5|PBX3|PDE1B|PRKAR2B|REN|CXCL12|SGK1|SLC1A1|SLC1A2|SLC1A3|SLC2A4|SLC8A2|SLC8A3|SNCA|TACR2|CNTN2|THBS4|TMOD1|UCHL1|FZD4|DNAH11|NRXN3|NRXN1|GDF15|LILRB2|ATP8A1|CHL1|PLK2|CPEB3|MAPK8IP2|HPGDS|DERL2|TREM2|NLGN2|CDH23|CSMD1|PREX2|SLIT…	-14.879275533671558	0	47.0	1.0	1.0	-17.04591705504562	4.209670355920057
1	1	0	0	0	0	1	1	-12.758294412946594	-2.750428799624334	0.0	0.0	0.0	0.0	-2.0674325381356655	-16.951207873876108	GO:0046631	M11000011	4	0	GO Biological Processes	19	alpha-beta T cell activation	19_GO:0002376 immune system process	-16.951207873876108	12.410622065727699	15.04055052400724	30211	71	720	21	2.9166666666666665	0.6271183237438599	944|1794|2529|2841|3569|3593|3659|3702|4063|4818|5734|7535|8320|10538|26279|30009|51176|57705|64919|84766|114836	TNFSF8|DOCK2|FUT7|GPR18|IL6|IL12B|IRF1|ITK|LY9|NKG7|PTGER4|ZAP70|EOMES|BATF|PLA2G2D|TBX21|LEF1|WDFY4|BCL11B|CRACR2A|SLAMF6	-15.125104889449702	0	48.0	1.0	1.0	-16.951207873876108	23.976984126984128
1	0	0	1	0	1	0	1	-12.990965872881079	0.0	0.0	-4.582005536477004	0.0	-2.4030906130405763	0.0	-16.92910561501084	GO:1990868	M10010101	4	0	GO Biological Processes	19	response to chemokine	19_GO:0050896 response to stimulus	-16.92910561501084	10.723040123456792	14.433960114862048	30211	90	720	23	3.1944444444444446	0.6553624624076809	643|1230|1232|1234|1236|1240|2532|2829|2833|3627|4283|6347|6351|6352|6363|6367|6373|6375|6846|10563|10663|54209|729230	CXCR5|CCR1|CCR3|CCR5|CCR7|CMKLR1|ACKR1|XCR1|CXCR3|CXCL10|CXCL9|CCL2|CCL4|CCL5|CCL19|CCL22|CXCL11|XCL1|XCL2|CXCL13|CXCR6|TREM2|CCR2	-15.10863071559286	0	18.0	0.0	0.0	-27.967167875872008	26.224826388888886
1	0	0	1	0	1	0	1	-12.990965872881079	0.0	0.0	-4.582005536477004	0.0	-2.4030906130405763	0.0	-16.92910561501084	GO:1990869	M10010101	4	0	GO Biological Processes	19	cellular response to chemokine	19_GO:0050896 response to stimulus	-16.92910561501084	10.723040123456792	14.433960114862048	30211	90	720	23	3.1944444444444446	0.6553624624076809	643|1230|1232|1234|1236|1240|2532|2829|2833|3627|4283|6347|6351|6352|6363|6367|6373|6375|6846|10563|10663|54209|729230	CXCR5|CCR1|CCR3|CCR5|CCR7|CMKLR1|ACKR1|XCR1|CXCR3|CXCL10|CXCL9|CCL2|CCL4|CCL5|CCL19|CCL22|CXCL11|XCL1|XCL2|CXCL13|CXCR6|TREM2|CCR2	-15.10863071559286	0	18.0	0.0	0.0	-27.967167875872008	26.224826388888886
1	1	0	1	0	0	0	1	-15.30315617782907	-6.669114925692585	0.0	-2.863482783282504	0.0	0.0	0.0	-16.834806204236948	GO:0002285	M11010001	4	0	GO Biological Processes	19	lymphocyte activation involved in immune response	19_GO:0002376 immune system process	-16.834806204236948	8.86953477868112	13.664753941153602	30211	123	720	26	3.611111111111111	0.6952926918195445	930|959|2207|3394|3569|3593|3683|4063|4064|4818|5450|5734|6688|8320|10538|10859|10875|11151|30009|51176|51744|54518|57379|84766|114836|202309	CD19|CD40LG|FCER1G|IRF8|IL6|IL12B|ITGAL|LY9|CD180|NKG7|POU2AF1|PTGER4|SPI1|EOMES|BATF|LILRB1|FGL2|CORO1A|TBX21|LEF1|CD244|APBB1IP|AICDA|CRACR2A|SLAMF6|GAPT	-15.019887386763054	0	1.0	0.0	0.0	-64.83864005190145	10.070333333333334
1	1	0	1	0	0	0	1	-13.740915188405083	-5.259608667450794	0.0	-3.836241697392102	0.0	0.0	0.0	-16.814296424197646	GO:0002698	M11010001	4	0	GO Biological Processes	19	negative regulation of immune effector process	19_GO:0002376 immune system process	-16.814296424197646	9.366009424603176	13.859519971688309	30211	112	720	25	3.4722222222222223	0.6822816043143285	336|409|684|1379|3071|3134|3162|3805|3824|5272|5788|6375|6504|6688|8832|10225|10859|10875|11006|11314|30009|56833|84868|115352|729230	APOA2|ARRB2|BST2|CR1L|NCKAP1L|HLA-F|HMOX1|KIR2DL4|KLRD1|SERPINB9|PTPRC|XCL1|SLAMF1|SPI1|CD84|CD96|LILRB1|FGL2|LILRB4|CD300A|TBX21|SLAMF8|HAVCR2|FCRL3|CCR2	-15.003042560810158	0	42.0	0.0	0.0	-17.537625529642686	16.78388888888889
1	1	1	1	0	0	1	0	-16.775853015344456	-5.207350097710684	-6.012947711466048	-3.1814896554043597	0.0	0.0	-14.333301021519835	0.0	GO:0034330	M11110010	5	0	GO Biological Processes	19	cell junction organization	19_GO:0009987 cellular process	-16.775853015344456	2.54947412368753	9.932497289393787	30211	473	2380	95	3.991596638655462	0.4012725661288792	43|102|119|287|324|348|596|712|713|714|718|785|1000|1003|1009|1282|1399|1436|2043|2335|2555|2561|2702|2743|3480|3643|3678|3684|3913|3987|4131|4649|4744|5064|5175|5663|5978|6505|6529|6547|6591|6622|6624|7070|7082|7094|7414|8321|8404|8496|8499|8777|8829|9378|9806|10052|10082|10163|10395|10497|10979|11346|22829|22865|22891|23136|23181|23363|27020|27253|51208|51762|54209|54549|55203|55619|57493|57502…	ACHE|ADAM10|ADD2|ANK2|APC|APOE|BCL2|C1QA|C1QB|C1QC|C3|CACNB4|CDH2|CDH5|CDH11|COL4A1|CRKL|CSF1R|EPHA4|FN1|GABRA2|GABRB2|GJA5|GLRB|IGF1R|INSR|ITGA5|ITGAM|LAMB2|LIMS1|MAP1B|MYO9A|NEFH|PALM|PECAM1|PSEN1|REST|SLC1A1|SLC6A1|SLC8A3|SNAI2|SNCA|FSCN1|THY1|TJP1|TLN1|VCL|FZD1|SPARCL1|PPFIBP1|PPFIA2|MPDZ|NRP1|NRXN1|SPOCK2|GJC1|GPC6|WASF2|DLC1|UNC13B|FERMT2|SYNPO|NLGN4Y|SLITRK3|ZNF365|EPB41L3|DIP2A|OBSL1|NPTN…	-14.968233436612062	0	49.0	1.0	1.0	-16.775853015344456	2.9490408284525933
1	1	0	1	0	0	0	1	-16.7644880946622	-3.257797514042987	0.0	-5.285257131912895	0.0	0.0	0.0	-11.447895455088542	GO:1903555	M11010001	4	0	GO Biological Processes	19	regulation of tumor necrosis factor superfamily cytokine production	19_GO:0032501 multicellular organismal process	-16.7644880946622	3.665559699815755	10.692379801182009	30211	187	2380	54	2.26890756302521	0.3052363836514389	558|914|929|942|945|947|1536|2841|3458|3479|3717|4057|4317|4939|4940|5336|5663|5724|5788|6363|6693|6774|7057|7096|7097|7098|7291|7305|8832|9590|10125|10457|10859|11006|11213|23208|23586|23643|26191|27086|29126|50856|50943|51465|54209|54440|64115|64135|64581|64771|84868|120892|197358|729230	AXL|CD2|CD14|CD86|CD33|CD34|CYBB|GPR18|IFNG|IGF1|JAK2|LTF|MMP8|OAS2|OAS3|PLCG2|PSEN1|PTAFR|PTPRC|CCL19|SPN|STAT3|THBS1|TLR1|TLR2|TLR3|TWIST1|TYROBP|CD84|AKAP12|RASGRP1|GPNMB|LILRB1|LILRB4|IRAK3|SYT11|DDX58|LY96|PTPN22|FOXP1|CD274|CLEC4A|FOXP3|UBE2J1|TREM2|SASH3|VSIR|IFIH1|CLEC7A|ILRUN|HAVCR2|LRRK2|NLRC3|CCR2	-14.95867431679307	0	6.0	0.0	0.0	-44.43763893385791	3.943673003181855
1	1	0	1	0	0	0	1	-15.944327361074018	-4.035199153889828	0.0	-4.967825707898551	0.0	0.0	0.0	-16.742332212384476	GO:0002688	M11010001	4	0	GO Biological Processes	19	regulation of leukocyte chemotaxis	19_GO:0040011 locomotion	-16.742332212384476	8.798006272401434	13.595708391892165	30211	124	720	26	3.611111111111111	0.6952926918195445	199|719|1230|1236|1240|1436|1588|2841|3071|3569|3627|3929|6347|6351|6352|6363|6375|6504|6688|6846|10563|22914|26228|56833|63940|729230	AIF1|C3AR1|CCR1|CCR7|CMKLR1|CSF1R|CYP19A1|GPR18|NCKAP1L|IL6|CXCL10|LBP|CCL2|CCL4|CCL5|CCL19|XCL1|SLAMF1|SPI1|XCL2|CXCL13|KLRK1|STAP1|SLAMF8|GPSM3|CCR2	-14.940107665538788	0	18.0	0.0	0.0	-27.967167875872008	26.224826388888886
1	1	0	1	0	0	1	1	-16.289146800307186	-4.2108268818104815	0.0	-4.96800915725348	0.0	0.0	-2.4406737005502497	-14.897253898777219	GO:0002822	M11010011	5	0	GO Biological Processes	19	regulation of adaptive immune response based on somatic recombination of immune receptors built from immunoglobulin superfamily domains	19_GO:0002376 immune system process	-16.739933537744076	5.151718800556173	11.71494655284409	30211	173	1322	39	2.950075642965204	0.4653700705565641	695|718|913|920|940|958|1378|1379|1380|2208|2213|2302|3071|3718|3821|3824|4049|4208|5027|5321|5788|6363|6504|6556|7454|10666|10673|10859|11006|29126|30009|54209|54440|64581|84868|91543|93978|246778|729230	BTK|C3|CD1E|CD4|CD28|CD40|CR1|CR1L|CR2|FCER2|FCGR2B|FOXJ1|NCKAP1L|JAK3|KLRC1|KLRD1|LTA|MEF2C|P2RX7|PLA2G4A|PTPRC|CCL19|SLAMF1|SLC11A1|WAS|CD226|TNFSF13B|LILRB1|LILRB4|CD274|TBX21|TREM2|SASH3|CLEC7A|HAVCR2|RSAD2|CLEC6A|IL27|CCR2	-14.5934954024583	0	39.0	0.0	0.0	-19.479374341756316	5.348456561624875
1	1	0	0	0	0	0	1	-16.42966024273594	-2.394512697359707	0.0	0.0	0.0	0.0	0.0	-14.258319895719973	GO:0046634	M11000001	3	0	GO Biological Processes	19	regulation of alpha-beta T cell activation	19_GO:0002376 immune system process	-16.42966024273594	4.714801920768307	11.150727887983486	30211	105	2380	39	1.638655462184874	0.26023611975089006	135|301|604|864|868|916|940|941|942|1604|2737|3071|3122|3123|3458|3717|3718|5788|6363|7292|9308|10859|11006|11126|11314|26191|29126|30009|50943|54440|54542|56253|57045|64115|64926|84695|114548|257101|729230	ADORA2A|ANXA1|BCL6|RUNX3|CBLB|CD3E|CD28|CD80|CD86|CD55|GLI3|NCKAP1L|HLA-DRA|HLA-DRB1|IFNG|JAK2|JAK3|PTPRC|CCL19|TNFSF4|CD83|LILRB1|LILRB4|CD160|CD300A|PTPN22|CD274|TBX21|FOXP3|SASH3|RC3H2|CRTAM|TWSG1|VSIR|RASAL3|LOXL3|NLRP3|ZNF683|CCR2	-14.636281103118158	0	16.0	0.0	0.0	-30.49196438221379	5.973504695996046
1	1	1	0	0	0	1	1	-13.86734108698804	-3.905567508479629	-3.6751091900743362	0.0	0.0	0.0	-16.41334455571793	-2.1206412212217676	GO:0120039	M11100011	5	0	GO Biological Processes	19	plasma membrane bounded cell projection morphogenesis	19_GO:0032502 developmental process	-16.41334455571793	6.369597301286105	12.385824370221643	30211	459	341	33	9.67741935483871	1.601034755314731	1436|1627|1946|2016|2043|2045|2534|2625|2823|3670|3800|4744|4747|4756|4884|5803|6456|6900|7345|8929|9201|9378|10381|10752|10939|22865|22871|23181|25830|51177|57556|115557|139065	CSF1R|DBN1|EFNA5|EMX1|EPHA4|EPHA7|FYN|GATA3|GPM6A|ISL1|KIF5C|NEFH|NEFL|NEO1|NPTX1|PTPRZ1|SH3GL2|CNTN2|UCHL1|PHOX2B|DCLK1|NRXN1|TUBB3|CHL1|AFG3L2|SLITRK3|NLGN1|DIP2A|SULT4A1|PLEKHO1|SEMA6A|ARHGEF25|SLITRK4	-14.62345374394597	0	40.0	0.0	0.0	-18.526015279306648	8.959076081584236
1	0	0	0	0	0	0	1	-16.375072534318928	0.0	0.0	0.0	0.0	0.0	0.0	-4.933865519161231	GO:0040013	M10000001	2	0	GO Biological Processes	19	negative regulation of locomotion	19_GO:0040011 locomotion	-16.375072534318928	2.692602495543672	9.91481461975715	30211	396	2380	84	3.5294117647058822	0.3782336374271927	104|134|135|140|199|247|348|493|596|972|1281|1545|1605|1634|1809|1845|2043|2247|2841|3162|3486|3488|3868|4163|4208|4223|4286|4345|4681|4856|5054|5176|5797|5801|6091|6347|6387|6422|6423|6672|6774|6781|6910|7026|7057|7070|7075|7130|7168|7414|7454|8434|8482|8646|8829|9294|9353|9750|9863|10370|10395|10501|10563|10672|11117|11314|22846|22914|23213|26228|26585|50859|51466|56833|56920|79812|84034|90102|…	ADARB1|ADORA1|ADORA2A|ADORA3|AIF1|ALOX15B|APOE|ATP2B4|BCL2|CD74|COL3A1|CYP1B1|DAG1|DCN|DPYSL3|DUSP3|EPHA4|FGF2|GPR18|HMOX1|IGFBP3|IGFBP5|KRT16|MCC|MEF2C|MEOX2|MITF|CD200|NBL1|CCN3|SERPINE1|SERPINF1|PTPRM|PTPRR|ROBO1|CCL2|CXCL12|SFRP1|SFRP2|SP100|STAT3|STC1|TBX5|NR2F2|THBS1|THY1|TIE1|TNFAIP6|TPM1|VCL|WAS|RECK|SEMA7A|CHRD|NRP1|S1PR2|SLIT2|RIPOR2|MAGI2|CITED2|DLC1|SEMA6B|CXCL13|GNA13|EMILIN1|CD300A|…	-14.586915435355966	0	50.0	1.0	1.0	-16.375072534318928	2.788211006946131
1	1	1	0	0	0	1	0	-16.339808673794526	-2.721312190871208	-2.3677632980671532	0.0	0.0	0.0	-12.542387180649937	0.0	GO:0061061	M11100010	4	0	GO Biological Processes	19	muscle structure development	19_GO:0032502 developmental process	-16.339808673794526	2.512294292717087	9.76678458107316	30211	480	2380	95	3.991596638655462	0.4012725661288792	104|133|187|287|552|836|857|1000|1073|1281|1293|1301|1466|1605|1827|1901|1909|2033|2034|2121|2317|2626|3479|3488|3516|3627|4015|4089|4154|4205|4208|4223|4621|4627|4638|5079|5159|5463|5530|5573|5738|5915|5978|6095|6261|6443|6444|6474|6495|6546|6910|7026|7046|7111|7138|7168|7291|7345|7402|7480|8038|8291|8320|8321|8819|8837|8910|9242|9444|9750|10370|10409|10611|11096|11149|11214|22801|23060|23345|23…	ADARB1|ADM|APLNR|ANK2|AVPR1A|CASP3|CAV1|CDH2|CFL2|COL3A1|COL6A3|COL11A1|CSRP2|DAG1|RCAN1|S1PR1|EDNRA|EP300|EPAS1|EVC|FLNB|GATA4|IGF1|IGFBP5|RBPJ|CXCL10|LOX|SMAD4|MBNL1|MEF2A|MEF2C|MEOX2|MYH3|MYH9|MYLK|PAX5|PDGFRB|POU6F1|PPP3CA|PRKAR1A|PTGFRN|RARB|REST|RORA|RYR1|SGCB|SGCD|SHOX2|SIX1|SLC8A1|TBX5|NR2F2|TGFBR1|TMOD1|TNNT1|TPM1|TWIST1|UCHL1|UTRN|WNT10B|ADAM12|DYSF|EOMES|FZD1|SAP30|CFLAR|SGCE|MSC|QKI|R…	-14.55337839413207	0	51.0	1.0	1.0	-16.339808673794526	3.153211475673072
1	1	1	0	0	0	1	1	-14.092132709337308	-4.0696567968038275	-3.6182110520717927	0.0	0.0	0.0	-16.301921069979738	-2.081509874161701	GO:0048858	M11100011	5	0	GO Biological Processes	19	cell projection morphogenesis	19_GO:0032502 developmental process	-16.301921069979738	6.314568382916463	12.313018995166493	30211	463	341	33	9.67741935483871	1.601034755314731	1436|1627|1946|2016|2043|2045|2534|2625|2823|3670|3800|4744|4747|4756|4884|5803|6456|6900|7345|8929|9201|9378|10381|10752|10939|22865|22871|23181|25830|51177|57556|115557|139065	CSF1R|DBN1|EFNA5|EMX1|EPHA4|EPHA7|FYN|GATA3|GPM6A|ISL1|KIF5C|NEFH|NEFL|NEO1|NPTX1|PTPRZ1|SH3GL2|CNTN2|UCHL1|PHOX2B|DCLK1|NRXN1|TUBB3|CHL1|AFG3L2|SLITRK3|NLGN1|DIP2A|SULT4A1|PLEKHO1|SEMA6A|ARHGEF25|SLITRK4	-14.518923966155675	0	40.0	0.0	0.0	-18.526015279306648	8.959076081584236
1	1	0	1	0	0	1	1	-16.264363486287863	-4.7543418682327685	0.0	-2.6270433380069886	0.0	0.0	-3.3015328243360833	-5.545256635231785	GO:0008283	M11010011	5	0	GO Biological Processes	19	cell population proliferation	19_GO:0009987 cellular process	-16.264363486287863	2.492014229004485	9.72719931951338	30211	489	2380	96	4.033613445378151	0.40329072187343107	596|930|931|947|958|972|973|1281|1295|1296|1380|1386|1435|1436|1490|1794|1909|2028|2099|2122|2191|2247|2252|2267|2322|2737|2771|2782|3070|3162|3340|3479|3488|3575|3660|3815|4064|4089|4208|4323|4478|4824|4853|4856|4883|4921|5027|5048|5159|5294|5573|5594|5604|5663|5788|6095|6423|6556|6660|6772|6774|6781|7010|7291|7332|7345|7480|8626|8740|10087|10125|10370|10468|10859|10933|11119|11184|23228|26011|2…	BCL2|CD19|MS4A1|CD34|CD40|CD74|CD79A|COL3A1|COL8A1|COL8A2|CR2|ATF2|CSF1|CSF1R|CCN2|DOCK2|EDNRA|ENPEP|ESR1|MECOM|FAP|FGF2|FGF7|FGL1|FLT3|GLI3|GNAI2|GNB1|HELLS|HMOX1|NDST1|IGF1|IGFBP5|IL7R|IRF2|KIT|CD180|SMAD4|MEF2C|MMP14|MSN|NKX3-1|NOTCH2|CCN3|NPR3|DDR2|P2RX7|PAFAH1B1|PDGFRB|PIK3CG|PRKAR1A|MAPK1|MAP2K1|PSEN1|PTPRC|RORA|SFRP2|SLC11A1|SOX5|STAT1|STAT3|STC1|TEK|TWIST1|UBE2L3|UCHL1|WNT10B|TP63|TNFSF14…	-14.484772631155712	0	52.0	1.0	1.0	-16.264363486287863	3.3849859943977587
1	0	0	1	0	0	0	1	-16.254384859712395	0.0	0.0	-6.298871996734717	0.0	0.0	0.0	-9.342076806803181	GO:0070664	M10010001	3	0	GO Biological Processes	19	negative regulation of leukocyte proliferation	19_GO:0048519 negative regulation of biological process	-16.254384859712395	5.02168251916151	11.235707672245875	30211	91	2380	36	1.5126050420168067	0.2501869302725884	472|640|695|836|868|941|942|1378|2213|3123|3559|3620|4332|5573|6355|6693|7305|7940|8654|10288|10457|10859|11006|11314|11326|23240|23495|26279|26585|29126|50943|56253|57045|64115|80380|84868	ATM|BLK|BTK|CASP3|CBLB|CD80|CD86|CR1|FCGR2B|HLA-DRB1|IL2RA|IDO1|MNDA|PRKAR1A|CCL8|SPN|TYROBP|LST1|PDE5A|LILRB2|GPNMB|LILRB1|LILRB4|CD300A|VSIG4|TMEM131L|TNFRSF13B|PLA2G2D|GREM1|CD274|FOXP3|CRTAM|TWSG1|VSIR|PDCD1LG2|HAVCR2	-14.478173745231626	0	2.0	0.0	0.0	-57.13319415692447	5.179028571428572
1	0	0	1	0	0	0	1	-14.93023818383466	0.0	0.0	-5.506546118238638	0.0	0.0	0.0	-15.418685134733519	GO:0050777	M10010001	3	0	GO Biological Processes	19	negative regulation of immune response	19_GO:0002376 immune system process	-16.199551974363903	4.979035488805686	11.421865354695274	30211	179	1322	39	2.950075642965204	0.4653700705565641	966|1378|1379|1380|2213|2268|2302|3055|3071|3162|3635|3718|3805|3821|3824|4321|5272|5788|6504|6688|8832|10225|10769|10859|10875|11006|11126|11213|11277|11314|11326|30009|54209|54625|56833|84868|171389|197358|729230	CD59|CR1|CR1L|CR2|FCGR2B|FGR|FOXJ1|HCK|NCKAP1L|HMOX1|INPP5D|JAK3|KIR2DL4|KLRC1|KLRD1|MMP12|SERPINB9|PTPRC|SLAMF1|SPI1|CD84|CD96|PLK2|LILRB1|FGL2|LILRB4|CD160|IRAK3|TREX1|CD300A|VSIG4|TBX21|TREM2|PARP14|SLAMF8|HAVCR2|NLRP6|NLRC3|CCR2	-14.068626005256377	0	42.0	0.0	0.0	-17.537625529642686	16.78388888888889
1	0	0	1	0	0	0	1	-13.604682526021918	0.0	0.0	-6.131779423971121	0.0	0.0	0.0	-15.700035401821504	GO:0002274	M10010001	3	0	GO Biological Processes	19	myeloid leukocyte activation	19_GO:0002376 immune system process	-16.14651645238281	5.713124054462934	11.784206464975957	30211	136	1322	34	2.571860816944024	0.43536168700501604	199|399|695|712|814|1511|1524|1794|2207|3458|3684|3689|3815|3937|4495|4853|5293|5729|5730|6352|6504|6556|6622|6688|7096|7305|10125|10333|10537|11277|27040|54209|84868|116071	AIF1|RHOH|BTK|C1QA|CAMK4|CTSG|CX3CR1|DOCK2|FCER1G|IFNG|ITGAM|ITGB2|KIT|LCP2|MT1G|NOTCH2|PIK3CD|PTGDR|PTGDS|CCL5|SLAMF1|SLC11A1|SNCA|SPI1|TLR1|TYROBP|RASGRP1|TLR6|UBD|TREX1|LAT|TREM2|HAVCR2|BATF2	-14.021631106581301	0	53.0	1.0	1.0	-16.14651645238281	7.617498739283913
1	1	0	1	0	0	1	1	-16.03882551003215	-4.098166276657083	0.0	-5.211046215657996	0.0	0.0	-2.2800346673477843	-12.494134237704346	GO:0050921	M11010011	5	0	GO Biological Processes	19	positive regulation of chemotaxis	19_GO:0040011 locomotion	-16.03882551003215	4.080117046818728	10.682102437064925	30211	140	2380	45	1.8907563025210083	0.2791799748246639	102|199|719|972|1230|1233|1236|1240|1435|1436|1901|2152|2247|2260|3071|3570|3603|3627|3791|5054|5159|5594|6351|6352|6354|6363|6387|6688|7057|7162|7424|7852|7941|8740|8829|9353|9750|9943|10344|10563|23075|54209|64805|90550|729230	ADAM10|AIF1|C3AR1|CD74|CCR1|CCR4|CCR7|CMKLR1|CSF1|CSF1R|S1PR1|F3|FGF2|FGFR1|NCKAP1L|IL6R|IL16|CXCL10|KDR|SERPINE1|PDGFRB|MAPK1|CCL4|CCL5|CCL7|CCL19|CXCL12|SPI1|THBS1|TPBG|VEGFC|CXCR4|PLA2G7|TNFSF14|NRP1|SLIT2|RIPOR2|OXSR1|CCL26|CXCL13|SWAP70|TREM2|P2RY12|MCU|CCR2	-14.267635196926433	0	10.0	0.0	0.0	-41.91098424302231	4.267708635178209
1	1	0	1	0	0	1	1	-15.210404097796653	-2.783851652196772	0.0	-6.651650122298712	0.0	0.0	-2.7530745457056756	-11.100811297977982	GO:0071396	M11010011	5	0	GO Biological Processes	19	cellular response to lipid	19_GO:0050896 response to stimulus	-16.011791972591418	3.114167821270377	10.187054362194006	30211	499	1322	68	5.143721633888048	0.607513652089354	107|111|361|367|472|842|923|929|942|1234|1511|1524|1545|1645|1946|2099|2100|2322|2672|2770|3055|3394|3624|3627|3667|3779|4064|4208|4283|4306|4824|5105|5241|6095|6257|6347|6352|6422|6446|6663|6688|6696|6751|6755|7035|7332|7477|8322|8564|8854|10288|10563|10859|11170|11184|22914|23643|26228|29126|54209|54997|57088|57379|80380|84868|85315|114769|353376	ADCY1|ADCY5|AQP4|AR|ATM|CASP9|CD6|CD14|CD86|CCR5|CTSG|CX3CR1|CYP1B1|AKR1C1|EFNA5|ESR1|ESR2|FLT3|GFI1|GNAI1|HCK|IRF8|INHBA|CXCL10|IRS1|KCNMB1|CD180|MEF2C|CXCL9|NR3C2|NKX3-1|PCK1|PGR|RORA|RXRB|CCL2|CCL5|SFRP1|SGK1|SOX10|SPI1|SPP1|SSTR1|SSTR5|TFPI|UBE2L3|WNT7B|FZD4|KMO|ALDH1A2|LILRB2|CXCL13|LILRB1|FAM107A|MAP4K1|KLRK1|LY96|STAP1|CD274|TREM2|TESC|PLSCR4|AICDA|PDCD1LG2|HAVCR2|PAQR8|CARD16|TICAM2	-13.899508113539948	0	34.0	0.0	0.0	-21.134173158075875	5.4547638888888885
1	1	0	1	0	1	0	1	-13.251685429354389	-2.3364225613756373	0.0	-8.299714348404224	0.0	-3.787339269534919	0.0	-15.975152373817854	GO:0030595	M11010101	5	0	GO Biological Processes	19	leukocyte chemotaxis	19_GO:0040011 locomotion	-15.975152373817854	7.813189655172414	12.849715556907201	30211	145	720	27	3.75	0.7080268944986012	643|1230|1234|1236|2207|3071|3569|3603|3627|3929|4283|5293|6347|6351|6352|6363|6367|6373|6375|6504|6846|7226|7409|10563|11151|56833|729230	CXCR5|CCR1|CCR5|CCR7|FCER1G|NCKAP1L|IL6|IL16|CXCL10|LBP|CXCL9|PIK3CD|CCL2|CCL4|CCL5|CCL19|CCL22|CXCL11|XCL1|SLAMF1|XCL2|TRPM2|VAV1|CXCL13|CORO1A|SLAMF8|CCR2	-14.2056228446936	0	18.0	0.0	0.0	-27.967167875872008	26.224826388888886
1	1	0	1	0	0	0	1	-15.953952249852437	-3.4462621118678833	0.0	-4.732506316016582	0.0	0.0	0.0	-11.714615082490312	GO:0032680	M11010001	4	0	GO Biological Processes	19	regulation of tumor necrosis factor production	19_GO:0032501 multicellular organismal process	-15.953952249852437	3.626770708283313	10.394099245395187	30211	182	2380	52	2.1848739495798317	0.2996592748456508	558|914|929|945|947|1536|2841|3458|3479|3717|4057|4317|4939|4940|5336|5663|5724|5788|6363|6693|6774|7057|7096|7097|7098|7291|7305|8832|9590|10125|10457|10859|11006|11213|23208|23586|23643|26191|27086|50856|50943|51465|54209|54440|64115|64135|64581|64771|84868|120892|197358|729230	AXL|CD2|CD14|CD33|CD34|CYBB|GPR18|IFNG|IGF1|JAK2|LTF|MMP8|OAS2|OAS3|PLCG2|PSEN1|PTAFR|PTPRC|CCL19|SPN|STAT3|THBS1|TLR1|TLR2|TLR3|TWIST1|TYROBP|CD84|AKAP12|RASGRP1|GPNMB|LILRB1|LILRB4|IRAK3|SYT11|DDX58|LY96|PTPN22|FOXP1|CLEC4A|FOXP3|UBE2J1|TREM2|SASH3|VSIR|IFIH1|CLEC7A|ILRUN|HAVCR2|LRRK2|NLRC3|CCR2	-14.186077177898195	0	6.0	0.0	0.0	-44.43763893385791	3.943673003181855
1	0	0	1	0	1	1	1	-13.247218164404929	0.0	0.0	-4.661632750449295	0.0	-2.160880755650968	-2.0808991312947107	-15.924175045581764	GO:0071674	M10010111	5	0	GO Biological Processes	19	mononuclear cell migration	19_GO:0040011 locomotion	-15.924175045581764	9.154848484848484	13.388090467303053	30211	110	720	24	3.3333333333333335	0.668977476599572	1230|1234|1236|2529|3569|3627|3683|5293|5979|6347|6351|6352|6363|6367|6373|6375|6846|7226|7535|10563|30009|51676|56253|729230	CCR1|CCR5|CCR7|FUT7|IL6|CXCL10|ITGAL|PIK3CD|RET|CCL2|CCL4|CCL5|CCL19|CCL22|CXCL11|XCL1|XCL2|TRPM2|ZAP70|CXCL13|TBX21|ASB2|CRTAM|CCR2	-14.159590099074572	0	18.0	0.0	0.0	-27.967167875872008	26.224826388888886
1	1	0	1	0	0	1	1	-15.90602846879822	-3.62284713953497	0.0	-4.443580832923791	0.0	0.0	-2.2651867128213303	-11.513184556123926	GO:0002687	M11010011	5	0	GO Biological Processes	19	positive regulation of leukocyte migration	19_GO:0040011 locomotion	-15.90602846879822	4.05118004648668	10.61964779382186	30211	141	2380	45	1.8907563025210083	0.2791799748246639	102|199|719|972|1230|1236|1240|1435|1436|3071|3383|3554|3570|3627|3676|4323|5054|5594|5724|6351|6352|6354|6355|6363|6387|6688|6693|7057|7070|7424|7941|8740|8784|9750|9943|10563|10894|23075|54209|58494|64805|81704|83700|90550|729230	ADAM10|AIF1|C3AR1|CD74|CCR1|CCR7|CMKLR1|CSF1|CSF1R|NCKAP1L|ICAM1|IL1R1|IL6R|CXCL10|ITGA4|MMP14|SERPINE1|MAPK1|PTAFR|CCL4|CCL5|CCL7|CCL8|CCL19|CXCL12|SPI1|SPN|THBS1|THY1|VEGFC|PLA2G7|TNFSF14|TNFRSF18|RIPOR2|OXSR1|CXCL13|LYVE1|SWAP70|TREM2|JAM2|P2RY12|DOCK8|JAM3|MCU|CCR2	-14.143079284985289	0	10.0	0.0	0.0	-41.91098424302231	4.267708635178209
1	0	1	0	0	0	1	0	-15.876778477508894	0.0	-6.849809468441556	0.0	0.0	0.0	-4.712820051362483	0.0	GO:0007423	M10100010	3	0	GO Biological Processes	19	sensory organ development	19_GO:0032502 developmental process	-15.876778477508894	2.372869038722567	9.510837739201408	30211	551	2380	103	4.3277310924369745	0.41709471992937397	43|102|356|490|493|585|596|654|658|793|1282|1289|1290|1295|1296|1301|1545|1889|1909|2043|2200|2202|2321|2561|2737|2782|3516|3624|3776|3791|3815|3913|3985|4081|4094|4124|4149|4211|4212|4286|4853|5048|5090|5158|5159|5176|5205|5396|5594|5663|5797|5915|5961|6015|6297|6495|6505|6654|6774|6935|7020|7046|7070|7111|7275|7291|7431|7480|8076|8322|8419|8829|8854|9321|9355|9890|9935|10018|10370|22899|22930|2…	ACHE|ADAM10|FASLG|ATP2B1|ATP2B4|BBS4|BCL2|BMP6|BMPR1B|CALB1|COL4A1|COL5A1|COL5A2|COL8A1|COL8A2|COL11A1|CYP1B1|ECE1|EDNRA|EPHA4|FBN1|EFEMP1|FLT1|GABRB2|GLI3|GNB1|RBPJ|INHBA|KCNK2|KDR|KIT|LAMB2|LIMK2|MAB21L1|MAF|MAN2A1|MAX|MEIS1|MEIS2|MITF|NOTCH2|PAFAH1B1|PBX3|PDE6B|PDGFRB|SERPINF1|ATP8B1|PRRX1|MAPK1|PSEN1|PTPRM|RARB|PRPH2|RING1|SALL2|SIX1|SLC1A1|SOS1|STAT3|ZEB1|TFAP2A|TGFBR1|THY1|TMOD1|TUB|TWIST1|…	-14.116678512646683	0	54.0	1.0	1.0	-15.876778477508894	2.908972338935574
1	0	0	1	0	0	0	1	-15.876374539061894	0.0	0.0	-4.066573360010979	0.0	0.0	0.0	-7.85347215439942	GO:0043068	M10010001	3	0	GO Biological Processes	19	positive regulation of programmed cell death	19_GO:0048518 positive regulation of biological process	-15.876374539061894	2.3844514601420683	9.519912327167923	30211	543	2380	102	4.285714285714286	0.4151561828374637	133|135|301|324|355|356|472|580|604|640|658|664|665|694|817|836|857|958|1268|1386|1540|1545|1612|2191|2308|3001|3162|3433|3458|3486|3620|3624|3676|3684|3717|3778|3932|4049|4089|4208|4217|4313|4318|4332|4824|4853|5027|5159|5293|5551|5654|5663|5740|5788|5915|5978|6279|6347|6352|6422|6423|6424|6622|6648|7020|7046|7057|7078|7098|7305|7480|7805|8406|8626|8648|8743|8854|9113|9262|9353|9590|9770|10018|1…	ADM|ADORA2A|ANXA1|APC|FAS|FASLG|ATM|BARD1|BCL6|BLK|BMPR1B|BNIP3|BNIP3L|BTG1|CAMK2D|CASP3|CAV1|CD40|CNR1|ATF2|CYLD|CYP1B1|DAPK1|FAP|FOXO1|GZMA|HMOX1|IFIT2|IFNG|IGFBP3|IDO1|INHBA|ITGA4|ITGAM|JAK2|KCNMA1|LCK|LTA|SMAD4|MEF2C|MAP3K5|MMP2|MMP9|MNDA|NKX3-1|NOTCH2|P2RX7|PDGFRB|PIK3CD|PRF1|HTRA1|PSEN1|PTGIS|PTPRC|RARB|REST|S100A8|CCL2|CCL5|SFRP1|SFRP2|SFRP4|SNCA|SOD2|TFAP2A|TGFBR1|THBS1|TIMP3|TLR3|TYROBP|…	-14.116678512646683	0	20.0	0.0	0.0	-27.30582636298921	2.541977683930715
1	1	0	0	0	1	1	1	-15.836864191100451	-8.623865508823805	0.0	0.0	0.0	-2.9124115561328128	-4.3635905624692795	-2.162644680957287	GO:0009725	M11000111	5	0	GO Biological Processes	19	response to hormone	19_GO:0050896 response to stimulus	-15.836864191100451	2.1555335341683843	9.31968518258586	30211	742	2380	126	5.294117647058823	0.45898320351766386	2|21|133|199|249|301|324|411|490|552|585|590|596|654|687|694|836|857|952|1236|1277|1281|1385|1490|1514|1536|1545|1605|1909|2033|2099|2100|2180|2200|2308|2322|2737|2770|2782|2885|2908|3059|3162|3351|3480|3488|3557|3624|3643|3667|3717|3718|3815|4015|4131|4149|4155|4208|4306|4313|4323|4644|4790|4824|4864|5019|5159|5176|5241|5272|5724|5737|5915|5962|5968|5978|6198|6257|6363|6387|6422|6424|6446|6696|6…	A2M|ABCA3|ADM|AIF1|ALPL|ANXA1|APC|ARSB|ATP2B1|AVPR1A|BBS4|BCHE|BCL2|BMP6|KLF9|BTG1|CASP3|CAV1|CD38|CCR7|COL1A1|COL3A1|CREB1|CCN2|CTSL|CYBB|CYP1B1|DAG1|EDNRA|EP300|ESR1|ESR2|ACSL1|FBN1|FOXO1|FLT3|GLI3|GNAI1|GNB1|GRB2|NR3C1|HCLS1|HMOX1|HTR1B|IGF1R|IGFBP5|IL1RN|INHBA|INSR|IRS1|JAK2|JAK3|KIT|LOX|MAP1B|MAX|MBP|MEF2C|NR3C2|MMP2|MMP14|MYO5A|NFKB1|NKX3-1|NPC1|OXCT1|PDGFRB|SERPINF1|PGR|SERPINB9|PTAFR|PTGF…	-14.07878565065886	0	55.0	1.0	1.0	-15.836864191100451	2.367475323462718
1	1	1	0	0	0	1	0	-13.478536469258437	-3.607523044796813	-3.3592503116706696	0.0	0.0	0.0	-15.788033167182842	0.0	GO:0032990	M11100010	4	0	GO Biological Processes	19	cell part morphogenesis	19_GO:0032502 developmental process	-15.788033167182842	6.06565386159818	11.97853814998106	30211	482	341	33	9.67741935483871	1.601034755314731	1436|1627|1946|2016|2043|2045|2534|2625|2823|3670|3800|4744|4747|4756|4884|5803|6456|6900|7345|8929|9201|9378|10381|10752|10939|22865|22871|23181|25830|51177|57556|115557|139065	CSF1R|DBN1|EFNA5|EMX1|EPHA4|EPHA7|FYN|GATA3|GPM6A|ISL1|KIF5C|NEFH|NEFL|NEO1|NPTX1|PTPRZ1|SH3GL2|CNTN2|UCHL1|PHOX2B|DCLK1|NRXN1|TUBB3|CHL1|AFG3L2|SLITRK3|NLGN1|DIP2A|SULT4A1|PLEKHO1|SEMA6A|ARHGEF25|SLITRK4	-14.03156611089783	0	40.0	0.0	0.0	-18.526015279306648	8.959076081584236
1	0	0	0	0	0	0	1	-15.753821034692377	0.0	0.0	0.0	0.0	0.0	0.0	-5.44535742862913	GO:0030336	M10000001	2	0	GO Biological Processes	19	negative regulation of cell migration	19_GO:0040011 locomotion	-15.753821034692377	2.788211006946131	9.783066127967436	30211	346	2380	76	3.19327731092437	0.36039818729664996	104|134|140|199|247|348|493|596|972|1281|1545|1605|1634|1809|1845|2043|2247|2841|3162|3486|3488|3868|4163|4208|4223|4286|4345|4681|4856|5054|5176|5797|5801|6091|6347|6387|6422|6423|6672|6774|6781|6910|7026|7057|7070|7075|7130|7168|7414|8434|8646|9294|9353|9750|9863|10370|10395|10563|10672|11117|11314|22846|22914|23213|26228|26585|51466|56833|79812|84034|90102|130399|131450|257144|340533|348110	ADARB1|ADORA1|ADORA3|AIF1|ALOX15B|APOE|ATP2B4|BCL2|CD74|COL3A1|CYP1B1|DAG1|DCN|DPYSL3|DUSP3|EPHA4|FGF2|GPR18|HMOX1|IGFBP3|IGFBP5|KRT16|MCC|MEF2C|MEOX2|MITF|CD200|NBL1|CCN3|SERPINE1|SERPINF1|PTPRM|PTPRR|ROBO1|CCL2|CXCL12|SFRP1|SFRP2|SP100|STAT3|STC1|TBX5|NR2F2|THBS1|THY1|TIE1|TNFAIP6|TPM1|VCL|RECK|CHRD|S1PR2|SLIT2|RIPOR2|MAGI2|CITED2|DLC1|CXCL13|GNA13|EMILIN1|CD300A|VASH1|KLRK1|SULF1|STAP1|GREM1|E…	-13.999777653067818	0	50.0	0.0	0.0	-16.375072534318928	2.788211006946131
1	0	0	1	0	0	0	1	-15.75303956947762	0.0	0.0	-6.657859151055076	0.0	0.0	0.0	-9.88532294364501	GO:0050672	M10010001	3	0	GO Biological Processes	19	negative regulation of lymphocyte proliferation	19_GO:0002376 immune system process	-15.75303956947762	5.137925170068027	11.10564450496543	30211	84	2380	34	1.4285714285714286	0.24324169821878422	472|640|695|836|868|941|942|1378|2213|3123|3559|3620|4332|5573|6693|7305|7940|8654|10288|10457|10859|11006|11314|11326|23240|23495|26279|29126|50943|56253|57045|64115|80380|84868	ATM|BLK|BTK|CASP3|CBLB|CD80|CD86|CR1|FCGR2B|HLA-DRB1|IL2RA|IDO1|MNDA|PRKAR1A|SPN|TYROBP|LST1|PDE5A|LILRB2|GPNMB|LILRB1|LILRB4|CD300A|VSIG4|TMEM131L|TNFRSF13B|PLA2G2D|CD274|FOXP3|CRTAM|TWSG1|VSIR|PDCD1LG2|HAVCR2	-13.999777653067818	0	2.0	0.0	0.0	-57.13319415692447	5.179028571428572
1	0	1	0	0	0	1	0	-15.748999288035458	0.0	-5.238722144033356	0.0	0.0	0.0	-2.973037956109284	0.0	GO:0150063	M10100010	3	0	GO Biological Processes	19	visual system development	19_GO:0032502 developmental process	-15.748999288035458	2.7250057088052615	9.736270742093982	30211	368	2380	79	3.319327731092437	0.36720316802314923	43|356|490|493|585|654|658|712|718|793|1282|1289|1290|1295|1296|1545|2200|2202|2321|2737|2782|3624|3684|3791|3913|3985|4081|4094|4124|4149|4211|4212|4286|4853|5090|5158|5159|5176|5663|5797|5915|5961|6015|6297|6505|6654|6774|6935|7020|7046|7070|7111|7275|7291|7431|8076|8322|8419|8829|8854|9355|10370|22899|22930|23363|23657|27151|54549|56917|57045|57110|57381|64805|79888|84189|131544|196740|204851|…	ACHE|FASLG|ATP2B1|ATP2B4|BBS4|BMP6|BMPR1B|C1QA|C3|CALB1|COL4A1|COL5A1|COL5A2|COL8A1|COL8A2|CYP1B1|FBN1|EFEMP1|FLT1|GLI3|GNB1|INHBA|ITGAM|KDR|LAMB2|LIMK2|MAB21L1|MAF|MAN2A1|MAX|MEIS1|MEIS2|MITF|NOTCH2|PBX3|PDE6B|PDGFRB|SERPINF1|PSEN1|PTPRM|RARB|PRPH2|RING1|SALL2|SLC1A1|SOS1|STAT3|ZEB1|TFAP2A|TGFBR1|THY1|TMOD1|TUB|TWIST1|VIM|MFAP5|FZD4|BFSP2|NRP1|ALDH1A2|LHX2|CITED2|ARHGEF15|RAB3GAP1|OBSL1|SLC7A11|…	-13.997331114632214	0	54.0	0.0	0.0	-15.876778477508894	2.908972338935574
1	1	0	1	0	1	1	0	-15.734006679760087	-5.712067153658773	0.0	-3.188434721880418	0.0	-4.676134276753787	-4.908952192236061	0.0	GO:0060322	M11010110	5	0	GO Biological Processes	19	head development	19_GO:0032502 developmental process	-15.734006679760087	2.112928042881702	9.25130568643902	30211	787	2380	131	5.504201680672269	0.4674820501320634	107|199|372|472|490|493|552|558|585|596|664|801|836|916|1000|1277|1281|1282|1385|1386|1399|1436|1901|1909|2019|2033|2213|2247|2334|2662|2736|2737|3309|3339|3340|3480|3516|3624|3684|3985|4155|4211|4212|4313|4323|4621|5019|5048|5049|5079|5090|5209|5463|5530|5594|5604|5663|5915|5997|5999|6091|6095|6387|6505|6546|6594|6654|6935|7026|7305|7332|7533|7852|8320|8321|8322|8482|8828|8829|8854|8877|8925|914…	ADCY1|AIF1|ARCN1|ATM|ATP2B1|ATP2B4|AVPR1A|AXL|BBS4|BCL2|BNIP3|CALM1|CASP3|CD3E|CDH2|COL1A1|COL3A1|COL4A1|CREB1|ATF2|CRKL|CSF1R|S1PR1|EDNRA|EN1|EP300|FCGR2B|FGF2|AFF2|GDF10|GLI2|GLI3|HSPA5|HSPG2|NDST1|IGF1R|RBPJ|INHBA|ITGAM|LIMK2|MBP|MEIS1|MEIS2|MMP2|MMP14|MYH3|OXCT1|PAFAH1B1|PAFAH1B2|PAX5|PBX3|PFKFB3|POU6F1|PPP3CA|MAPK1|MAP2K1|PSEN1|RARB|RGS2|RGS4|ROBO1|RORA|CXCL12|SLC1A1|SLC8A1|SMARCA1|SOS1|ZEB1…	-13.983926422136475	0	56.0	1.0	1.0	-15.734006679760087	3.173424369747899
1	0	0	0	0	0	0	1	-15.724294928048097	0.0	0.0	0.0	0.0	0.0	0.0	-5.633458630636261	GO:2000146	M10000001	2	0	GO Biological Processes	19	negative regulation of cell motility	19_GO:0040011 locomotion	-15.724294928048097	2.742682557787658	9.74090153101655	30211	361	2380	78	3.277310924369748	0.364950972614949	104|134|140|199|247|348|493|596|972|1281|1545|1605|1634|1809|1845|2043|2247|2841|3162|3486|3488|3868|4163|4208|4223|4286|4345|4681|4856|5054|5176|5797|5801|6091|6347|6387|6422|6423|6672|6774|6781|6910|7026|7057|7070|7075|7130|7168|7414|7454|8434|8646|9294|9353|9750|9863|10370|10395|10563|10672|11117|11314|22846|22914|23213|26228|26585|50859|51466|56833|79812|84034|90102|130399|131450|257144|34053…	ADARB1|ADORA1|ADORA3|AIF1|ALOX15B|APOE|ATP2B4|BCL2|CD74|COL3A1|CYP1B1|DAG1|DCN|DPYSL3|DUSP3|EPHA4|FGF2|GPR18|HMOX1|IGFBP3|IGFBP5|KRT16|MCC|MEF2C|MEOX2|MITF|CD200|NBL1|CCN3|SERPINE1|SERPINF1|PTPRM|PTPRR|ROBO1|CCL2|CXCL12|SFRP1|SFRP2|SP100|STAT3|STC1|TBX5|NR2F2|THBS1|THY1|TIE1|TNFAIP6|TPM1|VCL|WAS|RECK|CHRD|S1PR2|SLIT2|RIPOR2|MAGI2|CITED2|DLC1|CXCL13|GNA13|EMILIN1|CD300A|VASH1|KLRK1|SULF1|STAP1|GRE…	-13.97579680143436	0	50.0	0.0	0.0	-16.375072534318928	2.788211006946131
1	1	0	1	0	0	1	1	-7.993153548656648	-3.1834854573497373	0.0	-2.463329621331216	0.0	0.0	-4.894662144201204	-2.312731523860394	GO:0010038	M11010011	5	0	GO Biological Processes	19	response to metal ion	19_GO:0050896 response to stimulus	-15.697645896929393	3.5808754757317542	10.404004782144467	30211	351	1322	55	4.16036308623298	0.5491898087196437	107|113|118|142|366|596|654|801|836|842|857|929|1396|1536|1740|3162|3208|3309|3736|3746|3778|3779|3815|4129|4155|4208|4495|4501|4502|4547|4884|5027|6261|6263|6505|6622|6649|7020|7220|7412|10235|10242|22871|23498|55503|83849|84258|84329|91683|120892|127833|131034|375611|387758|653361	ADCY1|ADCY7|ADD1|PARP1|AQP9|BCL2|BMP6|CALM1|CASP3|CASP9|CAV1|CD14|CRIP1|CYBB|DLG2|HMOX1|HPCA|HSPA5|KCNA1|KCNC1|KCNMA1|KCNMB1|KIT|MAOB|MBP|MEF2C|MT1G|MT1X|MT2A|MTTP|NPTX1|P2RX7|RYR1|RYR3|SLC1A1|SNCA|SOD3|TFAP2A|TRPC1|VCAM1|RASGRP2|KCNMB2|NLGN1|HAAO|TRPV6|SYT15|SYT3|HVCN1|SYT12|LRRK2|SYT2|CPNE4|SLC26A5|FIBIN|NCF1	-13.61361879744135	0	57.0	1.0	1.0	-15.697645896929393	3.8087493696419563
1	1	1	0	0	0	1	1	-12.753912953421445	-3.743627769026509	-3.732869227893645	0.0	0.0	0.0	-15.652356934042105	-2.1604436893436545	GO:0048812	M11100011	5	0	GO Biological Processes	19	neuron projection morphogenesis	19_GO:0032502 developmental process	-15.652356934042105	6.230878798620734	12.01235121458674	30211	455	341	32	9.3841642228739	1.579147366479831	1436|1627|1946|2016|2043|2045|2534|2625|2823|3670|3800|4744|4747|4756|4884|5803|6456|6900|7345|8929|9201|9378|10381|10752|10939|22865|22871|23181|25830|57556|115557|139065	CSF1R|DBN1|EFNA5|EMX1|EPHA4|EPHA7|FYN|GATA3|GPM6A|ISL1|KIF5C|NEFH|NEFL|NEO1|NPTX1|PTPRZ1|SH3GL2|CNTN2|UCHL1|PHOX2B|DCLK1|NRXN1|TUBB3|CHL1|AFG3L2|SLITRK3|NLGN1|DIP2A|SULT4A1|SEMA6A|ARHGEF25|SLITRK4	-13.913232433503186	0	40.0	0.0	0.0	-18.526015279306648	8.959076081584236
1	0	1	0	0	0	1	1	-15.62948026493272	0.0	-2.3710771598461657	0.0	0.0	0.0	-3.7766932600026233	-4.101710812116267	GO:0032970	M10100011	4	0	GO Biological Processes	19	regulation of actin filament-based process	19_GO:0050789 regulation of biological process	-15.62948026493272	2.655314268564569	9.646647077084557	30211	392	2380	82	3.4453781512605044	0.37386645737474794	118|119|134|287|399|585|817|857|1073|1236|1436|1490|1824|1901|2626|2702|2824|2885|3055|3059|3071|4089|4627|4853|5144|5159|5341|5350|5962|5999|6387|6422|6624|6711|6781|7010|7046|7082|7111|7168|7454|7840|8477|8826|8829|9113|9353|9535|9873|10163|10178|10344|10395|10630|10788|10979|11170|11214|11346|22899|23075|23406|23500|26228|29766|51225|51466|54434|54551|55704|57482|57551|79822|81553|83700|85358|…	ADD1|ADD2|ADORA1|ANK2|RHOH|BBS4|CAMK2D|CAV1|CFL2|CCR7|CSF1R|CCN2|DSC2|S1PR1|GATA4|GJA5|GPM6B|GRB2|HCK|HCLS1|NCKAP1L|SMAD4|MYH9|NOTCH2|PDE4D|PDGFRB|PLEK|PLN|RDX|RGS4|CXCL12|SFRP1|FSCN1|SPTBN1|STC1|TEK|TGFBR1|TJP1|TMOD1|TPM1|WAS|ALMS1|GPR65|IQGAP1|NRP1|LATS1|SLIT2|GMFG|FCHSD2|WASF2|TENM1|CCL26|DLC1|PDPN|IQGAP2|FERMT2|FAM107A|AKAP13|SYNPO|ARHGEF15|SWAP70|COTL1|DAAM2|STAP1|TMOD3|ABI3|EVL|SSH1|MAGEL2|…	-13.891898552808081	0	58.0	1.0	1.0	-15.62948026493272	2.7481200727713766
1	0	0	1	0	0	0	1	-15.565217718781037	0.0	0.0	-6.604416428689941	0.0	0.0	0.0	-9.804353926833782	GO:0032945	M10010001	3	0	GO Biological Processes	19	negative regulation of mononuclear cell proliferation	19_GO:0048519 negative regulation of biological process	-15.565217718781037	5.077478991596639	11.00854430412075	30211	85	2380	34	1.4285714285714286	0.24324169821878422	472|640|695|836|868|941|942|1378|2213|3123|3559|3620|4332|5573|6693|7305|7940|8654|10288|10457|10859|11006|11314|11326|23240|23495|26279|29126|50943|56253|57045|64115|80380|84868	ATM|BLK|BTK|CASP3|CBLB|CD80|CD86|CR1|FCGR2B|HLA-DRB1|IL2RA|IDO1|MNDA|PRKAR1A|SPN|TYROBP|LST1|PDE5A|LILRB2|GPNMB|LILRB1|LILRB4|CD300A|VSIG4|TMEM131L|TNFRSF13B|PLA2G2D|CD274|FOXP3|CRTAM|TWSG1|VSIR|PDCD1LG2|HAVCR2	-13.829173333861327	0	2.0	0.0	0.0	-57.13319415692447	5.179028571428572
1	1	0	0	0	0	0	1	-15.521542170943025	-7.0320545595557515	0.0	0.0	0.0	0.0	0.0	-3.9339111704273293	GO:0051056	M11000001	3	0	GO Biological Processes	19	regulation of small GTPase mediated signal transduction	19_GO:0023052 signaling	-15.521542170943025	2.9293148028442144	9.804273099234283	30211	299	2380	69	2.899159663865546	0.343921306974057	19|348|604|1123|1281|1435|1794|2828|2841|3479|3685|4649|4853|5159|5294|5962|6091|6654|7074|8477|8829|9267|9353|9750|9754|9828|9938|10125|10144|10260|10395|10672|10928|11214|22821|22899|23075|23092|23365|26269|27128|27334|50649|51306|55843|57480|57493|57514|57568|57569|57580|58504|64333|64926|79658|79822|80243|81704|83478|84636|84986|117289|121512|143872|152273|221472|257106|286530|347273	ABCA1|APOE|BCL6|CHN1|COL3A1|CSF1|DOCK2|GPR4|GPR18|IGF1|ITGAV|MYO9A|NOTCH2|PDGFRB|PIK3CG|RDX|ROBO1|SOS1|TIAM1|GPR65|NRP1|CYTH1|SLIT2|RIPOR2|STARD8|ARHGEF17|ARHGAP25|RASGRP1|FAM13A|DENND4A|DLC1|GNA13|RALBP1|AKAP13|RASA3|ARHGEF15|SWAP70|ARHGAP26|ARHGEF12|FBXO8|CYTH4|P2RY10|ARHGEF4|FAM13B|ARHGAP15|PLEKHG1|HEG1|ARHGAP31|SIPA1L2|ARHGAP20|PREX1|ARHGAP22|ARHGAP9|RASAL3|ARHGAP10|ARHGAP28|PREX2|DOCK8|ARHGA…	-13.787029690546063	0	59.0	1.0	1.0	-15.521542170943025	3.7334404349975285
1	1	1	1	0	0	1	1	-15.420403682378478	-4.51715840622824	-2.8673096632753925	-2.5635055726961062	0.0	0.0	-2.5600489383235754	-2.793137072295232	GO:0006468	M11110011	6	0	GO Biological Processes	19	protein phosphorylation	19_GO:0008152 metabolic process	-15.420403682378478	2.176062424969988	9.206336972682927	30211	700	2380	120	5.042016806722689	0.44851751471426404	102|332|472|558|596|640|658|695|814|817|864|1385|1386|1436|1439|1612|1909|2043|2051|2078|2202|2260|2268|2321|2322|2324|2444|2869|3055|3480|3486|3643|3702|3716|3717|3718|3791|3815|3932|3985|4087|4117|4145|4217|4261|4638|4750|4921|5027|5159|5218|5292|5293|5294|5583|5594|5604|6098|6198|6347|6352|6355|6446|6505|6711|6792|6877|7010|7046|7070|7075|7097|7098|7294|9064|9113|9201|9252|9262|9535|9748|9770|…	ADAM10|BIRC5|ATM|AXL|BCL2|BLK|BMPR1B|BTK|CAMK4|CAMK2D|RUNX3|CREB1|ATF2|CSF1R|CSF2RB|DAPK1|EDNRA|EPHA4|EPHB6|ERG|EFEMP1|FGFR1|FGR|FLT1|FLT3|FLT4|FRK|GRK5|HCK|IGF1R|IGFBP3|INSR|ITK|JAK1|JAK2|JAK3|KDR|KIT|LCK|LIMK2|SMAD2|MAK|MATK|MAP3K5|CIITA|MYLK|NEK1|DDR2|P2RX7|PDGFRB|CDK14|PIM1|PIK3CD|PIK3CG|PRKCH|MAPK1|MAP2K1|ROS1|RPS6KB1|CCL2|CCL5|CCL8|SGK1|SLC1A1|SPTBN1|CDKL5|TAF5|TEK|TGFBR1|THY1|TIE1|TLR2|TLR…	-13.68893889506352	0	60.0	1.0	1.0	-15.420403682378478	3.043009669621273
1	1	0	1	0	0	0	1	-15.356487374692941	-2.599310246592117	0.0	-2.7695020296399226	0.0	0.0	0.0	-14.125295895760676	GO:1902107	M11010001	4	0	GO Biological Processes	19	positive regulation of leukocyte differentiation	19_GO:0002376 immune system process	-15.356487374692941	3.800024086067548	10.286316615175245	30211	157	2380	47	1.9747899159663866	0.28519431410914076	301|399|558|604|695|864|920|939|941|942|972|1230|1378|1385|1435|2124|2547|2736|2737|3059|3071|3122|3123|3458|3559|3575|4323|4853|5788|6363|7292|7305|8111|9308|9760|9840|10125|10288|11006|50943|54209|54440|57178|64115|114548|146850|169200	ANXA1|RHOH|AXL|BCL6|BTK|RUNX3|CD4|CD27|CD80|CD86|CD74|CCR1|CR1|CREB1|CSF1|EVI2B|XRCC6|GLI2|GLI3|HCLS1|NCKAP1L|HLA-DRA|HLA-DRB1|IFNG|IL2RA|IL7R|MMP14|NOTCH2|PTPRC|CCL19|TNFSF4|TYROBP|GPR68|CD83|TOX|TESPA1|RASGRP1|LILRB2|LILRB4|FOXP3|TREM2|SASH3|ZMIZ1|VSIR|NLRP3|PIK3R6|TMEM64	-13.631054552147898	0	16.0	0.0	0.0	-30.49196438221379	5.973504695996046
1	1	0	1	0	0	0	1	-15.356487374692941	-2.599310246592117	0.0	-2.7695020296399226	0.0	0.0	0.0	-14.125295895760676	GO:1903708	M11010001	4	0	GO Biological Processes	19	positive regulation of hemopoiesis	19_GO:0002376 immune system process	-15.356487374692941	3.800024086067548	10.286316615175245	30211	157	2380	47	1.9747899159663866	0.28519431410914076	301|399|558|604|695|864|920|939|941|942|972|1230|1378|1385|1435|2124|2547|2736|2737|3059|3071|3122|3123|3458|3559|3575|4323|4853|5788|6363|7292|7305|8111|9308|9760|9840|10125|10288|11006|50943|54209|54440|57178|64115|114548|146850|169200	ANXA1|RHOH|AXL|BCL6|BTK|RUNX3|CD4|CD27|CD80|CD86|CD74|CCR1|CR1|CREB1|CSF1|EVI2B|XRCC6|GLI2|GLI3|HCLS1|NCKAP1L|HLA-DRA|HLA-DRB1|IFNG|IL2RA|IL7R|MMP14|NOTCH2|PTPRC|CCL19|TNFSF4|TYROBP|GPR68|CD83|TOX|TESPA1|RASGRP1|LILRB2|LILRB4|FOXP3|TREM2|SASH3|ZMIZ1|VSIR|NLRP3|PIK3R6|TMEM64	-13.631054552147898	0	16.0	0.0	0.0	-30.49196438221379	5.973504695996046
1	0	1	0	0	0	1	0	-15.331199354971016	0.0	-5.605015593618503	0.0	0.0	0.0	-3.9888607029330285	0.0	GO:0048880	M10100010	3	0	GO Biological Processes	19	sensory system development	19_GO:0032502 developmental process	-15.331199354971016	2.6812890396800433	9.567534595593791	30211	374	2380	79	3.319327731092437	0.36720316802314923	43|356|490|493|585|654|658|712|718|793|1282|1289|1290|1295|1296|1545|2200|2202|2321|2737|2782|3624|3684|3791|3913|3985|4081|4094|4124|4149|4211|4212|4286|4853|5090|5158|5159|5176|5663|5797|5915|5961|6015|6297|6505|6654|6774|6935|7020|7046|7070|7111|7275|7291|7431|8076|8322|8419|8829|8854|9355|10370|22899|22930|23363|23657|27151|54549|56917|57045|57110|57381|64805|79888|84189|131544|196740|204851|…	ACHE|FASLG|ATP2B1|ATP2B4|BBS4|BMP6|BMPR1B|C1QA|C3|CALB1|COL4A1|COL5A1|COL5A2|COL8A1|COL8A2|CYP1B1|FBN1|EFEMP1|FLT1|GLI3|GNB1|INHBA|ITGAM|KDR|LAMB2|LIMK2|MAB21L1|MAF|MAN2A1|MAX|MEIS1|MEIS2|MITF|NOTCH2|PBX3|PDE6B|PDGFRB|SERPINF1|PSEN1|PTPRM|RARB|PRPH2|RING1|SALL2|SLC1A1|SOS1|STAT3|ZEB1|TFAP2A|TGFBR1|THY1|TMOD1|TUB|TWIST1|VIM|MFAP5|FZD4|BFSP2|NRP1|ALDH1A2|LHX2|CITED2|ARHGEF15|RAB3GAP1|OBSL1|SLC7A11|…	-13.608647009222645	0	54.0	0.0	0.0	-15.876778477508894	2.908972338935574
1	0	1	0	0	0	1	1	-15.30178262215886	0.0	-2.5962879817269306	0.0	0.0	0.0	-4.2250834917546305	-2.712775842960856	GO:0031589	M10100011	4	0	GO Biological Processes	19	cell-substrate adhesion	19_GO:0022610 biological adhesion	-15.30178262215886	3.511022706955122	10.099548451936629	30211	188	2380	52	2.1848739495798317	0.2996592748456508	558|596|947|1281|1305|1490|1605|1842|2335|3676|3678|3682|3683|3684|3685|3687|3689|3695|3913|6614|7010|7070|7074|7148|7412|7414|7450|8322|8499|8829|8910|9404|10018|10225|10395|10516|10855|10894|10979|11117|11149|22795|22801|50509|55698|55742|64005|64098|79834|81792|83700|84168	AXL|BCL2|CD34|COL3A1|COL13A1|CCN2|DAG1|ECM2|FN1|ITGA4|ITGA5|ITGAE|ITGAL|ITGAM|ITGAV|ITGAX|ITGB2|ITGB7|LAMB2|SIGLEC1|TEK|THY1|TIAM1|TNXB|VCAM1|VCL|VWF|FZD4|PPFIA2|NRP1|SGCE|LPXN|BCL2L11|CD96|DLC1|FBLN5|HPSE|LYVE1|FERMT2|EMILIN1|BVES|NID2|ITGA11|COL5A3|RADIL|PARVA|MYO1G|PARVG|PEAK1|ADAMTS12|JAM3|ANTXR1	-13.583773817693023	0	61.0	1.0	1.0	-15.30178262215886	5.289040616246499
1	1	0	1	0	1	1	0	-14.284345390812987	-6.30039849621005	0.0	-2.564186751477082	0.0	-4.9285416622060785	-4.838389942181026	0.0	GO:0007420	M11010110	5	0	GO Biological Processes	19	brain development	19_GO:0032502 developmental process	-15.218567297492012	2.6178735559533663	9.545279848699762	30211	742	1322	85	6.42965204236006	0.6746012319331357	107|199|238|472|596|801|836|838|916|1436|1496|1524|2016|2045|2066|2213|2247|2255|2296|2302|2662|2895|2903|3084|3208|3309|3339|3624|3684|3736|3746|4036|4129|4155|4211|4212|4747|5049|5079|5090|5354|5463|5915|6095|6387|6505|6506|6546|6585|6654|6751|6900|7026|7305|7332|7477|8320|8322|8854|8877|8925|9143|9201|9355|9915|9935|23266|23705|55553|56917|57555|64805|83538|84630|120892|152330|153241|282991|28…	ADCY1|AIF1|ALK|ATM|BCL2|CALM1|CASP3|CASP5|CD3E|CSF1R|CTNNA2|CX3CR1|EMX1|EPHA7|ERBB4|FCGR2B|FGF2|FGF10|FOXC1|FOXJ1|GDF10|GRID2|GRIN2A|NRG1|HPCA|HSPA5|HSPG2|INHBA|ITGAM|KCNA1|KCNC1|LRP2|MAOB|MBP|MEIS1|MEIS2|NEFL|PAFAH1B2|PAX5|PBX3|PLP1|POU6F1|RARB|RORA|CXCL12|SLC1A1|SLC1A2|SLC8A1|SLIT1|SOS1|SSTR1|CNTN2|NR2F2|TYROBP|UBE2L3|WNT7B|EOMES|FZD4|ALDH1A2|SPHK1|HERC1|SYNGR3|DCLK1|LHX2|ARNT2|MAFB|ADGRL2|CADM…	-13.161070245543018	0	62.0	1.0	1.0	-15.218567297492012	2.6178735559533663
1	1	0	1	0	1	1	1	-15.157478534394759	-11.689484728439595	0.0	-2.9801632079591647	0.0	-5.878771440743343	-6.614250377679072	-2.408181345325624	GO:0003013	M11010111	6	0	GO Biological Processes	19	circulatory system process	19_GO:0032501 multicellular organismal process	-15.214113814298587	3.0655787609313307	9.881708773366062	30211	492	1322	66	4.992435703479576	0.5989900451607264	135|153|154|287|367|489|654|719|783|857|952|1268|1511|1889|2153|2296|2313|2643|2702|3162|3269|3351|3357|3363|3627|3759|3778|3779|4012|4036|4090|4223|4842|4886|5125|5144|5742|5972|6387|6446|6456|6505|6506|6507|6517|6518|6543|6546|6649|6865|7026|7424|8557|9365|10052|10242|10396|10699|10800|11277|25937|59342|64167|79987|388125|388662	ADORA2A|ADRB1|ADRB2|ANK2|AR|ATP2A3|BMP6|C3AR1|CACNB2|CAV1|CD38|CNR1|CTSG|ECE1|F5|FOXC1|FLI1|GCH1|GJA5|HMOX1|HRH1|HTR1B|HTR2B|HTR7|CXCL10|KCNJ2|KCNMA1|KCNMB1|LNPEP|LRP2|SMAD5|MEOX2|NOS1|NPY1R|PCSK5|PDE4D|PTGS1|REN|CXCL12|SGK1|SH3GL2|SLC1A1|SLC1A2|SLC1A3|SLC2A4|SLC2A5|SLC8A2|SLC8A1|SOD3|TACR2|NR2F2|VEGFC|TCAP|KL|GJC1|KCNMB2|ATP8A1|CORIN|CYSLTR1|TREX1|WWTR1|SCPEP1|ERAP2|SVEP1|C2CD4B|SLC6A17	-13.159821902224804	0	63.0	1.0	1.0	-15.214113814298587	3.0655787609313307
1	0	0	0	0	0	0	1	-15.163888474636384	0.0	0.0	0.0	0.0	0.0	0.0	-5.464682072756682	GO:0051271	M10000001	2	0	GO Biological Processes	19	negative regulation of cellular component movement	19_GO:0051179 localization	-15.163888474636384	2.683220605315297	9.513486243693698	30211	369	2380	78	3.277310924369748	0.364950972614949	104|134|140|199|247|348|493|596|972|1281|1545|1605|1634|1809|1845|2043|2247|2841|3162|3486|3488|3868|4163|4208|4223|4286|4345|4681|4856|5054|5176|5797|5801|6091|6347|6387|6422|6423|6672|6774|6781|6910|7026|7057|7070|7075|7130|7168|7414|7454|8434|8646|9294|9353|9750|9863|10370|10395|10563|10672|11117|11314|22846|22914|23213|26228|26585|50859|51466|56833|79812|84034|90102|130399|131450|257144|34053…	ADARB1|ADORA1|ADORA3|AIF1|ALOX15B|APOE|ATP2B4|BCL2|CD74|COL3A1|CYP1B1|DAG1|DCN|DPYSL3|DUSP3|EPHA4|FGF2|GPR18|HMOX1|IGFBP3|IGFBP5|KRT16|MCC|MEF2C|MEOX2|MITF|CD200|NBL1|CCN3|SERPINE1|SERPINF1|PTPRM|PTPRR|ROBO1|CCL2|CXCL12|SFRP1|SFRP2|SP100|STAT3|STC1|TBX5|NR2F2|THBS1|THY1|TIE1|TNFAIP6|TPM1|VCL|WAS|RECK|CHRD|S1PR2|SLIT2|RIPOR2|MAGI2|CITED2|DLC1|CXCL13|GNA13|EMILIN1|CD300A|VASH1|KLRK1|SULF1|STAP1|GRE…	-13.451728842516813	0	50.0	0.0	0.0	-16.375072534318928	2.788211006946131
1	0	0	1	0	0	0	1	-9.6984975694491	0.0	0.0	-4.477874090806124	0.0	0.0	0.0	-15.131487486598084	GO:0009615	M10010001	3	0	GO Biological Processes	19	response to virus	19_GO:0044419 biological process involved in interspecies interaction between organisms	-15.131487486598084	4.7848806042884995	10.998963400483351	30211	342	720	39	5.416666666666667	0.8435427843401576	684|2633|3458|3569|3593|3627|3659|3687|4283|4321|5179|5450|5452|5551|5788|6039|6351|6352|6363|6367|6375|8519|8638|9111|10379|10410|10581|10859|11040|30009|51284|51311|57379|57705|60489|64108|81030|140564|200316	BST2|GBP1|IFNG|IL6|IL12B|CXCL10|IRF1|ITGAX|CXCL9|MMP12|PENK|POU2AF1|POU2F2|PRF1|PTPRC|RNASE6|CCL4|CCL5|CCL19|CCL22|XCL1|IFITM1|OASL|NMI|IRF9|IFITM3|IFITM2|LILRB1|PIM2|TBX21|TLR7|TLR8|AICDA|WDFY4|APOBEC3G|RTP4|ZBP1|APOBEC3D|APOBEC3F	-13.422223161747928	0	64.0	1.0	1.0	-15.131487486598084	4.7848806042884995
1	0	0	0	0	0	1	0	-15.099782936419958	0.0	0.0	0.0	0.0	0.0	-3.7571648760374563	0.0	GO:0070848	M10000010	2	0	GO Biological Processes	19	response to growth factor	19_GO:0050896 response to stimulus	-15.099782936419958	2.4202993164811564	9.298073694960994	30211	493	2380	94	3.9495798319327733	0.39924235091806437	301|356|654|658|836|857|860|864|1003|1030|1277|1278|1281|1284|1385|1386|1399|1490|1783|1845|2200|2246|2247|2250|2252|2260|2321|2322|2324|2619|2662|2674|2889|2908|3096|3309|3340|3381|3480|3643|3791|3987|4053|4087|4089|4131|4208|4212|4495|5159|5293|5594|5962|6198|6347|6352|6422|6591|6654|6660|6688|6774|6935|7046|7057|7291|7412|7424|8425|8483|8646|8826|8828|8829|8837|8877|9372|9404|9863|10370|10468|…	ANXA1|FASLG|BMP6|BMPR1B|CASP3|CAV1|RUNX2|RUNX3|CDH5|CDKN2B|COL1A1|COL1A2|COL3A1|COL4A2|CREB1|ATF2|CRKL|CCN2|DYNC1LI2|DUSP3|FBN1|FGF1|FGF2|FGF5|FGF7|FGFR1|FLT1|FLT3|FLT4|GAS1|GDF10|GFRA1|RAPGEF1|NR3C1|HIVEP1|HSPA5|NDST1|IBSP|IGF1R|INSR|KDR|LIMS1|LTBP2|SMAD2|SMAD4|MAP1B|MEF2C|MEIS2|MT1G|PDGFRB|PIK3CD|MAPK1|RDX|RPS6KB1|CCL2|CCL5|SFRP1|SNAI2|SOS1|SOX5|SPI1|STAT3|ZEB1|TGFBR1|THBS1|TWIST1|VCAM1|VEGFC|L…	-13.391959058933109	0	65.0	1.0	1.0	-15.099782936419958	2.748953594176524
1	1	0	0	0	0	0	1	-11.130886927556608	-5.242180120574455	0.0	0.0	0.0	0.0	0.0	-15.065450775466783	GO:0045058	M11000001	3	0	GO Biological Processes	19	T cell selection	19_GO:0002376 immune system process	-15.065450775466783	15.984656084656086	15.184057118821277	30211	42	720	16	2.2222222222222223	0.5493480360811602	915|916|917|920|940|1236|1794|3569|4063|5788|7535|10538|30009|64919|114836|387357	CD3D|CD3E|CD3G|CD4|CD28|CCR7|DOCK2|IL6|LY9|PTPRC|ZAP70|BATF|TBX21|BCL11B|SLAMF6|THEMIS	-13.359062583525088	0	66.0	1.0	1.0	-15.065450775466783	24.47650462962963
1	1	0	0	0	0	0	1	-10.660419546289683	-3.0603564654739848	0.0	0.0	0.0	0.0	0.0	-15.03531530940924	GO:0046632	M11000001	3	0	GO Biological Processes	19	alpha-beta T cell differentiation	19_GO:0002376 immune system process	-15.03531530940924	13.021982758620691	14.319296934417235	30211	58	720	18	2.5	0.5818433351570392	944|2529|2841|3569|3593|3659|3702|4063|5734|7535|8320|10538|26279|30009|51176|64919|84766|114836	TNFSF8|FUT7|GPR18|IL6|IL12B|IRF1|ITK|LY9|PTGER4|ZAP70|EOMES|BATF|PLA2G2D|TBX21|LEF1|BCL11B|CRACR2A|SLAMF6	-13.330358072573995	0	48.0	0.0	0.0	-16.951207873876108	23.976984126984128
1	0	0	0	0	0	1	0	-14.9708872200463	0.0	0.0	0.0	0.0	0.0	-2.4328071644840934	0.0	GO:0030199	M10000010	2	0	GO Biological Processes	19	collagen fibril organization	19_GO:0009987 cellular process	-14.9708872200463	6.120175570228091	11.214983416828622	30211	56	2380	27	1.134453781512605	0.21708379744460787	649|1277|1278|1281|1289|1290|1301|1303|1305|1545|1805|4015|4060|4921|5033|6423|7046|7092|7093|7148|7373|7837|9508|26585|50509|81792|84695	BMP1|COL1A1|COL1A2|COL3A1|COL5A1|COL5A2|COL11A1|COL12A1|COL13A1|CYP1B1|DPT|LOX|LUM|DDR2|P4HA1|SFRP2|TGFBR1|TLL1|TLL2|TNXB|COL14A1|PXDN|ADAMTS3|GREM1|COL5A3|ADAMTS12|LOXL3	-13.267356238949088	0	32.0	0.0	0.0	-21.642516930741856	6.120175570228091
1	1	0	0	0	0	0	0	-14.922408875177801	-2.2618477462129873	0.0	0.0	0.0	0.0	0.0	0.0	GO:0060348	M11000000	2	0	GO Biological Processes	19	bone development	19_GO:0032502 developmental process	-14.922408875177801	3.397807911043205	9.899008911998747	30211	198	2380	53	2.226890756302521	0.3024619103665494	249|633|654|658|860|1112|1277|1281|1305|1386|1833|2033|2313|2734|2737|3479|3815|4057|4208|4211|4323|5048|5305|5788|5915|6261|6423|6424|6474|6781|6886|7020|7291|7468|8840|9321|10019|10163|10234|10370|11214|22856|23213|27086|56034|56603|56975|56987|64175|81792|140947|338773|497189	ALPL|BGN|BMP6|BMPR1B|RUNX2|FOXN3|COL1A1|COL3A1|COL13A1|ATF2|EPYC|EP300|FLI1|GLG1|GLI3|IGF1|KIT|LTF|MEF2C|MEIS1|MMP14|PAFAH1B1|PIP4K2A|PTPRC|RARB|RYR1|SFRP2|SFRP4|SHOX2|STC1|TAL1|TFAP2A|TWIST1|NSD2|CCN4|TRIP11|SH2B3|WASF2|LRRC17|CITED2|AKAP13|CHSY1|SULF1|FOXP1|PDGFC|CYP26B1|FAM20C|BBX|P3H1|ADAMTS12|DCANP1|TMEM119|TIFAB	-13.223128771234245	0	17.0	0.0	0.0	-28.046650864913573	4.393972204266322
1	0	0	0	0	0	1	0	-14.911936731975745	0.0	0.0	0.0	0.0	0.0	-2.008950283753309	0.0	GO:0090287	M10000010	2	0	GO Biological Processes	19	regulation of cellular response to growth factor stimulus	19_GO:0050896 response to stimulus	-14.911936731975745	2.829805170475834	9.53136946091104	30211	314	2380	70	2.9411764705882355	0.3463295705541217	493|857|860|1003|1030|1634|2033|2200|2246|2247|2260|2626|2734|3087|3309|3516|3622|3678|3791|4015|4087|4089|4681|4853|5654|6091|6422|6423|6424|6935|7041|7057|7130|7424|8321|8322|8425|8646|8837|9113|9353|9508|9839|9982|10272|10370|10468|10563|11117|11167|23089|23111|23213|25960|26585|27020|27122|50515|51232|54829|56975|57045|57608|79674|79812|81792|135228|147372|203100|494470	ATP2B4|CAV1|RUNX2|CDH5|CDKN2B|DCN|EP300|FBN1|FGF1|FGF2|FGFR1|GATA4|GLG1|HHEX|HSPA5|RBPJ|ING2|ITGA5|KDR|LOX|SMAD2|SMAD4|NBL1|NOTCH2|HTRA1|ROBO1|SFRP1|SFRP2|SFRP4|ZEB1|TGFB1I1|THBS1|TNFAIP6|VEGFC|FZD1|FZD4|LTBP4|CHRD|CFLAR|LATS1|SLIT2|ADAMTS3|ZEB2|FGFBP1|FSTL3|CITED2|FST|CXCL13|EMILIN1|FSTL1|PEG10|SPART|SULF1|ADGRA2|GREM1|NPTN|DKK3|CHST11|CRIM1|ASPN|FAM20C|TWSG1|JCAD|VEPH1|MMRN2|ADAMTS12|CD109|CCBE…	-13.21406439095658	0	67.0	1.0	1.0	-14.911936731975745	2.829805170475834
1	0	0	1	0	0	0	1	-14.872961543627504	0.0	0.0	-3.3888388121619	0.0	0.0	0.0	-6.666301819498757	GO:0043065	M10010001	3	0	GO Biological Processes	19	positive regulation of apoptotic process	19_GO:0048518 positive regulation of biological process	-14.872961543627504	2.3515734460135658	9.171077044215037	30211	529	2380	98	4.117647058823529	0.4072915709582776	133|135|301|324|355|356|472|580|604|640|658|664|665|694|817|836|857|958|1268|1386|1540|1545|1612|2191|2308|3001|3162|3433|3458|3486|3620|3624|3676|3684|3717|3778|3932|4049|4089|4208|4217|4313|4318|4332|4824|4853|5027|5159|5293|5654|5663|5740|5788|5915|5978|6279|6347|6352|6422|6423|6424|6622|6648|7020|7046|7057|7078|7098|7305|7480|8406|8626|8648|8743|8854|9113|9262|9353|9590|9770|10018|10395|10439…	ADM|ADORA2A|ANXA1|APC|FAS|FASLG|ATM|BARD1|BCL6|BLK|BMPR1B|BNIP3|BNIP3L|BTG1|CAMK2D|CASP3|CAV1|CD40|CNR1|ATF2|CYLD|CYP1B1|DAPK1|FAP|FOXO1|GZMA|HMOX1|IFIT2|IFNG|IGFBP3|IDO1|INHBA|ITGA4|ITGAM|JAK2|KCNMA1|LCK|LTA|SMAD4|MEF2C|MAP3K5|MMP2|MMP9|MNDA|NKX3-1|NOTCH2|P2RX7|PDGFRB|PIK3CD|HTRA1|PSEN1|PTGIS|PTPRC|RARB|REST|S100A8|CCL2|CCL5|SFRP1|SFRP2|SFRP4|SNCA|SOD2|TFAP2A|TGFBR1|THBS1|TIMP3|TLR3|TYROBP|WNT10…	-13.18206037125672	0	20.0	0.0	0.0	-27.30582636298921	2.541977683930715
1	0	1	0	0	0	1	1	-14.834899458432599	0.0	-5.887807572527713	0.0	0.0	0.0	-6.975898526544889	-2.4040989167483113	GO:0048729	M10100011	4	0	GO Biological Processes	19	tissue morphogenesis	19_GO:0032502 developmental process	-14.834899458432599	2.314193944725905	9.12956680912696	30211	554	2380	101	4.243697478991597	0.413206756193372	104|133|187|585|596|836|1281|1282|1289|1301|1435|1436|1605|1901|1909|2043|2099|2139|2246|2247|2252|2626|2736|2737|2885|3371|3488|3516|3624|3678|3791|3868|3909|4087|4089|4208|4313|4321|4323|4478|4638|4649|4824|4853|4855|5048|5241|5311|5420|5573|5663|6091|6422|6423|6474|6495|6591|6654|6781|6886|6910|7020|7041|7046|7075|7168|7291|7414|7424|7798|7852|8320|8321|8626|8828|8829|8854|9353|9355|9420|10370…	ADARB1|ADM|APLNR|BBS4|BCL2|CASP3|COL3A1|COL4A1|COL5A1|COL11A1|CSF1|CSF1R|DAG1|S1PR1|EDNRA|EPHA4|ESR1|EYA2|FGF1|FGF2|FGF7|GATA4|GLI2|GLI3|GRB2|TNC|IGFBP5|RBPJ|INHBA|ITGA5|KDR|KRT16|LAMA3|SMAD2|SMAD4|MEF2C|MMP2|MMP12|MMP14|MSN|MYLK|MYO9A|NKX3-1|NOTCH2|NOTCH4|PAFAH1B1|PGR|PKD2|PODXL|PRKAR1A|PSEN1|ROBO1|SFRP1|SFRP2|SHOX2|SIX1|SNAI2|SOS1|STC1|TAL1|TBX5|TFAP2A|TGFB1I1|TGFBR1|TIE1|TPM1|TWIST1|VCL|VEGFC|…	-13.145379191778199	0	68.0	1.0	1.0	-14.834899458432599	2.523893065998329
1	0	0	1	0	0	0	0	-14.831185491688146	0.0	0.0	-9.331076490029059	0.0	0.0	0.0	0.0	GO:0048705	M10010000	2	0	GO Biological Processes	19	skeletal system morphogenesis	19_GO:0032502 developmental process	-14.831185491688146	3.215736694677871	9.755500967195005	30211	225	2380	57	2.3949579831932772	0.3133982717142411	249|649|654|658|860|1112|1277|1281|1301|1305|1386|1490|2260|2268|2734|2737|3224|3225|3234|3340|4057|4087|4208|4256|4313|4323|5027|5079|5396|5663|5915|6422|6423|6424|6474|6495|6660|6781|6913|6935|7020|7046|7291|7480|8092|9321|10370|22856|29072|50515|51804|56603|140947|338773|342184|359845|497189	ALPL|BMP1|BMP6|BMPR1B|RUNX2|FOXN3|COL1A1|COL3A1|COL11A1|COL13A1|ATF2|CCN2|FGFR1|FGR|GLG1|GLI3|HOXC8|HOXC9|HOXD8|NDST1|LTF|SMAD2|MEF2C|MGP|MMP2|MMP14|P2RX7|PAX5|PRRX1|PSEN1|RARB|SFRP1|SFRP2|SFRP4|SHOX2|SIX1|SOX5|STC1|TBX15|ZEB1|TFAP2A|TGFBR1|TWIST1|WNT10B|ALX1|TRIP11|CITED2|CHSY1|SETD2|CHST11|SIX4|CYP26B1|DCANP1|TMEM119|FMN1|RFLNB|TIFAB	-13.14304175386255	0	17.0	0.0	0.0	-28.046650864913573	4.393972204266322
1	1	0	1	0	0	0	1	-14.73413194867177	-2.7132648284716416	0.0	-6.07387968702102	0.0	0.0	0.0	-10.411310198328621	GO:0071675	M11010001	4	0	GO Biological Processes	19	regulation of mononuclear cell migration	19_GO:0040011 locomotion	-14.73413194867177	4.267708635178209	10.311564960216357	30211	116	2380	39	1.638655462184874	0.26023611975089006	102|199|719|1230|1236|1240|1399|1435|1436|3627|3676|4345|4478|4681|4856|5054|5594|6347|6351|6352|6354|6387|6688|6693|7057|7941|8740|9353|9750|9943|10563|22914|26585|56833|58494|81704|131450|257144|729230	ADAM10|AIF1|C3AR1|CCR1|CCR7|CMKLR1|CRKL|CSF1|CSF1R|CXCL10|ITGA4|CD200|MSN|NBL1|CCN3|SERPINE1|MAPK1|CCL2|CCL4|CCL5|CCL7|CXCL12|SPI1|SPN|THBS1|PLA2G7|TNFSF14|SLIT2|RIPOR2|OXSR1|CXCL13|KLRK1|GREM1|SLAMF8|JAM2|DOCK8|CD200R1|GCSAM|CCR2	-13.047360390445522	0	10.0	0.0	0.0	-41.91098424302231	4.267708635178209
1	0	0	1	0	0	1	1	-11.526365740729826	0.0	0.0	-4.689279334998193	0.0	0.0	-2.1201289112958683	-7.643463730963254	GO:0060627	M10010011	4	0	GO Biological Processes	19	regulation of vesicle-mediated transport	19_GO:0051179 localization	-14.714757742374182	2.9375609504989	9.617483824549602	30211	529	1322	68	5.143721633888048	0.607513652089354	107|135|341|640|717|718|783|857|929|933|1268|1794|2207|2213|2268|2719|3055|3071|3162|3208|3351|3458|3560|3561|3684|3689|5322|5579|5788|5873|5962|6248|6347|6363|6401|6424|6504|6556|6622|6688|7275|7447|8832|8877|8911|8927|9495|9863|10859|11141|11149|11151|11314|22871|26228|54209|55423|55503|64581|81555|83849|84258|91683|116443|120892|127833|146722|729230	ADCY1|ADORA2A|APOC1|BLK|C2|C3|CACNB2|CAV1|CD14|CD22|CNR1|DOCK2|FCER1G|FCGR2B|FGR|GPC3|HCK|NCKAP1L|HMOX1|HPCA|HTR1B|IFNG|IL2RB|IL2RG|ITGAM|ITGB2|PLA2G5|PRKCB|PTPRC|RAB27A|RDX|RSC1A1|CCL2|CCL19|SELE|SFRP4|SLAMF1|SLC11A1|SNCA|SPI1|TUB|VSNL1|CD84|SPHK1|CACNA1I|BSN|AKAP5|MAGI2|LILRB1|IL1RAPL1|BVES|CORO1A|CD300A|NLGN1|STAP1|TREM2|SIRPG|TRPV6|CLEC7A|YIPF5|SYT15|SYT3|SYT12|GRIN3A|LRRK2|SYT2|CD300LF|CCR2	-12.669941722184278	0	69.0	1.0	1.0	-14.714757742374182	9.409851383821305
1	1	0	1	0	0	1	1	-14.571275684074427	-5.65935831870148	0.0	-4.7558864646644645	0.0	0.0	-4.627227749487177	-5.245815964932003	GO:0051347	M11010011	5	0	GO Biological Processes	19	positive regulation of transferase activity	19_GO:0065007 biological regulation	-14.571275684074427	2.293494535560199	9.02698959939229	30211	559	2380	101	4.243697478991597	0.413206756193372	134|154|493|558|658|801|920|930|942|958|972|1236|1435|1436|1605|2043|2051|2180|2246|2247|2260|2268|2321|2322|2324|2547|3071|3123|3356|3357|3458|3479|3480|3570|3643|3667|3717|3791|3815|3937|4057|4217|4345|4921|5027|5159|5294|5311|5594|5604|5663|5788|6091|6098|6352|6363|6505|6556|6622|6886|7010|7057|7075|7098|7332|7424|8115|8322|8654|8826|9770|10125|10178|10333|10979|11214|22863|23118|23328|23533|2…	ADORA1|ADRB2|ATP2B4|AXL|BMPR1B|CALM1|CD4|CD19|CD86|CD40|CD74|CCR7|CSF1|CSF1R|DAG1|EPHA4|EPHB6|ACSL1|FGF1|FGF2|FGFR1|FGR|FLT1|FLT3|FLT4|XRCC6|NCKAP1L|HLA-DRB1|HTR2A|HTR2B|IFNG|IGF1|IGF1R|IL6R|INSR|IRS1|JAK2|KDR|KIT|LCP2|LTF|MAP3K5|CD200|DDR2|P2RX7|PDGFRB|PIK3CG|PKD2|MAPK1|MAP2K1|PSEN1|PTPRC|ROBO1|ROS1|CCL5|CCL19|SLC1A1|SLC11A1|SNCA|TAL1|TEK|THBS1|TIE1|TLR3|UBE2L3|VEGFC|TCL1A|FZD4|PDE5A|IQGAP1|RASS…	-12.88723554668761	0	21.0	0.0	0.0	-27.231478128449943	3.611138075920023
1	1	0	1	0	0	1	1	-14.56716084921403	-4.893335195175607	0.0	-4.195034689751418	0.0	0.0	-3.2329753861359913	-5.46986670102514	GO:0045860	M11010011	5	0	GO Biological Processes	19	positive regulation of protein kinase activity	19_GO:0048518 positive regulation of biological process	-14.56716084921403	2.5839587743494343	9.242731340204578	30211	393	2380	80	3.361344537815126	0.3694396260017888	134|154|493|658|801|920|942|958|1236|1435|1436|1605|2043|2180|2246|2247|2260|2321|2322|2547|3071|3356|3357|3458|3479|3570|3643|3717|3815|3937|4057|4217|4921|5027|5159|5294|5311|5604|5663|5788|6091|6352|6363|6505|6556|6622|6886|7057|7098|7424|8115|8322|8654|8826|9770|10125|10178|10333|10979|11214|23118|23328|23533|26228|26585|50507|54757|55704|56034|57091|57551|63967|80829|120892|126308|146850|148…	ADORA1|ADRB2|ATP2B4|BMPR1B|CALM1|CD4|CD86|CD40|CCR7|CSF1|CSF1R|DAG1|EPHA4|ACSL1|FGF1|FGF2|FGFR1|FLT1|FLT3|XRCC6|NCKAP1L|HTR2A|HTR2B|IFNG|IGF1|IL6R|INSR|JAK2|KIT|LCP2|LTF|MAP3K5|DDR2|P2RX7|PDGFRB|PIK3CG|PKD2|MAP2K1|PSEN1|PTPRC|ROBO1|CCL5|CCL19|SLC1A1|SLC11A1|SNCA|TAL1|THBS1|TLR3|VEGFC|TCL1A|FZD4|PDE5A|IQGAP1|RASSF2|RASGRP1|TENM1|TLR6|FERMT2|AKAP13|TAB2|SASH1|PIK3R5|STAP1|GREM1|NOX4|FAM20A|CCDC88A|…	-12.884480007089936	0	21.0	0.0	0.0	-27.231478128449943	3.611138075920023
1	1	1	0	0	0	1	0	-12.85395456505411	-5.33086648499018	-4.042314599623678	0.0	0.0	0.0	-14.543054879490064	0.0	GO:0050808	M11100010	4	0	GO Biological Processes	19	synapse organization	19_GO:0009987 cellular process	-14.543054879490064	7.798882739250753	12.299857217370683	30211	284	341	25	7.331378299120234	1.411503557801694	713|714|1627|1946|2043|2316|2534|2823|4137|4744|4747|6505|6543|6623|6900|8927|9378|10497|10810|10939|22865|22871|23181|92737|375323	C1QB|C1QC|DBN1|EFNA5|EPHA4|FLNA|FYN|GPM6A|MAPT|NEFH|NEFL|SLC1A1|SLC8A2|SNCG|CNTN2|BSN|NRXN1|UNC13B|WASF3|AFG3L2|SLITRK3|NLGN1|DIP2A|DNER|LHFPL4	-12.861729091450936	0	40.0	0.0	0.0	-18.526015279306648	8.959076081584236
1	0	1	1	0	0	1	0	-14.540800271200538	0.0	-2.917184071410222	-8.045571127891677	0.0	0.0	-3.0239785016943657	0.0	GO:0048598	M10110010	4	0	GO Biological Processes	19	embryonic morphogenesis	19_GO:0032502 developmental process	-14.540800271200538	2.2698799311391222	8.99851554412337	30211	576	2380	103	4.3277310924369745	0.41709471992937397	133|187|585|836|860|1284|1291|1294|1295|1301|1303|1889|1909|2019|2139|2200|2202|2247|2321|2335|2626|2736|2737|2885|3225|3340|3357|3624|3676|3678|3685|3689|3899|3909|4087|4089|4154|4208|4313|4317|4318|4323|4621|4853|5079|5311|5396|5573|5594|5663|5915|6422|6423|6474|6495|6654|6886|6910|6913|6935|7020|7041|7046|7291|7424|7798|8076|8092|8320|8321|8434|8626|8648|8854|9113|9355|9646|9935|10018|10370|10…	ADM|APLNR|BBS4|CASP3|RUNX2|COL4A2|COL6A1|COL7A1|COL8A1|COL11A1|COL12A1|ECE1|EDNRA|EN1|EYA2|FBN1|EFEMP1|FGF2|FLT1|FN1|GATA4|GLI2|GLI3|GRB2|HOXC9|NDST1|HTR2B|INHBA|ITGA4|ITGA5|ITGAV|ITGB2|AFF3|LAMA3|SMAD2|SMAD4|MBNL1|MEF2C|MMP2|MMP8|MMP9|MMP14|MYH3|NOTCH2|PAX5|PKD2|PRRX1|PRKAR1A|MAPK1|PSEN1|RARB|SFRP1|SFRP2|SHOX2|SIX1|SOS1|TAL1|TBX5|TBX15|ZEB1|TFAP2A|TGFB1I1|TGFBR1|TWIST1|VEGFC|LUZP1|MFAP5|ALX1|EOM…	-12.860825322452369	0	70.0	1.0	1.0	-14.540800271200538	2.2698799311391222
1	0	0	1	0	0	0	1	-10.563752585464801	0.0	0.0	-2.7016529186772105	0.0	0.0	0.0	-14.538899858626815	GO:0071346	M10010001	3	0	GO Biological Processes	19	cellular response to interferon-gamma	19_GO:0044419 biological process involved in interspecies interaction between organisms	-14.538899858626815	9.050136165577342	12.724830548238707	30211	102	720	22	3.0555555555555554	0.641416764976032	199|356|2633|3113|3394|3458|3593|3594|3659|6347|6351|6352|6363|6367|6375|6846|7454|9111|10435|115361|115362|163351	AIF1|FASLG|GBP1|HLA-DPA1|IRF8|IFNG|IL12B|IL12RB1|IRF1|CCL2|CCL4|CCL5|CCL19|CCL22|XCL1|XCL2|WAS|NMI|CDC42EP2|GBP4|GBP5|GBP6	-12.860271560513919	0	14.0	0.0	0.0	-35.76624677759168	9.474775985663083
1	1	0	1	0	0	1	1	-14.478623357098835	-3.356492404955073	0.0	-4.102661423394303	0.0	0.0	-4.1590238469101815	-2.60116689768683	GO:0071407	M11010011	5	0	GO Biological Processes	19	cellular response to organic cyclic compound	19_GO:0050896 response to stimulus	-14.478623357098835	2.367475323462718	9.053256053496558	30211	504	2380	94	3.9495798319327733	0.39924235091806437	107|199|249|301|366|490|493|687|836|857|1277|1545|1605|2099|2100|2322|2350|2561|2770|2782|2889|2908|3269|3274|3309|3351|3356|3357|3359|3363|3434|3480|3488|3624|3717|4208|4306|4313|4478|4481|4790|4824|4864|5027|5176|5241|5292|5294|5311|5594|5724|5888|5978|6095|6198|6257|6261|6347|6352|6422|6446|6495|6505|6507|6546|6622|6696|6772|6781|7035|7098|7332|7480|7533|8204|8837|8932|10018|10681|11170|23543|…	ADCY1|AIF1|ALPL|ANXA1|AQP9|ATP2B1|ATP2B4|KLF9|CASP3|CAV1|COL1A1|CYP1B1|DAG1|ESR1|ESR2|FLT3|FOLR2|GABRB2|GNAI1|GNB1|RAPGEF1|NR3C1|HRH1|HRH2|HSPA5|HTR1B|HTR2A|HTR2B|HTR3A|HTR7|IFIT1|IGF1R|IGFBP5|INHBA|JAK2|MEF2C|NR3C2|MMP2|MSN|MSR1|NFKB1|NKX3-1|NPC1|P2RX7|SERPINF1|PGR|PIM1|PIK3CG|PKD2|MAPK1|PTAFR|RAD51|REST|RORA|RPS6KB1|RXRB|RYR1|CCL2|CCL5|SFRP1|SGK1|SIX1|SLC1A1|SLC1A3|SLC8A1|SNCA|SPP1|STAT1|STC1|T…	-12.801337546861447	0	55.0	0.0	0.0	-15.836864191100451	2.367475323462718
1	1	0	1	0	0	1	1	-11.088081093705297	-3.6351385429691767	0.0	-3.157728286788603	0.0	0.0	-5.720214420912983	-2.5063931138916833	GO:0010035	M11010011	5	0	GO Biological Processes	19	response to inorganic substance	19_GO:0050896 response to stimulus	-14.316633758110626	2.940087232706072	9.480716814254226	30211	513	1322	66	4.992435703479576	0.5989900451607264	107|113|118|142|366|596|654|801|836|842|857|929|1236|1396|1536|1545|1740|3162|3208|3309|3736|3746|3778|3779|3815|4129|4155|4208|4495|4501|4502|4547|4747|4884|5027|5888|6261|6263|6363|6505|6546|6622|6649|7020|7220|7412|7732|8877|9033|10235|10242|11277|22871|23498|55503|80310|83849|84258|84329|91683|120892|127833|131034|375611|387758|653361	ADCY1|ADCY7|ADD1|PARP1|AQP9|BCL2|BMP6|CALM1|CASP3|CASP9|CAV1|CD14|CCR7|CRIP1|CYBB|CYP1B1|DLG2|HMOX1|HPCA|HSPA5|KCNA1|KCNC1|KCNMA1|KCNMB1|KIT|MAOB|MBP|MEF2C|MT1G|MT1X|MT2A|MTTP|NEFL|NPTX1|P2RX7|RAD51|RYR1|RYR3|CCL19|SLC1A1|SLC8A1|SNCA|SOD3|TFAP2A|TRPC1|VCAM1|RNF112|SPHK1|PKD2L1|RASGRP2|KCNMB2|TREX1|NLGN1|HAAO|TRPV6|PDGFD|SYT15|SYT3|HVCN1|SYT12|LRRK2|SYT2|CPNE4|SLC26A5|FIBIN|NCF1	-12.293155793451064	0	57.0	0.0	0.0	-15.697645896929393	3.8087493696419563
1	1	1	0	0	0	1	1	-10.264887378768714	-3.5146315432050836	-3.667844938901033	0.0	0.0	0.0	-14.253480934462157	-2.3175357691662626	GO:0061564	M11100011	5	0	GO Biological Processes	19	axon development	19_GO:0032502 developmental process	-14.253480934462157	6.528075320265473	11.586887352324515	30211	380	341	28	8.211143695014663	1.4866872468199714	1268|1436|1946|2043|2045|2534|2625|3670|3800|4137|4744|4747|4756|4884|5354|5803|6900|7345|8929|9201|9378|10381|10752|10939|22865|57556|115557|139065	CNR1|CSF1R|EFNA5|EPHA4|EPHA7|FYN|GATA3|ISL1|KIF5C|MAPT|NEFH|NEFL|NEO1|NPTX1|PLP1|PTPRZ1|CNTN2|UCHL1|PHOX2B|DCLK1|NRXN1|TUBB3|CHL1|AFG3L2|SLITRK3|SEMA6A|ARHGEF25|SLITRK4	-12.585478107793875	0	40.0	0.0	0.0	-18.526015279306648	8.959076081584236
1	1	0	1	0	0	1	0	-14.239850935794749	-5.102531529649586	0.0	-3.508341369877465	0.0	0.0	-2.23146008465527	0.0	GO:1901699	M11010010	4	0	GO Biological Processes	19	cellular response to nitrogen compound	19_GO:0050896 response to stimulus	-14.239850935794749	2.18926111583874	8.835750630064027	30211	632	2380	109	4.579831932773109	0.4285054801650206	43|154|199|324|366|493|781|836|857|1277|1278|1281|1282|1290|1291|1307|1386|1399|1536|1545|1909|2043|2200|2213|2308|2350|2561|2771|2776|2782|2885|2889|3269|3274|3309|3351|3356|3357|3359|3363|3383|3434|3479|3480|3488|3643|3667|3676|3717|3718|4131|4149|4208|4217|4313|4644|4790|5027|5294|5311|5594|5663|5724|5888|6001|6198|6261|6422|6495|6505|6507|6546|6622|6772|6774|6781|6935|7098|7253|7412|7431|7480…	ACHE|ADRB2|AIF1|APC|AQP9|ATP2B4|CACNA2D1|CASP3|CAV1|COL1A1|COL1A2|COL3A1|COL4A1|COL5A2|COL6A1|COL16A1|ATF2|CRKL|CYBB|CYP1B1|EDNRA|EPHA4|FBN1|FCGR2B|FOXO1|FOLR2|GABRB2|GNAI2|GNAQ|GNB1|GRB2|RAPGEF1|HRH1|HRH2|HSPA5|HTR1B|HTR2A|HTR2B|HTR3A|HTR7|ICAM1|IFIT1|IGF1|IGF1R|IGFBP5|INSR|IRS1|ITGA4|JAK2|JAK3|MAP1B|MAX|MEF2C|MAP3K5|MMP2|MYO5A|NFKB1|P2RX7|PIK3CG|PKD2|MAPK1|PSEN1|PTAFR|RAD51|RGS10|RPS6KB1|RYR1|S…	-12.573158199054786	0	55.0	0.0	0.0	-15.836864191100451	2.367475323462718
1	1	0	1	0	0	0	1	-8.100255811058156	-2.5304709339669	0.0	-4.336792899292279	0.0	0.0	0.0	-9.622447835797685	GO:0050848	M11010001	4	0	GO Biological Processes	19	regulation of calcium-mediated signaling	19_GO:0023052 signaling	-14.223100378894502	7.3127987897125575	11.709399163252382	30211	75	1322	24	1.8154311649016641	0.3671941760384324	801|916|920|933|1240|1827|2633|3084|3479|3708|5026|5341|6351|6543|7535|50852|51778|54209|58529|64581|84174|120892|123041|374403	CALM1|CD3E|CD4|CD22|CMKLR1|RCAN1|GBP1|NRG1|IGF1|ITPR1|P2RX5|PLEK|CCL4|SLC8A2|ZAP70|TRAT1|MYOZ2|TREM2|MYOZ1|CLEC7A|SLA2|LRRK2|SLC24A4|TBC1D10C	-12.202586893198678	0	71.0	1.0	1.0	-14.223100378894502	11.10698529411765
1	0	0	1	0	0	0	0	-5.761587204579767	0.0	0.0	-14.210032292230963	0.0	0.0	0.0	0.0	GO:0048706	M10010000	2	0	GO Biological Processes	19	embryonic skeletal system development	19_GO:0032502 developmental process	-14.210032292230963	9.5699610824509	12.83292775912833	30211	127	522	21	4.022988505747127	0.8600481297871988	92|3198|3199|3200|3201|3202|3203|3204|3205|3207|3212|3213|3214|3215|3216|3217|3218|3219|5125|5950|55959	ACVR2A|HOXA1|HOXA2|HOXA3|HOXA4|HOXA5|HOXA6|HOXA7|HOXA9|HOXA11|HOXB2|HOXB3|HOXB4|HOXB5|HOXB6|HOXB7|HOXB8|HOXB9|PCSK5|RBP4|SULF2	-12.544645705293282	0	72.0	1.0	1.0	-14.210032292230963	10.466841933643106
1	1	1	1	0	1	1	0	-11.524749744709643	-6.6868069651690085	-3.156895611484808	-3.5809360320024863	0.0	-2.184132438235908	-7.228758118689946	0.0	GO:0001655	M11110110	6	0	GO Biological Processes	19	urogenital system development	19_GO:0032502 developmental process	-14.13749877502438	3.4894530153007146	9.786637667618082	30211	334	1322	51	3.8577912254160363	0.5296764700616731	231|367|596|654|793|842|1286|1396|2043|2045|2066|2099|2246|2247|2255|2296|2302|2674|2719|3070|3371|4036|4070|4090|4208|4824|4853|5125|5175|5915|5972|6422|6495|7020|7477|7541|8626|8854|9096|9420|9510|9863|10481|11277|25937|51196|51804|80144|84159|116039|120892	AKR1B1|AR|BCL2|BMP6|CALB1|CASP9|COL4A4|CRIP1|EPHA4|EPHA7|ERBB4|ESR1|FGF1|FGF2|FGF10|FOXC1|FOXJ1|GFRA1|GPC3|HELLS|TNC|LRP2|TACSTD2|SMAD5|MEF2C|NKX3-1|NOTCH2|PCSK5|PECAM1|RARB|REN|SFRP1|SIX1|TFAP2A|WNT7B|ZBTB14|TP63|ALDH1A2|TBX18|CYP7B1|ADAMTS1|MAGI2|HOXB13|TREX1|WWTR1|PLCE1|SIX4|FRAS1|ARID5B|OSR2|LRRK2	-12.119929669975338	0	73.0	1.0	1.0	-14.13749877502438	3.940085554802024
1	0	0	1	0	0	1	1	-14.071671776008328	0.0	0.0	-2.781742838342359	0.0	0.0	-2.433017420224669	-7.748658658696953	GO:0070374	M10010011	4	0	GO Biological Processes	19	positive regulation of ERK1 and ERK2 cascade	19_GO:0023052 signaling	-14.071671776008328	3.1734243697478988	9.461496538728339	30211	220	2380	55	2.310924369747899	0.307983455800955	348|920|972|1230|1236|1399|1436|1490|1880|2246|2247|2324|2626|2771|3123|3356|3357|3383|3479|3791|4853|5159|5320|5322|5604|5788|6347|6351|6352|6354|6355|6358|6362|6363|7010|7162|8482|8685|8829|8837|9590|10125|10344|10457|10979|26191|27020|50507|54209|56034|64762|84868|152007|388325|414062	APOE|CD4|CD74|CCR1|CCR7|CRKL|CSF1R|CCN2|GPR183|FGF1|FGF2|FLT4|GATA4|GNAI2|HLA-DRB1|HTR2A|HTR2B|ICAM1|IGF1|KDR|NOTCH2|PDGFRB|PLA2G2A|PLA2G5|MAP2K1|PTPRC|CCL2|CCL4|CCL5|CCL7|CCL8|CCL14|CCL18|CCL19|TEK|TPBG|SEMA7A|MARCO|NRP1|CFLAR|AKAP12|RASGRP1|CCL26|GPNMB|FERMT2|PTPN22|NPTN|NOX4|TREM2|PDGFC|GAREM1|HAVCR2|GLIPR2|SCIMP|CCL3L3	-12.41271864903416	0	21.0	0.0	0.0	-27.231478128449943	3.611138075920023
1	0	0	1	0	0	0	1	-14.071632769200505	0.0	0.0	-4.125753125919053	0.0	0.0	0.0	-8.757632074166485	GO:0031348	M10010001	3	0	GO Biological Processes	19	negative regulation of defense response	19_GO:0048519 negative regulation of biological process	-14.071632769200505	2.9366016555876087	9.312353984159211	30211	268	2380	62	2.6050420168067228	0.32650296160607706	2|134|135|348|710|1003|1269|1378|2213|2268|3055|3123|3428|3479|3559|3805|3821|3824|4210|4321|4345|4790|4856|4940|5176|5272|5654|5740|5788|6095|6773|7010|7130|7353|10203|10225|10475|10769|10859|10875|11213|11274|11326|23208|50943|54209|54625|54941|56833|63906|64771|64838|79102|79626|84868|89790|114548|114899|116379|131450|145581|197358	A2M|ADORA1|ADORA2A|APOE|SERPING1|CDH5|CNR2|CR1|FCGR2B|FGR|HCK|HLA-DRB1|IFI16|IGF1|IL2RA|KIR2DL4|KLRC1|KLRD1|MEFV|MMP12|CD200|NFKB1|CCN3|OAS3|SERPINF1|SERPINB9|HTRA1|PTGIS|PTPRC|RORA|STAT2|TEK|TNFAIP6|UFD1|CALCRL|CD96|TRIM38|PLK2|LILRB1|FGL2|IRAK3|USP18|VSIG4|SYT11|FOXP3|TREM2|PARP14|RNF125|SLAMF8|GPATCH3|ILRUN|FNDC4|RNF26|TNFAIP8L2|HAVCR2|SIGLEC10|NLRP3|C1QTNF3|IL22RA2|CD200R1|LRFN5|NLRC3	-12.41271864903416	0	13.0	0.0	0.0	-36.20076780226617	3.036301094511879
1	0	0	0	0	0	1	1	-14.038028158424032	0.0	0.0	0.0	0.0	0.0	-3.433402215394776	-3.4569078302503877	GO:0042060	M10000011	3	0	GO Biological Processes	19	wound healing	19_GO:0050896 response to stimulus	-14.038028158424032	2.725640562973656	9.16076929952907	30211	326	2380	70	2.9411764705882355	0.3463295705541217	135|308|558|710|836|947|953|958|966|1277|1281|1289|1605|2152|2162|2246|2247|2335|2626|2737|2776|2828|3162|3479|3678|3791|3932|3998|4015|4087|4089|4162|4217|4321|4627|4853|4855|5055|5159|5294|5328|5336|5341|5530|5873|6279|6556|7035|7046|7094|7168|7414|7450|7454|8291|8837|10627|10630|10672|10855|22915|23208|23499|23657|64805|83478|84959|91782|94121|120425	ADORA2A|ANXA5|AXL|SERPING1|CASP3|CD34|ENTPD1|CD40|CD59|COL1A1|COL3A1|COL5A1|DAG1|F3|F13A1|FGF1|FGF2|FN1|GATA4|GLI3|GNAQ|GPR4|HMOX1|IGF1|ITGA5|KDR|LCK|LMAN1|LOX|SMAD2|SMAD4|MCAM|MAP3K5|MMP12|MYH9|NOTCH2|NOTCH4|SERPINB2|PDGFRB|PIK3CG|PLAU|PLCG2|PLEK|PPP3CA|RAB27A|S100A8|SLC11A1|TFPI|TGFBR1|TLN1|TPM1|VCL|VWF|WAS|DYSF|CFLAR|MYL12A|PDPN|GNA13|HPSE|MMRN1|SYT11|MACF1|SLC7A11|P2RY12|ARHGAP24|UBASH3B|CHMP…	-12.380397036183114	0	30.0	0.0	0.0	-21.913325985391886	2.9225024428376005
1	0	0	0	0	0	1	0	-14.034999161656332	0.0	0.0	0.0	0.0	0.0	-3.0492192727563174	0.0	GO:0071363	M10000010	2	0	GO Biological Processes	19	cellular response to growth factor stimulus	19_GO:0050896 response to stimulus	-14.034999161656332	2.4074253839466824	8.934334711556613	30211	464	2380	88	3.697478991596639	0.38679709806292684	301|654|658|836|857|860|1003|1030|1277|1278|1281|1284|1385|1386|1399|1490|1783|1845|2200|2246|2247|2250|2252|2260|2321|2322|2324|2619|2662|2674|2889|2908|3096|3309|3340|3381|3480|3643|3791|3987|4053|4087|4089|4131|4208|4495|5159|5293|5962|6198|6347|6352|6422|6591|6654|6660|6688|6774|6935|7046|7057|7291|7412|7424|8425|8483|8646|8826|8828|8829|8837|8877|9372|9404|9863|10370|10468|10563|10979|11075|…	ANXA1|BMP6|BMPR1B|CASP3|CAV1|RUNX2|CDH5|CDKN2B|COL1A1|COL1A2|COL3A1|COL4A2|CREB1|ATF2|CRKL|CCN2|DYNC1LI2|DUSP3|FBN1|FGF1|FGF2|FGF5|FGF7|FGFR1|FLT1|FLT3|FLT4|GAS1|GDF10|GFRA1|RAPGEF1|NR3C1|HIVEP1|HSPA5|NDST1|IBSP|IGF1R|INSR|KDR|LIMS1|LTBP2|SMAD2|SMAD4|MAP1B|MEF2C|MT1G|PDGFRB|PIK3CD|RDX|RPS6KB1|CCL2|CCL5|SFRP1|SNAI2|SOS1|SOX5|SPI1|STAT3|ZEB1|TGFBR1|THBS1|TWIST1|VCAM1|VEGFC|LTBP4|CILP|CHRD|IQGAP1|NR…	-12.378647258254587	0	65.0	0.0	0.0	-15.099782936419958	2.748953594176524
1	0	0	1	0	0	0	1	-11.21821936156548	0.0	0.0	-2.014086295380424	0.0	0.0	0.0	-14.019787409004845	GO:0072676	M10010001	3	0	GO Biological Processes	19	lymphocyte migration	19_GO:0040011 locomotion	-14.019787409004845	10.629796296296297	13.046733452911763	30211	75	720	19	2.638888888888889	0.5973612743662606	1236|2529|3627|3683|5293|5979|6347|6351|6352|6363|6367|6373|6375|6846|7535|10563|30009|56253|729230	CCR7|FUT7|CXCL10|ITGAL|PIK3CD|RET|CCL2|CCL4|CCL5|CCL19|CCL22|CXCL11|XCL1|XCL2|ZAP70|CXCL13|TBX21|CRTAM|CCR2	-12.364710967553343	0	18.0	0.0	0.0	-27.967167875872008	26.224826388888886
1	0	1	0	0	0	1	0	-13.9882164458413	0.0	-5.3214388004927535	0.0	0.0	0.0	-3.013610284139714	0.0	GO:0001654	M10100010	3	0	GO Biological Processes	19	eye development	19_GO:0032502 developmental process	-13.9882164458413	2.61545964539662	9.06767400437116	30211	364	2380	75	3.1512605042016806	0.3580969821074522	43|356|490|493|585|654|658|793|1282|1289|1290|1295|1296|1545|2200|2202|2321|2737|2782|3624|3791|3913|3985|4081|4094|4124|4149|4211|4212|4286|4853|5090|5158|5159|5176|5663|5797|5915|5961|6015|6297|6505|6654|6774|6935|7020|7046|7070|7111|7275|7291|7431|8076|8322|8419|8829|8854|9355|10370|22899|22930|23363|23657|27151|54549|56917|57045|57110|57381|79888|84189|131544|196740|204851|221935	ACHE|FASLG|ATP2B1|ATP2B4|BBS4|BMP6|BMPR1B|CALB1|COL4A1|COL5A1|COL5A2|COL8A1|COL8A2|CYP1B1|FBN1|EFEMP1|FLT1|GLI3|GNB1|INHBA|KDR|LAMB2|LIMK2|MAB21L1|MAF|MAN2A1|MAX|MEIS1|MEIS2|MITF|NOTCH2|PBX3|PDE6B|PDGFRB|SERPINF1|PSEN1|PTPRM|RARB|PRPH2|RING1|SALL2|SLC1A1|SOS1|STAT3|ZEB1|TFAP2A|TGFBR1|THY1|TMOD1|TUB|TWIST1|VIM|MFAP5|FZD4|BFSP2|NRP1|ALDH1A2|LHX2|CITED2|ARHGEF15|RAB3GAP1|OBSL1|SLC7A11|CPAMD8|SDK2|ME…	-12.334411731453434	0	54.0	0.0	0.0	-15.876778477508894	2.908972338935574
1	1	0	0	0	0	0	1	-9.663533762024267	-7.226113835327324	0.0	0.0	0.0	0.0	0.0	-7.7575770778562205	GO:0030183	M11000001	3	0	GO Biological Processes	19	B cell differentiation	19_GO:0002376 immune system process	-13.87395406417441	5.713124054462935	10.87966511313525	30211	116	1322	29	2.1936459909228443	0.4028571524673408	472|596|695|930|931|959|973|974|1380|2213|2322|3394|3676|3718|3815|4066|4242|4853|5788|6688|7412|9452|10673|23228|55619|56833|57379|150372|159296	ATM|BCL2|BTK|CD19|MS4A1|CD40LG|CD79A|CD79B|CR2|FCGR2B|FLT3|IRF8|ITGA4|JAK3|KIT|LYL1|MFNG|NOTCH2|PTPRC|SPI1|VCAM1|ITM2A|TNFSF13B|PLCL2|DOCK10|SLAMF8|AICDA|NFAM1|NKX2-3	-11.87924784208487	0	29.0	0.0	0.0	-22.604267316786977	8.379248613212305
1	1	0	0	0	0	0	1	-13.853301627369508	-5.422334882641584	0.0	0.0	0.0	0.0	0.0	-5.945347172701193	GO:0048872	M11000001	3	0	GO Biological Processes	19	homeostasis of number of cells	19_GO:0065007 biological regulation	-13.853301627369508	3.0658506622988178	9.316971453209558	30211	236	2380	57	2.3949579831932772	0.3133982717142411	301|355|558|596|604|608|669|836|1000|1233|1236|1435|1880|2034|2322|3059|3071|3162|3559|3575|3624|3717|3718|3815|4208|4856|5027|5320|6654|6688|6886|8740|9770|10000|10018|10019|10320|10370|10673|11167|23495|27240|29766|50943|51309|51705|54440|54542|55366|55619|80177|83700|84636|94081|202309|221395|729230	ANXA1|FAS|AXL|BCL2|BCL6|TNFRSF17|BPGM|CASP3|CDH2|CCR4|CCR7|CSF1|GPR183|EPAS1|FLT3|HCLS1|NCKAP1L|HMOX1|IL2RA|IL7R|INHBA|JAK2|JAK3|KIT|MEF2C|CCN3|P2RX7|PLA2G2A|SOS1|SPI1|TAL1|TNFSF14|RASSF2|AKT3|BCL2L11|SH2B3|IKZF1|CITED2|TNFSF13B|FSTL1|TNFRSF13B|SIT1|TMOD3|FOXP3|ARMCX1|EMCN|SASH3|RC3H2|LGR4|DOCK10|MYCT1|JAM3|GPR174|SFXN1|GAPT|ADGRF5|CCR2	-12.205800281716382	0	74.0	1.0	1.0	-13.853301627369508	3.3380050655289057
1	0	0	1	0	1	1	1	-11.532188230084286	0.0	0.0	-2.007307911357227	0.0	-3.538187879889652	-5.7271233524178085	-8.549244607688836	GO:0051046	M10010111	5	0	GO Biological Processes	19	regulation of secretion	19_GO:0051179 localization	-13.764975439219231	2.7151480654873352	9.123894039717701	30211	606	1322	72	5.446293494704992	0.6241285826052482	43|107|111|135|140|406|640|654|783|952|1268|1946|2213|2255|2268|3071|3084|3162|3351|3458|3479|3624|3667|3684|3689|4129|4208|4824|5027|5321|5579|5873|5972|6248|6352|6387|6422|6446|6622|6688|6696|6755|6865|7424|7447|8564|8792|8832|8911|10497|10699|10859|11141|11314|22871|22999|23178|54209|55503|57555|83849|84258|91543|91683|116443|120892|127833|130399|171389|252983|497189|729230	ACHE|ADCY1|ADCY5|ADORA2A|ADORA3|ARNTL|BLK|BMP6|CACNB2|CD38|CNR1|EFNA5|FCGR2B|FGF10|FGR|NCKAP1L|NRG1|HMOX1|HTR1B|IFNG|IGF1|INHBA|IRS1|ITGAM|ITGB2|MAOB|MEF2C|NKX3-1|P2RX7|PLA2G4A|PRKCB|RAB27A|REN|RSC1A1|CCL5|CXCL12|SFRP1|SGK1|SNCA|SPI1|SPP1|SSTR5|TACR2|VEGFC|VSNL1|KMO|TNFRSF11A|CD84|CACNA1I|UNC13B|CORIN|LILRB1|IL1RAPL1|CD300A|NLGN1|RIMS1|PASK|TREM2|TRPV6|NLGN2|SYT15|SYT3|RSAD2|SYT12|GRIN3A|LRRK2|SY…	-11.778541743095683	0	69.0	0.0	0.0	-14.714757742374182	9.409851383821305
1	1	0	0	0	0	0	1	-13.667472131474366	-2.312796978836742	0.0	0.0	0.0	0.0	0.0	-12.033681176438678	GO:0045621	M11000001	3	0	GO Biological Processes	19	positive regulation of lymphocyte differentiation	19_GO:0002376 immune system process	-13.667472131474366	4.270776721903715	9.911288546808372	30211	107	2380	36	1.5126050420168067	0.2501869302725884	301|399|558|604|695|864|939|941|942|972|1378|2547|2736|2737|3071|3122|3123|3458|3559|3575|4323|5788|6363|7292|9308|9760|9840|10125|10288|11006|50943|54440|57178|64115|114548|146850	ANXA1|RHOH|AXL|BCL6|BTK|RUNX3|CD27|CD80|CD86|CD74|CR1|XRCC6|GLI2|GLI3|NCKAP1L|HLA-DRA|HLA-DRB1|IFNG|IL2RA|IL7R|MMP14|PTPRC|CCL19|TNFSF4|CD83|TOX|TESPA1|RASGRP1|LILRB2|LILRB4|FOXP3|SASH3|ZMIZ1|VSIR|NLRP3|PIK3R6	-12.026183974508497	0	16.0	0.0	0.0	-30.49196438221379	5.973504695996046
1	1	0	1	0	1	1	0	-13.644905255371837	-9.771017697099595	0.0	-3.173003794432624	0.0	-4.0664615279861644	-5.438444523875803	0.0	GO:0008015	M11010110	5	0	GO Biological Processes	19	blood circulation	19_GO:0032501 multicellular organismal process	-13.644905255371837	2.5070052521008406	8.872702598779583	30211	400	2380	79	3.319327731092437	0.36720316802314923	133|134|135|154|287|348|490|552|585|654|710|719|781|817|857|947|952|1003|1268|1278|1889|1909|2028|2313|2702|2828|2982|3162|3269|3274|3351|3356|3357|3363|3627|3778|4012|4223|4313|4883|4973|5125|5144|5350|5724|5742|5997|6387|6444|6446|6505|6518|6546|6648|6772|7010|7026|7082|7168|7424|7852|9353|9590|9732|10052|10672|10699|10800|10911|10979|11138|23704|64167|80005|80852|143872|196740|206338|219537	ADM|ADORA1|ADORA2A|ADRB2|ANK2|APOE|ATP2B1|AVPR1A|BBS4|BMP6|SERPING1|C3AR1|CACNA2D1|CAMK2D|CAV1|CD34|CD38|CDH5|CNR1|COL1A2|ECE1|EDNRA|ENPEP|FLI1|GJA5|GPR4|GUCY1A1|HMOX1|HRH1|HRH2|HTR1B|HTR2A|HTR2B|HTR7|CXCL10|KCNMA1|LNPEP|MEOX2|MMP2|NPR3|OLR1|PCSK5|PDE4D|PLN|PTAFR|PTGS1|RGS2|CXCL12|SGCD|SGK1|SLC1A1|SLC2A5|SLC8A1|SOD2|STAT1|TEK|NR2F2|TJP1|TPM1|VEGFC|CXCR4|SLIT2|AKAP12|DOCK4|GJC1|GNA13|CORIN|CYSLTR1…	-12.007302787982931	0	75.0	1.0	1.0	-13.644905255371837	3.173424369747899
1	0	0	0	0	0	0	0	-13.569305931223512	0.0	0.0	0.0	0.0	0.0	0.0	0.0	GO:0035987	M10000000	1	0	GO Biological Processes	19	endodermal cell differentiation	19_GO:0032502 developmental process	-13.569305931223512	6.8112523058003696	10.888635007695898	30211	41	2380	22	0.9243697478991597	0.19616332090939864	1284|1291|1294|1295|1301|1303|2335|3624|3676|3678|3685|3689|3909|4313|4317|4318|4323|8320|9646|23168|29072|123169	COL4A2|COL6A1|COL7A1|COL8A1|COL11A1|COL12A1|FN1|INHBA|ITGA4|ITGA5|ITGAV|ITGB2|LAMA3|MMP2|MMP8|MMP9|MMP14|EOMES|CTR9|RTF1|SETD2|LEO1	-11.936569559357832	0	76.0	1.0	1.0	-13.569305931223512	6.8112523058003696
1	1	1	1	0	0	0	0	-7.744933596870325	-3.5209608521355698	-5.6554265665527295	-8.926545821127474	0.0	0.0	0.0	0.0	GO:0007389	M11110000	4	0	GO Biological Processes	19	pattern specification process	19_GO:0032502 developmental process	-13.523050288560716	3.0435604443640014	9.269138216046592	30211	443	1322	59	4.462934947049924	0.5679112846244356	92|187|324|472|712|718|2016|2066|2255|2296|2302|2626|2719|3205|3224|3225|3684|4036|4090|4208|4211|4212|4223|4242|4681|4824|4853|5090|5125|6422|6495|7026|7477|8320|8557|8626|8701|8854|9096|9355|9935|10370|10468|53820|55502|55897|56917|57619|57822|64399|83538|84667|128344|145873|164781|204851|286204|339829|497189	ACVR2A|APLNR|APC|ATM|C1QA|C3|EMX1|ERBB4|FGF10|FOXC1|FOXJ1|GATA4|GPC3|HOXA9|HOXC8|HOXC9|ITGAM|LRP2|SMAD5|MEF2C|MEIS1|MEIS2|MEOX2|MFNG|NBL1|NKX3-1|NOTCH2|PBX3|PCSK5|SFRP1|SIX1|NR2F2|WNT7B|EOMES|TCAP|TP63|DNAH11|ALDH1A2|TBX18|LHX2|MAFB|CITED2|FST|RIPPLY3|HES6|MESP1|MEIS3|SHROOM3|GRHL3|HHIP|ODAD4|HES7|PIFO|MESP2|DAW1|HIPK1|CRB2|CCDC39|TIFAB	-11.555327556156772	0	77.0	1.0	1.0	-13.523050288560716	3.0435604443640014
1	1	0	1	0	0	1	1	-13.037117591107835	-5.002817923177156	0.0	-3.327151026606391	0.0	0.0	-9.273070833687044	-3.5023435620394534	GO:0044057	M11010011	5	0	GO Biological Processes	19	regulation of system process	19_GO:0032501 multicellular organismal process	-13.500291568262138	2.751871272306754	9.0569066380792	30211	573	1322	69	5.219364599092285	0.6117203074624915	55|135|140|142|153|154|199|287|489|654|783|801|857|952|1490|1674|1824|1889|1890|2255|2626|2643|2702|3269|3479|3572|3624|3687|3736|3759|3778|3815|4660|4824|4842|4884|5090|5144|5972|6446|6474|6505|6543|6546|6547|6663|6865|7138|7220|8654|8877|9228|9378|10052|10242|10497|10699|10800|10810|11149|11280|22871|22999|51130|51196|57555|120892|221476|497189	ACP3|ADORA2A|ADORA3|PARP1|ADRB1|ADRB2|AIF1|ANK2|ATP2A3|BMP6|CACNB2|CALM1|CAV1|CD38|CCN2|DES|DSC2|ECE1|TYMP|FGF10|GATA4|GCH1|GJA5|HRH1|IGF1|IL6ST|INHBA|ITGAX|KCNA1|KCNJ2|KCNMA1|KIT|PPP1R12B|NKX3-1|NOS1|NPTX1|PBX3|PDE4D|REN|SGK1|SHOX2|SLC1A1|SLC8A2|SLC8A1|SLC8A3|SOX10|TACR2|TNNT1|TRPC1|PDE5A|SPHK1|DLGAP2|NRXN1|GJC1|KCNMB2|UNC13B|CORIN|CYSLTR1|WASF3|BVES|SCN11A|NLGN1|RIMS1|ASB3|PLCE1|NLGN2|LRRK2|PI1…	-11.535177218965723	0	63.0	0.0	0.0	-15.214113814298587	3.0655787609313307
1	1	0	0	0	1	0	1	-13.494984902808422	-3.1218038706112656	0.0	0.0	0.0	-2.0318617779326105	0.0	-4.1362403529208756	GO:0043087	M11000101	4	0	GO Biological Processes	19	regulation of GTPase activity	19_GO:0065007 biological regulation	-13.494984902808422	2.5805868501246656	8.871930867086151	30211	364	2380	74	3.1092436974789917	0.35577880802920697	585|604|868|958|1123|1236|1399|1901|2043|2889|3987|4649|5048|5962|5996|5999|6001|6347|6351|6352|6354|6355|6358|6362|6363|6422|6654|6792|7070|7074|8301|8477|8826|8853|9236|9750|9938|10125|10154|10235|10344|10563|10681|10788|10928|10979|11138|11149|22821|22899|22914|22930|25780|51735|55255|55619|55785|55803|55843|57568|57580|58504|64333|64926|81704|83478|116984|120892|121512|143872|152273|221472|37…	BBS4|BCL6|CBLB|CD40|CHN1|CCR7|CRKL|S1PR1|EPHA4|RAPGEF1|LIMS1|MYO9A|PAFAH1B1|RDX|RGS1|RGS4|RGS10|CCL2|CCL4|CCL5|CCL7|CCL8|CCL14|CCL18|CCL19|SFRP1|SOS1|CDKL5|THY1|TIAM1|PICALM|GPR65|IQGAP1|ASAP2|CCPG1|RIPOR2|ARHGAP25|RASGRP1|PLXNC1|RASGRP2|CCL26|CXCL13|GNB5|IQGAP2|RALBP1|FERMT2|TBC1D8|BVES|RASA3|ARHGEF15|KLRK1|RAB3GAP1|RASGRP3|RAPGEF6|WDR41|DOCK10|FGD6|ADAP2|ARHGAP15|SIPA1L2|PREX1|ARHGAP22|ARHGAP9|…	-11.865862652897588	0	19.0	0.0	0.0	-27.67453598276597	2.859931841020637
1	1	0	0	0	0	0	1	-10.277449724769065	-3.808408160424672	0.0	0.0	0.0	0.0	0.0	-13.46401899388281	GO:0043368	M11000001	3	0	GO Biological Processes	19	positive T cell selection	19_GO:0002376 immune system process	-13.46401899388281	18.809530651340996	14.992509308530497	30211	29	720	13	1.8055555555555556	0.4962295681371202	915|916|917|1794|3569|4063|5788|7535|10538|30009|64919|114836|387357	CD3D|CD3E|CD3G|DOCK2|IL6|LY9|PTPRC|ZAP70|BATF|TBX21|BCL11B|SLAMF6|THEMIS	-11.838481037895285	0	66.0	0.0	0.0	-15.065450775466783	24.47650462962963
1	0	0	0	0	0	1	1	-13.373654317725412	0.0	0.0	0.0	0.0	0.0	-2.403924624123407	-2.3507479831336044	GO:0007160	M10000011	3	0	GO Biological Processes	19	cell-matrix adhesion	19_GO:0022610 biological adhesion	-13.373654317725412	3.846574993633817	9.584673739007647	30211	132	2380	40	1.680672268907563	0.26349506685803736	596|947|1281|1305|1490|1605|1842|2335|3676|3678|3682|3683|3684|3685|3687|3689|3695|6614|7070|7074|7148|7412|7414|8499|8910|10018|10225|10395|10516|10855|10894|10979|11117|22795|22801|50509|64098|79834|81792|83700	BCL2|CD34|COL3A1|COL13A1|CCN2|DAG1|ECM2|FN1|ITGA4|ITGA5|ITGAE|ITGAL|ITGAM|ITGAV|ITGAX|ITGB2|ITGB7|SIGLEC1|THY1|TIAM1|TNXB|VCAM1|VCL|PPFIA2|SGCE|BCL2L11|CD96|DLC1|FBLN5|HPSE|LYVE1|FERMT2|EMILIN1|NID2|ITGA11|COL5A3|PARVG|PEAK1|ADAMTS12|JAM3	-11.750489561533502	0	61.0	0.0	0.0	-15.30178262215886	5.289040616246499
1	0	1	1	0	0	1	1	-13.358219554257607	0.0	-2.518015661845172	-2.6599612924845473	0.0	0.0	-2.1462782760807007	-3.38099233955398	GO:0051493	M10110011	5	0	GO Biological Processes	19	regulation of cytoskeleton organization	19_GO:0050789 regulation of biological process	-13.358219554257607	2.2727763105242094	8.60310709252174	30211	525	2380	94	3.9495798319327733	0.39924235091806437	118|119|324|399|585|1003|1073|1236|1436|1490|1540|1901|2770|2824|2885|3055|3059|3071|4089|4130|4131|4591|4853|5027|5048|5159|5341|5594|5962|5999|6279|6387|6422|6622|6624|6711|7010|7046|7082|7111|7168|7454|7840|8477|8777|8826|8829|9113|9353|9525|9535|9873|10163|10178|10344|10395|10634|10788|10979|11075|11170|11214|11346|22899|23075|23299|23406|23500|26228|29766|51199|51225|51466|54434|54551|55704|…	ADD1|ADD2|APC|RHOH|BBS4|CDH5|CFL2|CCR7|CSF1R|CCN2|CYLD|S1PR1|GNAI1|GPM6B|GRB2|HCK|HCLS1|NCKAP1L|SMAD4|MAP1A|MAP1B|TRIM37|NOTCH2|P2RX7|PAFAH1B1|PDGFRB|PLEK|MAPK1|RDX|RGS4|S100A8|CXCL12|SFRP1|SNCA|FSCN1|SPTBN1|TEK|TGFBR1|TJP1|TMOD1|TPM1|WAS|ALMS1|GPR65|MPDZ|IQGAP1|NRP1|LATS1|SLIT2|VPS4B|GMFG|FCHSD2|WASF2|TENM1|CCL26|DLC1|GAS2L1|IQGAP2|FERMT2|STMN2|FAM107A|AKAP13|SYNPO|ARHGEF15|SWAP70|BICD2|COTL1|DA…	-11.737415099972667	0	58.0	0.0	0.0	-15.62948026493272	2.7481200727713766
1	1	0	1	0	0	0	1	-13.345514803041272	-2.1160341813689674	0.0	-2.255104234735412	0.0	0.0	0.0	-7.357081461733358	GO:0019882	M11010001	4	0	GO Biological Processes	19	antigen processing and presentation	19_GO:0002376 immune system process	-13.345514803041272	4.504215234480889	9.897342939508787	30211	93	2380	33	1.3865546218487395	0.23968898656305312	910|913|925|972|1514|2207|2213|3108|3109|3111|3112|3113|3115|3117|3118|3119|3122|3123|3127|3383|4012|5873|6556|6891|9363|10437|23180|30835|50856|51762|57705|64167|200576	CD1B|CD1E|CD8A|CD74|CTSL|FCER1G|FCGR2B|HLA-DMA|HLA-DMB|HLA-DOA|HLA-DOB|HLA-DPA1|HLA-DPB1|HLA-DQA1|HLA-DQA2|HLA-DQB1|HLA-DRA|HLA-DRB1|HLA-DRB5|ICAM1|LNPEP|RAB27A|SLC11A1|TAP2|RAB33A|IFI30|RFTN1|CD209|CLEC4A|RAB8B|WDFY4|ERAP2|PIKFYVE	-11.725885706664268	0	11.0	0.0	0.0	-40.69107051024491	13.250438596491227
1	1	0	1	0	0	1	1	-13.322305130172118	-3.3597770394097397	0.0	-2.5894288841535293	0.0	0.0	-5.390635524941044	-2.093282870498837	GO:0044089	M11010011	5	0	GO Biological Processes	19	positive regulation of cellular component biogenesis	19_GO:0048518 positive regulation of biological process	-13.322305130172118	2.3173078562053626	8.62383399317157	30211	493	2380	90	3.7815126050420167	0.3909971216351048	19|21|324|472|585|857|1003|1236|1307|1490|1605|1809|2099|2885|3055|3071|3458|3791|3815|3936|3987|4131|4312|4478|5027|5064|5305|5336|5341|6363|6422|6622|6624|6886|6910|7010|7046|7058|7070|7162|7168|7453|7480|8115|8477|8829|9079|9378|9525|9738|9750|9873|10018|10163|10178|10333|10344|10497|10563|10979|11117|11346|22865|22873|22899|22930|23075|23379|23768|25942|51199|51364|51466|55196|55704|55719|573…	ABCA1|ABCA3|APC|ATM|BBS4|CAV1|CDH5|CCR7|COL16A1|CCN2|DAG1|DPYSL3|ESR1|GRB2|HCK|NCKAP1L|IFNG|KDR|KIT|LCP1|LIMS1|MAP1B|MMP1|MSN|P2RX7|PALM|PIP4K2A|PLCG2|PLEK|CCL19|SFRP1|SNCA|FSCN1|TAL1|TBX5|TEK|TGFBR1|THBS2|THY1|TPBG|TPM1|WARS1|WNT10B|TCL1A|GPR65|NRP1|LDB2|NRXN1|VPS4B|CCP110|RIPOR2|FCHSD2|BCL2L11|WASF2|TENM1|TLR6|CCL26|UNC13B|CXCL13|FERMT2|EMILIN1|SYNPO|SLITRK3|DZIP1|ARHGEF15|RAB3GAP1|SWAP70|ICE1|…	-11.703848219343165	0	58.0	0.0	0.0	-15.62948026493272	2.7481200727713766
1	0	0	0	0	0	0	1	-13.284693351456198	0.0	0.0	0.0	0.0	0.0	0.0	-3.998635654233312	GO:0001503	M10000001	2	0	GO Biological Processes	19	ossification	19_GO:0032501 multicellular organismal process	-13.284693351456198	2.8572529380755998	8.981093897965112	30211	271	2380	61	2.563025210084034	0.3239290193418878	43|249|596|649|654|658|860|864|1009|1277|1278|1290|1291|1301|1305|1435|1462|1490|1513|2268|2662|2736|2824|3371|3381|3479|3488|4015|4057|4089|4208|4256|4313|4318|4323|4330|4921|6261|6422|6474|6591|6696|6781|7291|8321|8482|8840|9770|9902|10272|22801|23184|23601|25937|54829|55366|57045|81792|115908|202018|338773	ACHE|ALPL|BCL2|BMP1|BMP6|BMPR1B|RUNX2|RUNX3|CDH11|COL1A1|COL1A2|COL5A2|COL6A1|COL11A1|COL13A1|CSF1|VCAN|CCN2|CTSK|FGR|GDF10|GLI2|GPM6B|TNC|IBSP|IGF1|IGFBP5|LOX|LTF|SMAD4|MEF2C|MGP|MMP2|MMP9|MMP14|MN1|DDR2|RYR1|SFRP1|SHOX2|SNAI2|SPP1|STC1|TWIST1|FZD1|SEMA7A|CCN4|RASSF2|MRC2|FSTL3|ITGA11|MESD|CLEC5A|WWTR1|ASPN|LGR4|TWSG1|ADAMTS12|CTHRC1|TAPT1|TMEM119	-11.668571362820886	0	78.0	1.0	1.0	-13.284693351456198	2.884931245225363
1	1	0	0	0	0	1	1	-13.218847305649447	-3.7791786982783715	0.0	0.0	0.0	0.0	-5.892318675985762	-2.3344533849738656	GO:0043405	M11000011	4	0	GO Biological Processes	19	regulation of MAP kinase activity	19_GO:0008152 metabolic process	-13.218847305649447	3.329494420719107	9.243223437166742	30211	183	2380	48	2.0168067226890756	0.2881505521761527	348|857|958|2043|2246|2247|2260|2321|2322|3356|3357|3643|3815|4217|5027|5159|5294|5663|5788|5997|6091|6363|6422|6423|6654|7057|7148|7345|8322|8654|10019|10114|10125|10178|10333|11213|11214|11314|23328|23533|26191|28951|50507|54900|56034|120892|146850|221472	APOE|CAV1|CD40|EPHA4|FGF1|FGF2|FGFR1|FLT1|FLT3|HTR2A|HTR2B|INSR|KIT|MAP3K5|P2RX7|PDGFRB|PIK3CG|PSEN1|PTPRC|RGS2|ROBO1|CCL19|SFRP1|SFRP2|SOS1|THBS1|TNXB|UCHL1|FZD4|PDE5A|SH2B3|HIPK3|RASGRP1|TENM1|TLR6|IRAK3|AKAP13|CD300A|SASH1|PIK3R5|PTPN22|TRIB2|NOX4|LAX1|PDGFC|LRRK2|PIK3R6|FGD2	-11.608508285042673	0	21.0	0.0	0.0	-27.231478128449943	3.611138075920023
1	1	0	0	0	0	1	0	-13.218847305649447	-2.102207691603572	0.0	0.0	0.0	0.0	-4.323600673607079	0.0	GO:0045766	M11000010	3	0	GO Biological Processes	19	positive regulation of angiogenesis	19_GO:0032502 developmental process	-13.218847305649447	3.329494420719107	9.243223437166742	30211	183	2380	48	2.0168067226890756	0.2881505521761527	133|187|694|718|719|947|958|1003|1536|1545|2113|2152|2246|2247|2321|2626|3162|3678|3687|3716|3791|5054|5293|5740|6423|6774|7010|7057|7075|7082|7098|7291|7424|7852|8038|8829|8877|10000|10800|23328|26585|51129|57343|57608|84034|146850|147372|204851	ADM|APLNR|BTG1|C3|C3AR1|CD34|CD40|CDH5|CYBB|CYP1B1|ETS1|F3|FGF1|FGF2|FLT1|GATA4|HMOX1|ITGA5|ITGAX|JAK1|KDR|SERPINE1|PIK3CD|PTGIS|SFRP2|STAT3|TEK|THBS1|TIE1|TJP1|TLR3|TWIST1|VEGFC|CXCR4|ADAM12|NRP1|SPHK1|AKT3|CYSLTR1|SASH1|GREM1|ANGPTL4|ZNF304|JCAD|EMILIN2|PIK3R6|CCBE1|HIPK1	-11.608508285042673	0	37.0	0.0	0.0	-19.816025767440134	3.6267707082833134
1	1	0	0	0	0	1	0	-13.218847305649447	-2.102207691603572	0.0	0.0	0.0	0.0	-4.323600673607079	0.0	GO:1904018	M11000010	3	0	GO Biological Processes	19	positive regulation of vasculature development	19_GO:0032502 developmental process	-13.218847305649447	3.329494420719107	9.243223437166742	30211	183	2380	48	2.0168067226890756	0.2881505521761527	133|187|694|718|719|947|958|1003|1536|1545|2113|2152|2246|2247|2321|2626|3162|3678|3687|3716|3791|5054|5293|5740|6423|6774|7010|7057|7075|7082|7098|7291|7424|7852|8038|8829|8877|10000|10800|23328|26585|51129|57343|57608|84034|146850|147372|204851	ADM|APLNR|BTG1|C3|C3AR1|CD34|CD40|CDH5|CYBB|CYP1B1|ETS1|F3|FGF1|FGF2|FLT1|GATA4|HMOX1|ITGA5|ITGAX|JAK1|KDR|SERPINE1|PIK3CD|PTGIS|SFRP2|STAT3|TEK|THBS1|TIE1|TJP1|TLR3|TWIST1|VEGFC|CXCR4|ADAM12|NRP1|SPHK1|AKT3|CYSLTR1|SASH1|GREM1|ANGPTL4|ZNF304|JCAD|EMILIN2|PIK3R6|CCBE1|HIPK1	-11.608508285042673	0	37.0	0.0	0.0	-19.816025767440134	3.6267707082833134
1	1	0	1	0	1	1	1	-13.209295361544632	-6.644712620981475	0.0	-3.0318769617393437	0.0	-2.125428193010947	-6.065781696432616	-3.1366097951518235	GO:0090066	M11010111	6	0	GO Biological Processes	19	regulation of anatomical structure size	19_GO:0065007 biological regulation	-13.209295361544632	2.3197927631011335	8.586497196039948	30211	487	2380	89	3.7394957983193278	0.3889037334202218	118|119|133|134|135|154|348|490|552|585|857|952|1073|1236|1385|1889|1909|2335|2702|2885|2982|3055|3059|3071|3269|3274|3351|3356|3357|3363|3575|3778|4131|4313|4478|4883|5027|5048|5341|5962|5997|6387|6546|6648|6696|6711|6792|7111|7454|8301|8482|8829|9113|9353|9732|9873|9990|10000|10178|10344|10439|10501|10800|10911|23075|23111|23406|23499|23500|25942|29766|51334|51393|51466|54434|56920|57482|79822|…	ADD1|ADD2|ADM|ADORA1|ADORA2A|ADRB2|APOE|ATP2B1|AVPR1A|BBS4|CAV1|CD38|CFL2|CCR7|CREB1|ECE1|EDNRA|FN1|GJA5|GRB2|GUCY1A1|HCK|HCLS1|NCKAP1L|HRH1|HRH2|HTR1B|HTR2A|HTR2B|HTR7|IL7R|KCNMA1|MAP1B|MMP2|MSN|NPR3|P2RX7|PAFAH1B1|PLEK|RDX|RGS2|CXCL12|SLC8A1|SOD2|SPP1|SPTBN1|CDKL5|TMOD1|WAS|PICALM|SEMA7A|NRP1|LATS1|SLIT2|DOCK4|FCHSD2|SLC12A6|AKT3|TENM1|CCL26|OLFM1|SEMA6B|CYSLTR1|UTS2|SWAP70|SPART|COTL1|MACF1|DA…	-11.600103751068705	0	75.0	0.0	0.0	-13.644905255371837	3.173424369747899
1	0	0	1	0	0	0	1	-13.170069876242033	0.0	0.0	-3.542800021479398	0.0	0.0	0.0	-2.592817565936926	GO:0043086	M10010001	3	0	GO Biological Processes	19	negative regulation of catalytic activity	19_GO:0065007 biological regulation	-13.170069876242033	2.002568050120812	8.32849123752601	30211	786	2380	124	5.2100840336134455	0.45552787170584114	2|12|104|135|301|308|324|330|332|341|348|399|493|585|710|718|836|857|868|939|1030|1031|1032|1268|1269|1293|1294|1353|1378|1845|2672|2771|2776|2912|3001|3071|3087|3428|3434|3458|4057|4318|4790|4883|4947|5054|5055|5064|5176|5272|5305|5350|5569|5573|5577|5663|5788|5962|5997|6422|6423|6546|6547|6588|6622|6691|6695|7026|7035|7057|7070|7077|7078|7345|7453|8301|8434|8639|8710|8740|8826|9097|9113|9353|94…	A2M|SERPINA3|ADARB1|ADORA2A|ANXA1|ANXA5|APC|BIRC3|BIRC5|APOC1|APOE|RHOH|ATP2B4|BBS4|SERPING1|C3|CASP3|CAV1|CBLB|CD27|CDKN2B|CDKN2C|CDKN2D|CNR1|CNR2|COL6A3|COL7A1|COX11|CR1|DUSP3|GFI1|GNAI2|GNAQ|GRM2|GZMA|NCKAP1L|HHEX|IFI16|IFIT1|IFNG|LTF|MMP9|NFKB1|NPR3|OAZ2|SERPINE1|SERPINB2|PALM|SERPINF1|SERPINB9|PIP4K2A|PLN|PKIA|PRKAR1A|PRKAR2B|PSEN1|PTPRC|RDX|RGS2|SFRP1|SFRP2|SLC8A1|SLC8A3|SLN|SNCA|SPINK2|SPO…	-11.562022652414845	0	79.0	1.0	1.0	-13.170069876242033	2.845139090118806
1	1	0	1	0	0	1	1	-10.844839815437055	-3.356228277542708	0.0	-5.269773208511851	0.0	0.0	-2.3661056812533374	-13.155889740219116	GO:0002690	M11010011	5	0	GO Biological Processes	19	positive regulation of leukocyte chemotaxis	19_GO:0040011 locomotion	-13.155889740219116	8.927600472813237	12.02809053890493	30211	94	720	20	2.7777777777777777	0.6124424331168034	199|719|1230|1236|1240|1436|3071|3569|3627|3929|6351|6352|6363|6375|6504|6688|6846|10563|63940|729230	AIF1|C3AR1|CCR1|CCR7|CMKLR1|CSF1R|NCKAP1L|IL6|CXCL10|LBP|CCL4|CCL5|CCL19|XCL1|SLAMF1|SPI1|XCL2|CXCL13|GPSM3|CCR2	-11.548983895450736	0	18.0	0.0	0.0	-27.967167875872008	26.224826388888886
1	1	0	1	0	0	1	1	-10.654008583398602	-3.8215935584504774	0.0	-2.331400792766686	0.0	0.0	-2.2495130994738313	-13.107050321200521	GO:0032655	M11010011	5	0	GO Biological Processes	19	regulation of interleukin-12 production	19_GO:0032501 multicellular organismal process	-13.107050321200521	11.322464726631393	12.815079071540016	30211	63	720	17	2.361111111111111	0.5658526818391706	409|959|1236|1240|3394|3458|3593|3603|3620|3659|6363|6504|7805|10859|51311|201633|388325	ARRB2|CD40LG|CCR7|CMKLR1|IRF8|IFNG|IL12B|IL16|IDO1|IRF1|CCL19|SLAMF1|LAPTM5|LILRB1|TLR8|TIGIT|SCIMP	-11.50128286366823	0	80.0	1.0	1.0	-13.107050321200521	15.458845029239766
1	0	0	1	0	0	1	1	-13.103000213648347	0.0	0.0	-6.2833707059928745	0.0	0.0	-3.3015328243360833	-4.668826651462725	GO:0006897	M10010011	4	0	GO Biological Processes	19	endocytosis	19_GO:0051179 localization	-13.103000213648347	2.310304858139575	8.542543547292158	30211	489	2380	89	3.7394957983193278	0.3889037334202218	19|43|133|154|199|287|348|399|857|929|1514|1794|2207|2213|2885|3092|3339|3351|3357|3587|3643|3676|3684|3689|4481|4627|4643|4864|4973|5168|5294|5594|5874|6614|6622|6642|7057|7275|8029|8301|8578|8685|9051|9332|9372|9685|9844|9873|9902|9938|10163|10203|10267|10462|10859|10928|11006|11031|22829|23048|23166|23431|25938|29993|30835|30845|30846|51411|51454|53353|53944|54209|57381|57502|57534|57555|57720…	ABCA1|ACHE|ADM|ADRB2|AIF1|ANK2|APOE|RHOH|CAV1|CD14|CTSL|DOCK2|FCER1G|FCGR2B|GRB2|HIP1|HSPG2|HTR1B|HTR2B|IL10RA|INSR|ITGA4|ITGAM|ITGB2|MSR1|MYH9|MYO1E|NPC1|OLR1|ENPP2|PIK3CG|MAPK1|RAB27B|SIGLEC1|SNCA|SNX1|THBS1|TUB|CUBN|PICALM|SCARF1|MARCO|PSTPIP1|CD163|ZFYVE9|CLINT1|ELMO1|FCHSD2|MRC2|ARHGAP25|WASF2|CALCRL|RAMP1|CLEC10A|LILRB1|RALBP1|LILRB4|RAB31|NLGN4Y|FNBP1|STAB1|AP4E1|HEATR5A|PACSIN1|CD209|EHD3…	-11.499500617571877	0	81.0	1.0	1.0	-13.103000213648347	3.4035632664885567
1	1	0	1	0	0	0	1	-8.236192618542777	-3.0671892706231048	0.0	-3.045248481200968	0.0	0.0	0.0	-13.092121729868865	GO:0019724	M11010001	4	0	GO Biological Processes	19	B cell mediated immunity	19_GO:0002376 immune system process	-13.092121729868865	6.306085420680796	10.93600357709091	30211	173	720	26	3.611111111111111	0.6952926918195445	695|712|713|714|717|729|730|930|959|2207|2209|2214|3108|3111|3112|3113|3115|3117|3119|3635|10538|50615|51311|57379|84174|202309	BTK|C1QA|C1QB|C1QC|C2|C6|C7|CD19|CD40LG|FCER1G|FCGR1A|FCGR3A|HLA-DMA|HLA-DOA|HLA-DOB|HLA-DPA1|HLA-DPB1|HLA-DQA1|HLA-DQB1|INPP5D|BATF|IL21R|TLR8|AICDA|SLA2|GAPT	-11.489751638933365	0	11.0	0.0	0.0	-40.69107051024491	13.250438596491227
1	1	0	0	0	0	1	0	-9.135375260223595	-5.046823116208609	0.0	0.0	0.0	0.0	-11.346430875842323	0.0	GO:0050804	M11000010	3	0	GO Biological Processes	19	modulation of chemical synaptic transmission	19_GO:0023052 signaling	-13.084775047390762	3.043439916863433	9.108028318099066	30211	428	1322	57	4.311649016641453	0.5586444748992253	43|107|135|154|590|783|793|794|952|1268|1269|1524|1630|2043|2895|2899|2903|3269|3351|3766|3815|4208|4884|5577|5579|6347|6505|6507|6543|6547|6622|6865|6900|7305|8564|9228|9378|9495|10288|10769|11170|22849|22854|22871|22999|23228|23542|27065|57555|57689|84446|84502|91683|116443|120892|152330|729230	ACHE|ADCY1|ADORA2A|ADRB2|BCHE|CACNB2|CALB1|CALB2|CD38|CNR1|CNR2|CX3CR1|DCC|EPHA4|GRID2|GRIK3|GRIN2A|HRH1|HTR1B|KCNJ10|KIT|MEF2C|NPTX1|PRKAR2B|PRKCB|CCL2|SLC1A1|SLC1A3|SLC8A2|SLC8A3|SNCA|TACR2|CNTN2|TYROBP|KMO|DLGAP2|NRXN1|AKAP5|LILRB2|PLK2|FAM107A|CPEB3|NTNG1|NLGN1|RIMS1|PLCL2|MAPK8IP2|NSG1|NLGN2|LRRC4C|BRSK1|JPH4|SYT12|GRIN3A|LRRK2|CNTN4|CCR2	-11.129940337338915	0	82.0	1.0	1.0	-13.084775047390762	5.586165742141536
1	0	0	0	0	0	0	0	-13.08364915728079	0.0	0.0	0.0	0.0	0.0	0.0	0.0	GO:0001706	M10000000	1	0	GO Biological Processes	19	endoderm formation	19_GO:0032502 developmental process	-13.08364915728079	5.973504695996045	10.39516500288096	30211	51	2380	24	1.0084033613445378	0.2047989984006688	1284|1291|1294|1295|1301|1303|2335|3624|3676|3678|3685|3689|3909|4087|4313|4317|4318|4323|8320|9646|23168|29072|83595|123169	COL4A2|COL6A1|COL7A1|COL8A1|COL11A1|COL12A1|FN1|INHBA|ITGA4|ITGA5|ITGAV|ITGB2|LAMA3|SMAD2|MMP2|MMP8|MMP9|MMP14|EOMES|CTR9|RTF1|SETD2|SOX7|LEO1	-11.482405641508546	0	76.0	0.0	0.0	-13.569305931223512	6.8112523058003696
1	1	0	0	0	0	1	0	-9.089787959042216	-5.016436567030943	0.0	0.0	0.0	0.0	-11.323692671682778	0.0	GO:0099177	M11000010	3	0	GO Biological Processes	19	regulation of trans-synaptic signaling	19_GO:0023052 signaling	-13.04124966208372	3.036345651322959	9.087157381405362	30211	429	1322	57	4.311649016641453	0.5586444748992253	43|107|135|154|590|783|793|794|952|1268|1269|1524|1630|2043|2895|2899|2903|3269|3351|3766|3815|4208|4884|5577|5579|6347|6505|6507|6543|6547|6622|6865|6900|7305|8564|9228|9378|9495|10288|10769|11170|22849|22854|22871|22999|23228|23542|27065|57555|57689|84446|84502|91683|116443|120892|152330|729230	ACHE|ADCY1|ADORA2A|ADRB2|BCHE|CACNB2|CALB1|CALB2|CD38|CNR1|CNR2|CX3CR1|DCC|EPHA4|GRID2|GRIK3|GRIN2A|HRH1|HTR1B|KCNJ10|KIT|MEF2C|NPTX1|PRKAR2B|PRKCB|CCL2|SLC1A1|SLC1A3|SLC8A2|SLC8A3|SNCA|TACR2|CNTN2|TYROBP|KMO|DLGAP2|NRXN1|AKAP5|LILRB2|PLK2|FAM107A|CPEB3|NTNG1|NLGN1|RIMS1|PLCL2|MAPK8IP2|NSG1|NLGN2|LRRC4C|BRSK1|JPH4|SYT12|GRIN3A|LRRK2|CNTN4|CCR2	-11.09396808992232	0	82.0	0.0	0.0	-13.084775047390762	5.586165742141536
1	1	0	0	0	0	0	1	-4.168642585748987	-2.214821919453273	0.0	0.0	0.0	0.0	0.0	-12.938482594708445	GO:0002275	M11000001	3	0	GO Biological Processes	19	myeloid cell activation involved in immune response	19_GO:0002376 immune system process	-12.938482594708445	12.206464646464648	12.997504129501609	30211	55	720	16	2.2222222222222223	0.5493480360811602	695|1794|2207|3458|3929|5293|5729|5730|6504|7305|7462|9111|10125|54209|84868|116449	BTK|DOCK2|FCER1G|IFNG|LBP|PIK3CD|PTGDR|PTGDS|SLAMF1|TYROBP|LAT2|NMI|RASGRP1|TREM2|HAVCR2|CLNK	-11.343937841284902	0	83.0	1.0	1.0	-12.938482594708445	15.734895833333335
1	0	0	1	0	0	1	1	-9.88498848963573	0.0	0.0	-2.4482714152673783	0.0	0.0	-5.8470339364482316	-7.238125559880499	GO:1903530	M10010011	4	0	GO Biological Processes	19	regulation of secretion by cell	19_GO:0051179 localization	-12.903931098200173	2.747294627282723	8.838466785793656	30211	549	1322	66	4.992435703479576	0.5989900451607264	43|107|111|135|140|406|640|654|783|952|1268|1946|2213|2268|3071|3162|3351|3458|3479|3624|3667|3684|3689|4129|4208|4824|5027|5321|5579|5873|5972|6248|6352|6387|6422|6622|6688|6696|6755|6865|7424|7447|8564|8792|8832|8911|10497|10859|11141|11314|22871|22999|23178|54209|55503|57555|83849|84258|91543|91683|116443|120892|127833|130399|252983|729230	ACHE|ADCY1|ADCY5|ADORA2A|ADORA3|ARNTL|BLK|BMP6|CACNB2|CD38|CNR1|EFNA5|FCGR2B|FGR|NCKAP1L|HMOX1|HTR1B|IFNG|IGF1|INHBA|IRS1|ITGAM|ITGB2|MAOB|MEF2C|NKX3-1|P2RX7|PLA2G4A|PRKCB|RAB27A|REN|RSC1A1|CCL5|CXCL12|SFRP1|SNCA|SPI1|SPP1|SSTR5|TACR2|VEGFC|VSNL1|KMO|TNFRSF11A|CD84|CACNA1I|UNC13B|LILRB1|IL1RAPL1|CD300A|NLGN1|RIMS1|PASK|TREM2|TRPV6|NLGN2|SYT15|SYT3|RSAD2|SYT12|GRIN3A|LRRK2|SYT2|ACVR1C|STXBP4|CCR2	-10.96407354411798	0	69.0	0.0	0.0	-14.714757742374182	9.409851383821305
1	0	1	1	0	0	1	0	-12.799560692640625	0.0	-2.6767509321966174	-6.649875187291491	0.0	0.0	-2.636096591358456	0.0	GO:0043009	M10110010	4	0	GO Biological Processes	19	chordate embryonic development	19_GO:0032502 developmental process	-12.799560692640625	2.1189797063499487	8.293411262309878	30211	629	2380	105	4.411764705882353	0.4209397264026471	102|115|133|472|585|836|860|1277|1281|1301|1386|1825|1889|1909|2019|2033|2034|2260|2736|2737|2885|3223|3225|3231|3340|3516|4087|4089|4124|4154|4223|4242|4245|4323|4627|4643|4824|4853|5079|5125|5311|5396|5594|5604|5663|5801|6422|6423|6474|6495|6913|6935|7020|7026|7046|7075|7291|7798|8092|8320|8321|8646|8648|8854|9113|9355|9508|9646|9871|9915|10018|10087|10370|10395|10566|10672|22846|23168|23213|23…	ADAM10|ADCY9|ADM|ATM|BBS4|CASP3|RUNX2|COL1A1|COL3A1|COL11A1|ATF2|DSC3|ECE1|EDNRA|EN1|EP300|EPAS1|FGFR1|GLI2|GLI3|GRB2|HOXC6|HOXC9|HOXD1|NDST1|RBPJ|SMAD2|SMAD4|MAN2A1|MBNL1|MEOX2|MFNG|MGAT1|MMP14|MYH9|MYO1E|NKX3-1|NOTCH2|PAX5|PCSK5|PKD2|PRRX1|MAPK1|MAP2K1|PSEN1|PTPRR|SFRP1|SFRP2|SHOX2|SIX1|TBX15|ZEB1|TFAP2A|NR2F2|TGFBR1|TIE1|TWIST1|LUZP1|ALX1|EOMES|FZD1|CHRD|NCOA1|ALDH1A2|LATS1|LHX2|ADAMTS3|CTR9|S…	-11.2072260940222	0	70.0	0.0	0.0	-14.540800271200538	2.2698799311391222
1	1	0	0	0	0	0	1	-10.483555024884764	-4.965478645280023	0.0	0.0	0.0	0.0	0.0	-9.571872408585884	GO:0030888	M11000001	3	0	GO Biological Processes	19	regulation of B cell proliferation	19_GO:0002376 immune system process	-12.773396909454933	7.498475321482601	11.132795878626974	30211	64	1322	21	1.588502269288956	0.3438754034433297	472|596|640|695|836|933|952|958|2213|3071|3635|4208|5788|7305|10673|11314|22806|23495|54440|115352|115650	ATM|BCL2|BLK|BTK|CASP3|CD22|CD38|CD40|FCGR2B|NCKAP1L|INPP5D|MEF2C|PTPRC|TYROBP|TNFSF13B|CD300A|IKZF3|TNFRSF13B|SASH3|FCRL3|TNFRSF13C	-10.840838594114238	0	84.0	1.0	1.0	-12.773396909454933	11.426248108925869
1	1	0	1	0	0	1	0	-12.750086187986572	-6.918210521672088	0.0	-2.430945115749383	0.0	0.0	-6.901688101254422	0.0	GO:0010975	M11010010	4	0	GO Biological Processes	19	regulation of neuron projection development	19_GO:0032502 developmental process	-12.750086187986572	2.3855904774903	8.472481200539995	30211	431	2380	81	3.403361344537815	0.37166063064967025	348|411|952|1000|1123|1268|1399|1809|2033|2043|2335|2672|2889|3309|3480|4131|4155|5048|5176|5376|5396|5530|5604|5663|5997|6091|6387|6422|6423|6474|6695|6696|6792|7070|7074|7431|7533|8321|8482|8499|8578|8829|8837|9353|9760|9863|10090|10154|10501|10611|11075|11178|22891|23043|23064|23072|23111|23258|23363|23499|25793|26115|27020|29993|51199|51225|51393|55704|55754|56920|57520|57689|64175|64764|8535…	APOE|ARSB|CD38|CDH2|CHN1|CNR1|CRKL|DPYSL3|EP300|EPHA4|FN1|GFI1|RAPGEF1|HSPA5|IGF1R|MAP1B|MBP|PAFAH1B1|SERPINF1|PMP22|PRRX1|PPP3CA|MAP2K1|PSEN1|RGS2|ROBO1|CXCL12|SFRP1|SFRP2|SHOX2|SPOCK1|SPP1|CDKL5|THY1|TIAM1|VIM|YWHAH|FZD1|SEMA7A|PPFIA2|SCARF1|NRP1|CFLAR|SLIT2|TOX|MAGI2|UST|PLXNC1|SEMA6B|PDLIM5|STMN2|LZTS1|ZNF365|TNIK|SETX|HECW1|SPART|DENND5A|OBSL1|MACF1|FBXO7|TANC2|NPTN|PACSIN1|NIN|ABI3|TRPV2|CC…	-11.161045874305687	0	36.0	0.0	0.0	-19.94474268378673	2.44338777764627
1	1	0	0	0	0	1	1	-12.74512741930372	-3.900370249355685	0.0	0.0	0.0	0.0	-4.568049225238665	-2.810617362351486	GO:0071902	M11000011	4	0	GO Biological Processes	19	positive regulation of protein serine/threonine kinase activity	19_GO:0048518 positive regulation of biological process	-12.74512741930372	3.1123969780219785	8.939727883639504	30211	208	2380	51	2.142857142857143	0.2968276793695705	154|493|658|801|958|1436|2043|2180|2246|2247|2260|2321|2322|3356|3357|3458|3643|3815|4057|4217|5027|5159|5294|5311|5604|5663|5788|6091|6363|6622|7057|8115|8322|8654|8826|10125|10178|10333|10979|11214|23328|23533|50507|54757|56034|57551|120892|146850|205428|221472|245711	ADRB2|ATP2B4|BMPR1B|CALM1|CD40|CSF1R|EPHA4|ACSL1|FGF1|FGF2|FGFR1|FLT1|FLT3|HTR2A|HTR2B|IFNG|INSR|KIT|LTF|MAP3K5|P2RX7|PDGFRB|PIK3CG|PKD2|MAP2K1|PSEN1|PTPRC|ROBO1|CCL19|SNCA|THBS1|TCL1A|FZD4|PDE5A|IQGAP1|RASGRP1|TENM1|TLR6|FERMT2|AKAP13|SASH1|PIK3R5|NOX4|FAM20A|PDGFC|TAOK1|LRRK2|PIK3R6|DIPK2A|FGD2|SPDYA	-11.15717967093341	0	21.0	0.0	0.0	-27.231478128449943	3.611138075920023
1	0	0	1	0	0	1	1	-12.735040183415975	0.0	0.0	-4.261734657626115	0.0	0.0	-3.98434065807571	-3.1394621727608873	GO:0060341	M10010011	4	0	GO Biological Processes	19	regulation of cellular localization	19_GO:0051179 localization	-12.735040183415975	1.981376636949196	8.16309372949745	30211	788	2380	123	5.168067226890757	0.45378788765932054	102|187|287|324|493|580|596|640|665|801|817|857|919|930|1000|1193|1399|1605|1909|2268|2619|2633|2737|2770|2824|2850|3059|3123|3162|3458|3627|3684|3689|3717|3936|3985|3998|4130|4131|4283|4323|4478|4744|4947|5019|5026|5027|5116|5144|5311|5350|5569|5583|5594|5604|5663|5962|6248|6505|6526|6546|6622|6672|6688|6711|7070|7130|7220|7305|7332|8111|8301|8417|8832|9113|9201|9324|9495|9695|9750|10082|10178|1…	ADAM10|APLNR|ANK2|APC|ATP2B4|BARD1|BCL2|BLK|BNIP3L|CALM1|CAMK2D|CAV1|CD247|CD19|CDH2|CLIC2|CRKL|DAG1|EDNRA|FGR|GAS1|GBP1|GLI3|GNAI1|GPM6B|GPR27|HCLS1|HLA-DRB1|HMOX1|IFNG|CXCL10|ITGAM|ITGB2|JAK2|LCP1|LIMK2|LMAN1|MAP1A|MAP1B|CXCL9|MMP14|MSN|NEFH|OAZ2|OXCT1|P2RX5|P2RX7|PCNT|PDE4D|PKD2|PLN|PKIA|PRKCH|MAPK1|MAP2K1|PSEN1|RDX|RSC1A1|SLC1A1|SLC5A3|SLC8A1|SNCA|SP100|SPI1|SPTBN1|THY1|TNFAIP6|TRPC1|TYROBP|U…	-11.148182258658725	0	85.0	1.0	1.0	-12.735040183415975	1.9926153019347272
1	0	0	1	0	0	1	1	-12.63221733841426	0.0	0.0	-7.737109704172666	0.0	0.0	-3.2130452634862796	-7.359250332162294	GO:0051924	M10010011	4	0	GO Biological Processes	19	regulation of calcium ion transport	19_GO:0051179 localization	-12.63221733841426	2.8826324952291675	8.75852436189102	30211	251	2380	57	2.3949579831932772	0.3133982717142411	135|187|287|490|596|781|785|801|817|857|920|930|945|1193|1230|2771|2847|3603|3627|3718|4283|4638|5026|5027|5144|5159|5294|5311|5336|5350|5999|6347|6351|6352|6387|6546|6588|6622|6781|7070|7220|7852|8832|9455|10288|10681|10859|27075|28954|30845|51393|57620|79026|84959|115352|196051|401152	ADORA2A|APLNR|ANK2|ATP2B1|BCL2|CACNA2D1|CACNB4|CALM1|CAMK2D|CAV1|CD4|CD19|CD33|CLIC2|CCR1|GNAI2|MCHR1|IL16|CXCL10|JAK3|CXCL9|MYLK|P2RX5|P2RX7|PDE4D|PDGFRB|PIK3CG|PKD2|PLCG2|PLN|RGS4|CCL2|CCL4|CCL5|CXCL12|SLC8A1|SLN|SNCA|STC1|THY1|TRPC1|CXCR4|CD84|HOMER2|LILRB2|GNB5|LILRB1|TSPAN13|REM1|EHD3|TRPV2|STIM2|AHNAK|UBASH3B|FCRL3|PLPP4|C4orf3	-11.048612571054731	0	86.0	1.0	1.0	-12.63221733841426	4.975946757112878
1	0	1	1	0	0	1	0	-12.630889381176214	0.0	-3.070035623478861	-6.342779669876385	0.0	0.0	-2.4967566002976027	0.0	GO:0009792	M10110010	4	0	GO Biological Processes	19	embryo development ending in birth or egg hatching	19_GO:0032502 developmental process	-12.630889381176214	2.08957789269554	8.212111474442967	30211	650	2380	107	4.495798319327731	0.42474294223302406	102|115|133|472|585|836|860|1277|1281|1301|1386|1825|1889|1909|2019|2033|2034|2247|2260|2736|2737|2885|3223|3225|3231|3340|3516|4087|4089|4124|4154|4223|4242|4245|4323|4627|4643|4824|4853|5079|5125|5311|5396|5594|5604|5663|5801|6422|6423|6474|6495|6913|6935|7020|7026|7046|7075|7291|7798|8092|8320|8321|8646|8648|8854|9113|9355|9508|9646|9871|9915|10018|10087|10370|10395|10566|10658|10672|22846|231…	ADAM10|ADCY9|ADM|ATM|BBS4|CASP3|RUNX2|COL1A1|COL3A1|COL11A1|ATF2|DSC3|ECE1|EDNRA|EN1|EP300|EPAS1|FGF2|FGFR1|GLI2|GLI3|GRB2|HOXC6|HOXC9|HOXD1|NDST1|RBPJ|SMAD2|SMAD4|MAN2A1|MBNL1|MEOX2|MFNG|MGAT1|MMP14|MYH9|MYO1E|NKX3-1|NOTCH2|PAX5|PCSK5|PKD2|PRRX1|MAPK1|MAP2K1|PSEN1|PTPRR|SFRP1|SFRP2|SHOX2|SIX1|TBX15|ZEB1|TFAP2A|NR2F2|TGFBR1|TIE1|TWIST1|LUZP1|ALX1|EOMES|FZD1|CHRD|NCOA1|ALDH1A2|LATS1|LHX2|ADAMTS3|C…	-11.048363606873323	0	70.0	0.0	0.0	-14.540800271200538	2.2698799311391222
1	0	0	0	0	0	0	0	-12.557150975626834	0.0	0.0	0.0	0.0	0.0	0.0	0.0	GO:0010810	M10000000	1	0	GO Biological Processes	19	regulation of cell-substrate adhesion	19_GO:0022610 biological adhesion	-12.557150975626834	3.0418076908182625	8.82728084610783	30211	217	2380	52	2.1848739495798317	0.2996592748456508	596|604|916|1236|1277|1295|1307|1399|1435|1605|1842|1845|2335|2633|2824|3678|3717|3791|3987|4321|4323|5054|5212|5328|6422|6695|7010|7057|7070|7402|7414|8322|8829|9748|9806|10395|10630|10675|10979|11117|11170|23499|25890|26585|57091|57580|79834|80005|90102|151887|340533|342184	BCL2|BCL6|CD3E|CCR7|COL1A1|COL8A1|COL16A1|CRKL|CSF1|DAG1|ECM2|DUSP3|FN1|GBP1|GPM6B|ITGA5|JAK2|KDR|LIMS1|MMP12|MMP14|SERPINE1|VIT|PLAU|SFRP1|SPOCK1|TEK|THBS1|THY1|UTRN|VCL|FZD4|NRP1|SLK|SPOCK2|DLC1|PDPN|CSPG5|FERMT2|EMILIN1|FAM107A|MACF1|ABI3BP|GREM1|CASS4|PREX1|PEAK1|DOCK5|PHLDB2|CCDC80|NEXMIF|FMN1	-10.97784618876003	0	87.0	1.0	1.0	-12.557150975626834	4.393972204266322
1	0	0	1	0	0	1	1	-12.513981493003977	0.0	0.0	-3.42414714740521	0.0	0.0	-4.220844381682287	-8.023482760088086	GO:0070372	M10010011	4	0	GO Biological Processes	19	regulation of ERK1 and ERK2 cascade	19_GO:0023052 signaling	-12.513981493003977	2.6530235888567644	8.568860781817692	30211	311	2380	65	2.73109243697479	0.3340925108372737	348|920|972|1230|1236|1399|1436|1490|1845|1880|2043|2246|2247|2324|2335|2626|2633|2771|3123|3356|3357|3383|3479|3791|4089|4853|5159|5320|5322|5604|5788|5801|6098|6347|6351|6352|6354|6355|6358|6362|6363|7010|7078|7162|8482|8685|8829|8837|9590|10125|10344|10457|10979|11117|26191|27020|50507|54209|56034|64762|84868|152007|374403|388325|414062	APOE|CD4|CD74|CCR1|CCR7|CRKL|CSF1R|CCN2|DUSP3|GPR183|EPHA4|FGF1|FGF2|FLT4|FN1|GATA4|GBP1|GNAI2|HLA-DRB1|HTR2A|HTR2B|ICAM1|IGF1|KDR|SMAD4|NOTCH2|PDGFRB|PLA2G2A|PLA2G5|MAP2K1|PTPRC|PTPRR|ROS1|CCL2|CCL4|CCL5|CCL7|CCL8|CCL14|CCL18|CCL19|TEK|TIMP3|TPBG|SEMA7A|MARCO|NRP1|CFLAR|AKAP12|RASGRP1|CCL26|GPNMB|FERMT2|EMILIN1|PTPN22|NPTN|NOX4|TREM2|PDGFC|GAREM1|HAVCR2|GLIPR2|TBC1D10C|SCIMP|CCL3L3	-10.936810835649856	0	21.0	0.0	0.0	-27.231478128449943	3.611138075920023
1	1	0	1	0	0	0	1	-7.47481942943411	-3.218101509723207	0.0	-2.5525811610669185	0.0	0.0	0.0	-12.453766194437486	GO:0016064	M11010001	4	0	GO Biological Processes	19	immunoglobulin mediated immune response	19_GO:0002376 immune system process	-12.453766194437486	6.207059500328731	10.606408092258755	30211	169	720	25	3.4722222222222223	0.6822816043143285	695|712|713|714|717|729|730|930|959|2207|2209|2214|3108|3111|3112|3113|3115|3117|3119|3635|10538|50615|51311|57379|202309	BTK|C1QA|C1QB|C1QC|C2|C6|C7|CD19|CD40LG|FCER1G|FCGR1A|FCGR3A|HLA-DMA|HLA-DOA|HLA-DOB|HLA-DPA1|HLA-DPB1|HLA-DQA1|HLA-DQB1|INPP5D|BATF|IL21R|TLR8|AICDA|GAPT	-10.878719230713223	0	11.0	0.0	0.0	-40.69107051024491	13.250438596491227
1	1	1	0	0	0	1	0	-11.663952941305311	-2.5765642517264085	-5.194678025001862	0.0	0.0	0.0	-4.859420361830227	0.0	GO:0002009	M11100010	4	0	GO Biological Processes	19	morphogenesis of an epithelium	19_GO:0032502 developmental process	-12.44781314358416	2.9403889038770865	8.801174926106672	30211	443	1322	57	4.311649016641453	0.5586444748992253	187|367|596|836|1427|1436|2043|2045|2066|2099|2246|2247|2252|2255|2487|2626|2719|3371|4036|4070|4208|4321|4824|4853|5241|6422|6495|6654|6663|7020|7424|7477|8543|8557|8626|8854|9096|9355|9420|10370|10468|10481|54101|55897|57619|57822|64399|64478|80144|83478|84446|84870|115908|144165|146206|339829|340419	APLNR|AR|BCL2|CASP3|CRYGS|CSF1R|EPHA4|EPHA7|ERBB4|ESR1|FGF1|FGF2|FGF7|FGF10|FRZB|GATA4|GPC3|TNC|LRP2|TACSTD2|MEF2C|MMP12|NKX3-1|NOTCH2|PGR|SFRP1|SIX1|SOS1|SOX10|TFAP2A|VEGFC|WNT7B|LMO4|TCAP|TP63|ALDH1A2|TBX18|LHX2|CYP7B1|CITED2|FST|HOXB13|RIPK4|MESP1|SHROOM3|GRHL3|HHIP|CSMD1|FRAS1|ARHGAP24|BRSK1|RSPO3|CTHRC1|PRICKLE1|CARMIL2|CCDC39|RSPO2	-10.529495267358076	0	77.0	0.0	0.0	-13.523050288560716	3.0435604443640014
1	1	1	0	0	0	1	1	-5.0139084568955665	-5.378933566570379	-2.2339015796863846	0.0	0.0	0.0	-2.7120702612648144	-2.2932950413004787	GO:0007157	M11100011	5	0	GO Biological Processes	19	heterophilic cell-cell adhesion via plasma membrane cell adhesion molecules	19_GO:0022610 biological adhesion	-12.374769042614034	8.752019828113431	11.377430036198158	30211	47	1322	18	1.361573373676248	0.31873361286904967	214|923|1002|2895|3683|6401|7412|10178|11141|22871|23705|25945|30835|56253|57863|120425|286204|386724	ALCAM|CD6|CDH4|GRID2|ITGAL|SELE|VCAM1|TENM1|IL1RAPL1|NLGN1|CADM1|NECTIN3|CD209|CRTAM|CADM3|JAML|CRB2|AMIGO3	-10.461096071433714	0	28.0	0.0	0.0	-22.618192183563547	8.752019828113431
1	0	0	1	0	0	0	1	-12.354243615545352	0.0	0.0	-3.822070981173201	0.0	0.0	0.0	-8.964537410732191	GO:0019886	M10010001	3	0	GO Biological Processes	19	antigen processing and presentation of exogenous peptide antigen via MHC class II	19_GO:0002376 immune system process	-12.354243615545352	7.616218487394958	10.602373236693245	30211	30	2380	18	0.7563025210084033	0.1775868335332086	972|1514|2207|2213|3108|3109|3111|3112|3113|3115|3117|3118|3119|3122|3123|3127|10437|200576	CD74|CTSL|FCER1G|FCGR2B|HLA-DMA|HLA-DMB|HLA-DOA|HLA-DOB|HLA-DPA1|HLA-DPB1|HLA-DQA1|HLA-DQA2|HLA-DQB1|HLA-DRA|HLA-DRB1|HLA-DRB5|IFI30|PIKFYVE	-10.780254616977421	0	11.0	0.0	0.0	-40.69107051024491	13.250438596491227
1	0	0	1	0	0	0	0	-4.441778102728425	0.0	0.0	-12.283450134242422	0.0	0.0	0.0	0.0	GO:0048704	M10010000	2	0	GO Biological Processes	19	embryonic skeletal system morphogenesis	19_GO:0032502 developmental process	-12.283450134242422	10.466841933643106	12.189223139359918	30211	94	522	17	3.256704980842912	0.7768987009121663	3198|3199|3200|3201|3202|3203|3204|3205|3207|3212|3213|3214|3215|3216|3217|3218|3219	HOXA1|HOXA2|HOXA3|HOXA4|HOXA5|HOXA6|HOXA7|HOXA9|HOXA11|HOXB2|HOXB3|HOXB4|HOXB5|HOXB6|HOXB7|HOXB8|HOXB9	-10.711569365454823	0	72.0	0.0	0.0	-14.210032292230963	10.466841933643106
1	1	0	1	0	0	1	0	-12.240131629921832	-5.5549991411990085	0.0	-2.5900784500063825	0.0	0.0	-2.2224578393646612	0.0	GO:0071417	M11010010	4	0	GO Biological Processes	19	cellular response to organonitrogen compound	19_GO:0050896 response to stimulus	-12.240131629921832	2.148845821050933	8.11921512381814	30211	573	2380	97	4.07563025210084	0.40529699830025284	154|199|324|366|493|781|836|857|1277|1278|1281|1282|1290|1291|1307|1386|1536|1545|1909|2043|2200|2213|2308|2350|2561|2782|2885|2889|3269|3274|3309|3351|3356|3357|3359|3363|3383|3479|3480|3488|3643|3667|3676|3717|3718|4131|4149|4208|4313|4644|4790|5027|5294|5311|5594|5663|5724|5888|6198|6261|6422|6495|6505|6507|6546|6622|6772|6774|6781|6935|7253|7412|7431|7480|8837|9353|10018|10333|10681|11031|228…	ADRB2|AIF1|APC|AQP9|ATP2B4|CACNA2D1|CASP3|CAV1|COL1A1|COL1A2|COL3A1|COL4A1|COL5A2|COL6A1|COL16A1|ATF2|CYBB|CYP1B1|EDNRA|EPHA4|FBN1|FCGR2B|FOXO1|FOLR2|GABRB2|GNB1|GRB2|RAPGEF1|HRH1|HRH2|HSPA5|HTR1B|HTR2A|HTR2B|HTR3A|HTR7|ICAM1|IGF1|IGF1R|IGFBP5|INSR|IRS1|ITGA4|JAK2|JAK3|MAP1B|MAX|MEF2C|MMP2|MYO5A|NFKB1|P2RX7|PIK3CG|PKD2|MAPK1|PSEN1|PTAFR|RAD51|RPS6KB1|RYR1|SFRP1|SIX1|SLC1A1|SLC1A3|SLC8A1|SNCA|STAT…	-10.66930115059873	0	55.0	0.0	0.0	-15.836864191100451	2.367475323462718
1	1	0	0	0	0	1	0	-12.227647554454	-3.2599933411875317	0.0	0.0	0.0	0.0	-2.4705889554586973	0.0	GO:0048589	M11000010	3	0	GO Biological Processes	19	developmental growth	19_GO:0040007 growth	-12.227647554454	2.4768190202910434	8.346913880211376	30211	369	2380	72	3.0252100840336134	0.35109020624408444	104|133|301|472|596|658|1281|1386|1435|1605|1901|1909|2019|2033|2099|2121|2246|2252|2619|2626|2736|2737|3479|3676|3913|4087|4089|4131|4853|4856|4921|5159|5530|5573|5738|5915|6422|6423|6654|6781|7130|7294|7298|7414|7480|8482|8826|8828|8829|8837|9201|9353|9355|9646|9863|10611|11214|23168|25937|26011|50515|51199|51320|54542|54796|57178|57493|57502|84189|130399|205428|342184	ADARB1|ADM|ANXA1|ATM|BCL2|BMPR1B|COL3A1|ATF2|CSF1|DAG1|S1PR1|EDNRA|EN1|EP300|ESR1|EVC|FGF1|FGF7|GAS1|GATA4|GLI2|GLI3|IGF1|ITGA4|LAMB2|SMAD2|SMAD4|MAP1B|NOTCH2|CCN3|DDR2|PDGFRB|PPP3CA|PRKAR1A|PTGFRN|RARB|SFRP1|SFRP2|SOS1|STC1|TNFAIP6|TXK|TYMS|VCL|WNT10B|SEMA7A|IQGAP1|NRP2|NRP1|CFLAR|DCLK1|SLIT2|LHX2|CTR9|MAGI2|PDLIM5|AKAP13|RTF1|WWTR1|TENM4|CHST11|NIN|MEX3C|RC3H2|BNC2|ZMIZ1|HEG1|NLGN4X|SLITRK6|ACV…	-10.657864830722094	0	88.0	1.0	1.0	-12.227647554454	2.4768190202910434
1	0	0	1	0	0	1	1	-5.7262865323817715	0.0	0.0	-2.8771770026031978	0.0	0.0	-12.225994477764925	-2.701190217228144	GO:0042063	M10010011	4	0	GO Biological Processes	19	gliogenesis	19_GO:0032502 developmental process	-12.225994477764925	8.279935319428837	11.41906215003795	30211	214	341	20	5.865102639296188	1.272435993539309	1436|1464|2016|2043|3766|3912|4118|4137|4653|4720|4919|5028|5354|5803|6663|6900|8929|10810|57211|92737	CSF1R|CSPG4|EMX1|EPHA4|KCNJ10|LAMB1|MAL|MAPT|MYOC|NDUFS2|ROR1|P2RY1|PLP1|PTPRZ1|SOX10|CNTN2|PHOX2B|WASF3|ADGRG6|DNER	-10.657256987947667	0	89.0	1.0	1.0	-12.225994477764925	18.457355816226784
1	1	0	1	0	0	0	1	-5.9094834723258955	-2.4918279882423415	0.0	-2.520270335761305	0.0	0.0	0.0	-12.183653970108729	GO:0097028	M11010001	4	0	GO Biological Processes	19	dendritic cell differentiation	19_GO:0002376 immune system process	-12.183653970108729	15.585039682539682	13.489866848693591	30211	35	720	13	1.8055555555555556	0.4962295681371202	640|814|1236|2322|3394|6363|6688|7226|10537|10538|10859|54209|116071	BLK|CAMK4|CCR7|FLT3|IRF8|CCL19|SPI1|TRPM2|UBD|BATF|LILRB1|TREM2|BATF2	-10.615959204638488	0	90.0	1.0	1.0	-12.183653970108729	15.585039682539682
1	0	0	1	0	0	0	1	-12.181670310452569	0.0	0.0	-3.324585596513391	0.0	0.0	0.0	-10.327223404808283	GO:0002478	M10010001	3	0	GO Biological Processes	19	antigen processing and presentation of exogenous peptide antigen	19_GO:0002376 immune system process	-12.181670310452569	6.680893409995577	10.247044640091557	30211	38	2380	20	0.8403361344537815	0.18711369013610016	972|1514|2207|2213|3108|3109|3111|3112|3113|3115|3117|3118|3119|3122|3123|3127|4012|10437|50856|200576	CD74|CTSL|FCER1G|FCGR2B|HLA-DMA|HLA-DMB|HLA-DOA|HLA-DOB|HLA-DPA1|HLA-DPB1|HLA-DQA1|HLA-DQA2|HLA-DQB1|HLA-DRA|HLA-DRB1|HLA-DRB5|LNPEP|IFI30|CLEC4A|PIKFYVE	-10.615015771783604	0	11.0	0.0	0.0	-40.69107051024491	13.250438596491227
1	0	0	1	0	0	0	1	-12.157653411264786	0.0	0.0	-6.109299839500734	0.0	0.0	0.0	-8.196684437050674	GO:0045637	M10010001	3	0	GO Biological Processes	19	regulation of myeloid cell differentiation	19_GO:0002376 immune system process	-12.157653411264786	3.0513695862960573	8.681458116567185	30211	208	2380	50	2.100840336134454	0.29396628707947514	714|814|920|972|1230|1385|1435|1441|2113|2124|2200|3059|3071|3123|3458|3624|4015|4057|4208|4211|4212|4286|4853|6422|6688|6772|6774|6886|7098|7130|7305|8111|9646|9770|9935|10234|10272|10859|11006|11025|23543|27086|29909|51208|51621|54209|64783|84959|123169|169200	C1QC|CAMK4|CD4|CD74|CCR1|CREB1|CSF1|CSF3R|ETS1|EVI2B|FBN1|HCLS1|NCKAP1L|HLA-DRB1|IFNG|INHBA|LOX|LTF|MEF2C|MEIS1|MEIS2|MITF|NOTCH2|SFRP1|SPI1|STAT1|STAT3|TAL1|TLR3|TNFAIP6|TYROBP|GPR68|CTR9|RASSF2|MAFB|LRRC17|FSTL3|LILRB1|LILRB4|LILRB3|RBFOX2|FOXP1|GPR171|CLDN18|KLF13|TREM2|RBM15|UBASH3B|LEO1|TMEM64	-10.592036613787082	0	91.0	1.0	1.0	-12.157653411264786	10.154957983193277
1	0	0	1	0	0	1	1	-11.024648532802049	0.0	0.0	-2.3884880514493205	0.0	0.0	-4.271240547059513	-9.498233577074231	GO:0002573	M10010011	4	0	GO Biological Processes	19	myeloid leukocyte differentiation	19_GO:0002376 immune system process	-12.157360350790178	5.319115498982732	9.970144997432875	30211	116	1322	27	2.042360060514372	0.38901789861425246	142|814|863|920|1236|1436|2719|3458|3815|4286|4495|4853|5153|5293|6363|6688|7305|8792|10370|10537|29887|54209|56975|116071|133396|139716|159296	PARP1|CAMK4|CBFA2T3|CD4|CCR7|CSF1R|GPC3|IFNG|KIT|MITF|MT1G|NOTCH2|PDE1B|PIK3CD|CCL19|SPI1|TYROBP|TNFRSF11A|CITED2|UBD|SNX10|TREM2|FAM20C|BATF2|IL31RA|GAB3|NKX2-3	-10.250562897593905	0	44.0	0.0	0.0	-17.34283309015978	6.7711099904745895
1	1	0	1	0	0	1	0	-12.141629014547766	-4.181375987791158	0.0	-3.7134291073740413	0.0	0.0	-4.1884892351423275	0.0	GO:0007188	M11010010	4	0	GO Biological Processes	19	adenylate cyclase-modulating G protein-coupled receptor signaling pathway	19_GO:0023052 signaling	-12.141629014547766	2.937842647976221	8.608062000303148	30211	229	2380	53	2.226890756302521	0.3024619103665494	19|107|113|115|133|134|135|154|1268|1269|1901|1903|1909|2770|2771|2776|2782|2828|2847|2869|2912|3351|3627|4283|4883|5064|5144|5350|5737|5739|5996|7253|8477|8685|8698|9294|9495|9590|10163|10203|10267|10672|11214|11245|23266|23432|54331|55366|57211|64123|64805|90226|221188	ABCA1|ADCY1|ADCY7|ADCY9|ADM|ADORA1|ADORA2A|ADRB2|CNR1|CNR2|S1PR1|S1PR3|EDNRA|GNAI1|GNAI2|GNAQ|GNB1|GPR4|MCHR1|GRK5|GRM2|HTR1B|CXCL10|CXCL9|NPR3|PALM|PDE4D|PLN|PTGFR|PTGIR|RGS1|TSHR|GPR65|MARCO|S1PR4|S1PR2|AKAP5|AKAP12|WASF2|CALCRL|RAMP1|GNA13|AKAP13|GPR176|ADGRL2|GPR161|GNG2|LGR4|ADGRG6|ADGRL4|P2RY12|UCN2|ADGRG5	-10.577047484501666	0	92.0	1.0	1.0	-12.141629014547766	3.3309702604446034
1	1	0	1	0	0	1	0	-6.37164479211576	-9.434733276409062	0.0	-2.1184555243599927	0.0	0.0	-9.861899719397213	0.0	GO:0042391	M11010010	4	0	GO Biological Processes	19	regulation of membrane potential	19_GO:0065007 biological regulation	-12.135164821749601	2.9573818634866957	8.693382091713161	30211	425	1322	55	4.16036308623298	0.5491898087196437	135|142|153|154|287|596|783|801|857|1140|1268|1269|1824|2561|2568|2702|2743|2892|2895|2899|2903|3359|3736|3746|3759|3766|3778|4208|5026|5027|6543|6546|6547|6622|8115|8911|9096|9378|10052|10242|10497|11149|11280|22871|22999|23542|54209|57555|63895|116443|120892|123041|375611|400916|401190	ADORA2A|PARP1|ADRB1|ADRB2|ANK2|BCL2|CACNB2|CALM1|CAV1|CHRNB1|CNR1|CNR2|DSC2|GABRB2|GABRP|GJA5|GLRB|GRIA3|GRID2|GRIK3|GRIN2A|HTR3A|KCNA1|KCNC1|KCNJ2|KCNJ10|KCNMA1|MEF2C|P2RX5|P2RX7|SLC8A2|SLC8A1|SLC8A3|SNCA|TCL1A|CACNA1I|TBX18|NRXN1|GJC1|KCNMB2|UNC13B|BVES|SCN11A|NLGN1|RIMS1|MAPK8IP2|TREM2|NLGN2|PIEZO2|GRIN3A|LRRK2|SLC24A4|SLC26A5|CHCHD10|RGS7BP	-10.23063523000915	0	93.0	1.0	1.0	-12.135164821749601	8.569686081694401
1	1	0	1	0	0	1	1	-9.076710161413565	-8.609863171693721	0.0	-4.781806825121487	0.0	0.0	-4.08811025082186	-5.974178151344656	GO:0006816	M11010011	5	0	GO Biological Processes	19	calcium ion transport	19_GO:0051179 localization	-12.12721557415608	3.792541925515821	9.193304159187207	30211	235	1322	39	2.950075642965204	0.4653700705565641	287|356|489|783|785|857|931|1230|1234|1236|1490|2247|2829|2903|3357|3708|3932|5027|5579|5788|6261|6263|6352|6363|6543|6546|6547|7220|8911|9033|10316|10800|11151|55503|64072|84502|93589|116443|123041	ANK2|FASLG|ATP2A3|CACNB2|CACNB4|CAV1|MS4A1|CCR1|CCR5|CCR7|CCN2|FGF2|XCR1|GRIN2A|HTR2B|ITPR1|LCK|P2RX7|PRKCB|PTPRC|RYR1|RYR3|CCL5|CCL19|SLC8A2|SLC8A1|SLC8A3|TRPC1|CACNA1I|PKD2L1|NMUR1|CYSLTR1|CORO1A|TRPV6|CDH23|JPH4|CACNA2D4|GRIN3A|SLC24A4	-10.224942062719855	0	33.0	0.0	0.0	-21.32741990256379	6.292716349843232
1	1	0	0	0	0	1	0	-12.108382004638186	-3.477239211792203	0.0	0.0	0.0	0.0	-2.4529554195272523	0.0	GO:0040007	M11000010	3	0	GO Biological Processes	19	growth	19_GO:0040007 growth	-12.108382004638186	2.4634668961924393	8.294111778671027	30211	371	2380	72	3.0252100840336134	0.35109020624408444	104|133|301|472|596|658|1281|1386|1435|1605|1901|1909|2019|2033|2099|2121|2246|2252|2619|2626|2736|2737|3479|3676|3913|4087|4089|4131|4853|4856|4921|5159|5530|5573|5738|5915|6422|6423|6654|6781|7130|7294|7298|7414|7480|8482|8826|8828|8829|8837|9201|9353|9355|9646|9863|10611|11214|23168|25937|26011|50515|51199|51320|54542|54796|57178|57493|57502|84189|130399|205428|342184	ADARB1|ADM|ANXA1|ATM|BCL2|BMPR1B|COL3A1|ATF2|CSF1|DAG1|S1PR1|EDNRA|EN1|EP300|ESR1|EVC|FGF1|FGF7|GAS1|GATA4|GLI2|GLI3|IGF1|ITGA4|LAMB2|SMAD2|SMAD4|MAP1B|NOTCH2|CCN3|DDR2|PDGFRB|PPP3CA|PRKAR1A|PTGFRN|RARB|SFRP1|SFRP2|SOS1|STC1|TNFAIP6|TXK|TYMS|VCL|WNT10B|SEMA7A|IQGAP1|NRP2|NRP1|CFLAR|DCLK1|SLIT2|LHX2|CTR9|MAGI2|PDLIM5|AKAP13|RTF1|WWTR1|TENM4|CHST11|NIN|MEX3C|RC3H2|BNC2|ZMIZ1|HEG1|NLGN4X|SLITRK6|ACV…	-10.544833280029854	0	88.0	0.0	0.0	-12.227647554454	2.4768190202910434
1	1	1	0	0	0	1	1	-6.482034791686343	-6.529059851078729	-2.135810505769978	0.0	0.0	0.0	-7.897415133649403	-2.983928493585781	GO:0099537	M11100011	5	0	GO Biological Processes	19	trans-synaptic signaling	19_GO:0023052 signaling	-12.105767350530344	2.9879777137142707	8.70197467605828	30211	413	1322	54	4.084720121028744	0.5443889783830816	43|135|783|785|1140|1268|1325|1740|2561|2568|2743|2895|2899|2903|3269|3351|3357|3359|3363|3736|3779|4155|4208|4842|4884|5026|5027|5354|5368|6505|6506|6507|6622|8676|8927|9228|9378|9495|9899|10052|10497|11141|22865|22871|22999|23542|27065|57555|84446|91683|116372|120892|127833|221955	ACHE|ADORA2A|CACNB2|CACNB4|CHRNB1|CNR1|CORT|DLG2|GABRB2|GABRP|GLRB|GRID2|GRIK3|GRIN2A|HRH1|HTR1B|HTR2B|HTR3A|HTR7|KCNA1|KCNMB1|MBP|MEF2C|NOS1|NPTX1|P2RX5|P2RX7|PLP1|PNOC|SLC1A1|SLC1A2|SLC1A3|SNCA|STX11|BSN|DLGAP2|NRXN1|AKAP5|SV2B|GJC1|UNC13B|IL1RAPL1|SLITRK3|NLGN1|RIMS1|MAPK8IP2|NSG1|NLGN2|BRSK1|SYT12|LYPD1|LRRK2|SYT2|DAGLB	-10.20573826001657	0	93.0	0.0	0.0	-12.135164821749601	8.569686081694401
1	0	0	1	0	0	0	1	-11.37039916992377	0.0	0.0	-9.630017965691652	0.0	0.0	0.0	-12.088405111980954	GO:0071216	M10010001	3	0	GO Biological Processes	19	cellular response to biotic stimulus	19_GO:0050896 response to stimulus	-12.088405111980954	5.091347047884705	9.922115308344543	30211	239	720	29	4.027777777777778	0.7327220785371882	695|923|1234|2672|3394|3569|3593|3627|3929|4064|4283|6347|6352|6373|6688|10288|10563|10859|22914|23643|26228|54209|57379|57817|79931|80380|84868|388325|389643	BTK|CD6|CCR5|GFI1|IRF8|IL6|IL12B|CXCL10|LBP|CD180|CXCL9|CCL2|CCL5|CXCL11|SPI1|LILRB2|CXCL13|LILRB1|KLRK1|LY96|STAP1|TREM2|AICDA|HAMP|TNIP3|PDCD1LG2|HAVCR2|SCIMP|NUGGC	-10.525886742498628	0	34.0	0.0	0.0	-21.134173158075875	5.4547638888888885
1	0	0	1	0	0	0	1	-12.044715624835241	0.0	0.0	-5.797271661793956	0.0	0.0	0.0	-6.839725063110737	GO:1902106	M10010001	3	0	GO Biological Processes	19	negative regulation of leukocyte differentiation	19_GO:0002376 immune system process	-12.044715624835241	4.106784478497281	9.190993993855365	30211	102	2380	33	1.3865546218487395	0.23968898656305312	301|604|714|864|972|1378|2200|2213|2737|3624|3718|3902|4057|6422|7098|7130|7292|8111|9935|10234|10272|10859|10875|11006|11025|23240|25793|30009|50943|51208|54542|84695|84959	ANXA1|BCL6|C1QC|RUNX3|CD74|CR1|FBN1|FCGR2B|GLI3|INHBA|JAK3|LAG3|LTF|SFRP1|TLR3|TNFAIP6|TNFSF4|GPR68|MAFB|LRRC17|FSTL3|LILRB1|FGL2|LILRB4|LILRB3|TMEM131L|FBXO7|TBX21|FOXP3|CLDN18|RC3H2|LOXL3|UBASH3B	-10.484250660983975	0	16.0	0.0	0.0	-30.49196438221379	5.973504695996046
1	1	0	0	0	0	0	1	-5.407123980003523	-2.3009724315280335	0.0	0.0	0.0	0.0	0.0	-12.04255938933701	GO:0030101	M11000001	3	0	GO Biological Processes	19	natural killer cell activation	19_GO:0002376 immune system process	-12.04255938933701	10.828315412186381	12.10417894717393	30211	62	720	16	2.2222222222222223	0.5493480360811602	914|2214|3560|3593|4818|5293|5788|6504|9437|10125|11151|22914|50615|51744|57823|259197	CD2|FCGR3A|IL2RB|IL12B|NKG7|PIK3CD|PTPRC|SLAMF1|NCR1|RASGRP1|CORO1A|KLRK1|IL21R|CD244|SLAMF7|NCR3	-10.483117498943322	0	94.0	1.0	1.0	-12.04255938933701	11.801171875000001
1	0	0	1	0	0	0	1	-11.988360176882741	0.0	0.0	-2.8947275810538073	0.0	0.0	0.0	-9.126929362223011	GO:0019884	M10010001	3	0	GO Biological Processes	19	antigen processing and presentation of exogenous antigen	19_GO:0002376 immune system process	-11.988360176882741	5.94173073484713	9.914777585340325	30211	47	2380	22	0.9243697478991597	0.19616332090939864	910|913|972|1514|2207|2213|3108|3109|3111|3112|3113|3115|3117|3118|3119|3122|3123|3127|4012|10437|50856|200576	CD1B|CD1E|CD74|CTSL|FCER1G|FCGR2B|HLA-DMA|HLA-DMB|HLA-DOA|HLA-DOB|HLA-DPA1|HLA-DPB1|HLA-DQA1|HLA-DQA2|HLA-DQB1|HLA-DRA|HLA-DRB1|HLA-DRB5|LNPEP|IFI30|CLEC4A|PIKFYVE	-10.431973125451913	0	11.0	0.0	0.0	-40.69107051024491	13.250438596491227
1	1	0	0	0	0	1	1	-7.431452604149548	-5.860583541189566	0.0	0.0	0.0	0.0	-7.391911248666498	-3.350206918677219	GO:0099536	M11000011	4	0	GO Biological Processes	19	synaptic signaling	19_GO:0023052 signaling	-11.963757590358082	2.895338887329632	8.586985324479736	30211	442	1322	56	4.236006051437216	0.5539412205745939	43|135|783|785|1140|1268|1325|1740|2561|2568|2743|2895|2899|2903|3084|3269|3351|3357|3359|3363|3736|3779|4155|4208|4842|4884|5026|5027|5354|5368|6001|6505|6506|6507|6622|8676|8927|9228|9378|9495|9899|10052|10497|11141|22865|22871|22999|23542|27065|57555|84446|91683|116372|120892|127833|221955	ACHE|ADORA2A|CACNB2|CACNB4|CHRNB1|CNR1|CORT|DLG2|GABRB2|GABRP|GLRB|GRID2|GRIK3|GRIN2A|NRG1|HRH1|HTR1B|HTR2B|HTR3A|HTR7|KCNA1|KCNMB1|MBP|MEF2C|NOS1|NPTX1|P2RX5|P2RX7|PLP1|PNOC|RGS10|SLC1A1|SLC1A2|SLC1A3|SNCA|STX11|BSN|DLGAP2|NRXN1|AKAP5|SV2B|GJC1|UNC13B|IL1RAPL1|SLITRK3|NLGN1|RIMS1|MAPK8IP2|NSG1|NLGN2|BRSK1|SYT12|LYPD1|LRRK2|SYT2|DAGLB	-10.0659613812766	0	93.0	0.0	0.0	-12.135164821749601	8.569686081694401
1	0	0	1	0	0	1	0	-11.930318097624735	0.0	0.0	-7.202839178955212	0.0	0.0	-3.4774888262679378	0.0	GO:0008360	M10010010	3	0	GO Biological Processes	19	regulation of cell shape	19_GO:0032502 developmental process	-11.930318097624735	3.4466330903222215	8.813781223891956	30211	151	2380	41	1.7226890756302522	0.2667114151184912	301|399|752|1436|1605|2268|2335|3055|3689|3791|3815|4478|4627|4628|5064|5962|6347|6354|7168|7940|10154|10395|10630|10672|10979|11149|23136|51177|54873|55742|55785|55843|57194|57381|57471|57619|121512|152273|161176|221472|445815	ANXA1|RHOH|FMNL1|CSF1R|DAG1|FGR|FN1|HCK|ITGB2|KDR|KIT|MSN|MYH9|MYH10|PALM|RDX|CCL2|CCL7|TPM1|LST1|PLXNC1|DLC1|PDPN|GNA13|FERMT2|BVES|EPB41L3|PLEKHO1|PALMD|PARVA|FGD6|ARHGAP15|ATP10A|RHOJ|ERMN|SHROOM3|FGD4|FGD5|SYNE3|FGD2|PALM2AKAP2	-10.374944569365459	0	95.0	1.0	1.0	-11.930318097624735	3.4466330903222215
1	0	1	1	0	0	1	1	-11.905633257371328	0.0	-2.903349211649619	-2.066543269971991	0.0	0.0	-2.1592413843352025	-4.844375680852136	GO:0032956	M10110011	5	0	GO Biological Processes	19	regulation of actin cytoskeleton organization	19_GO:0050789 regulation of biological process	-11.905633257371328	2.4953422394598865	8.240407585091969	30211	351	2380	69	2.899159663865546	0.343921306974057	118|119|399|585|1073|1236|1436|1490|1901|2824|2885|3055|3059|3071|4089|4853|5159|5341|5962|5999|6387|6422|6624|6711|7010|7046|7082|7111|7168|7454|7840|8477|8826|8829|9113|9353|9535|9873|10163|10178|10344|10395|10788|10979|11170|11214|11346|22899|23075|23406|23500|26228|29766|51225|51466|54434|54551|55704|57482|57551|79822|81553|83700|85358|85458|90102|90952|342184|348110	ADD1|ADD2|RHOH|BBS4|CFL2|CCR7|CSF1R|CCN2|S1PR1|GPM6B|GRB2|HCK|HCLS1|NCKAP1L|SMAD4|NOTCH2|PDGFRB|PLEK|RDX|RGS4|CXCL12|SFRP1|FSCN1|SPTBN1|TEK|TGFBR1|TJP1|TMOD1|TPM1|WAS|ALMS1|GPR65|IQGAP1|NRP1|LATS1|SLIT2|GMFG|FCHSD2|WASF2|TENM1|CCL26|DLC1|IQGAP2|FERMT2|FAM107A|AKAP13|SYNPO|ARHGEF15|SWAP70|COTL1|DAAM2|STAP1|TMOD3|ABI3|EVL|SSH1|MAGEL2|CCDC88A|CRACD|TAOK1|ARHGAP28|CYRIA|JAM3|SHANK3|DIXDC1|PHLDB2|ESAM…	-10.35227970708806	0	58.0	0.0	0.0	-15.62948026493272	2.7481200727713766
1	1	0	0	0	1	1	0	-11.84664975522425	-4.1899329185924366	0.0	0.0	0.0	-2.3421758532987123	-9.40472994771535	0.0	GO:0050890	M11000110	4	0	GO Biological Processes	19	cognition	19_GO:0032501 multicellular organismal process	-11.84664975522425	2.61340830449827	8.295308336421236	30211	306	2380	63	2.6470588235294117	0.3290545164007726	107|134|348|378|585|590|793|814|836|874|1268|1385|1827|2019|2033|2334|2760|3122|3269|3356|3643|3678|3776|3815|4130|4208|4212|5048|5153|5176|5577|5594|5663|6198|6446|6505|6529|6547|7097|7162|8301|8701|9378|9867|10288|10396|10752|10769|11170|22829|22849|23208|23542|23657|27020|54209|55180|57502|84197|85358|140947|152789|497189	ADCY1|ADORA1|APOE|ARF4|BBS4|BCHE|CALB1|CAMK4|CASP3|CBR3|CNR1|CREB1|RCAN1|EN1|EP300|AFF2|GM2A|HLA-DRA|HRH1|HTR2A|INSR|ITGA5|KCNK2|KIT|MAP1A|MEF2C|MEIS2|PAFAH1B1|PDE1B|SERPINF1|PRKAR2B|MAPK1|PSEN1|RPS6KB1|SGK1|SLC1A1|SLC6A1|SLC8A3|TLR2|TPBG|PICALM|DNAH11|NRXN1|PJA2|LILRB2|ATP8A1|CHL1|PLK2|FAM107A|NLGN4Y|CPEB3|SYT11|MAPK8IP2|SLC7A11|NPTN|TREM2|LINS1|NLGN4X|POMK|SHANK3|DCANP1|JAKMIP1|TIFAB	-10.294302681595163	0	96.0	1.0	1.0	-11.84664975522425	2.7052142168342743
1	1	1	0	0	0	1	1	-9.266420421576411	-2.882214134778605	-3.444305571073071	0.0	0.0	0.0	-11.831099476157688	-2.424352060360487	GO:0007409	M11100011	5	0	GO Biological Processes	19	axonogenesis	19_GO:0032502 developmental process	-11.831099476157688	6.2172145907290215	10.367555110327274	30211	342	341	24	7.038123167155425	1.385171934233632	1436|1946|2043|2045|2534|2625|3670|3800|4744|4756|4884|5803|6900|7345|8929|9201|9378|10381|10752|10939|22865|57556|115557|139065	CSF1R|EFNA5|EPHA4|EPHA7|FYN|GATA3|ISL1|KIF5C|NEFH|NEO1|NPTX1|PTPRZ1|CNTN2|UCHL1|PHOX2B|DCLK1|NRXN1|TUBB3|CHL1|AFG3L2|SLITRK3|SEMA6A|ARHGEF25|SLITRK4	-10.279756552067054	0	40.0	0.0	0.0	-18.526015279306648	8.959076081584236
1	1	1	1	0	1	1	0	-9.540517425750927	-5.190068661333273	-2.513725064914449	-2.2301091059410805	0.0	-2.3967229585400416	-6.48825771285948	0.0	GO:0072001	M11110110	6	0	GO Biological Processes	19	renal system development	19_GO:0032502 developmental process	-11.8257970791342	3.3855549952372948	8.83802546894555	30211	297	1322	44	3.3282904689863844	0.49333801542958106	231|596|654|793|842|1286|2043|2045|2066|2246|2247|2255|2296|2302|2674|2719|3070|4036|4070|4090|4208|4824|4853|5125|5175|5915|5972|6422|6495|7020|7477|7541|8854|9096|9510|9863|11277|25937|51196|51804|80144|84159|116039|120892	AKR1B1|BCL2|BMP6|CALB1|CASP9|COL4A4|EPHA4|EPHA7|ERBB4|FGF1|FGF2|FGF10|FOXC1|FOXJ1|GFRA1|GPC3|HELLS|LRP2|TACSTD2|SMAD5|MEF2C|NKX3-1|NOTCH2|PCSK5|PECAM1|RARB|REN|SFRP1|SIX1|TFAP2A|WNT7B|ZBTB14|ALDH1A2|TBX18|ADAMTS1|MAGI2|TREX1|WWTR1|PLCE1|SIX4|FRAS1|ARID5B|OSR2|LRRK2	-9.93463144895173	0	73.0	0.0	0.0	-14.13749877502438	3.940085554802024
1	0	0	1	0	0	0	1	-10.161433252248932	0.0	0.0	-8.210114441339025	0.0	0.0	0.0	-11.801485962413594	GO:0071219	M10010001	3	0	GO Biological Processes	19	cellular response to molecule of bacterial origin	19_GO:0044419 biological process involved in interspecies interaction between organisms	-11.801485962413594	5.3439268867924525	9.917310477109705	30211	212	720	27	3.75	0.7080268944986012	923|1234|2672|3394|3569|3593|3627|3929|4064|4283|6347|6352|6373|6688|10288|10563|10859|22914|23643|26228|54209|57379|57817|79931|80380|84868|389643	CD6|CCR5|GFI1|IRF8|IL6|IL12B|CXCL10|LBP|CD180|CXCL9|CCL2|CCL5|CXCL11|SPI1|LILRB2|CXCL13|LILRB1|KLRK1|LY96|STAP1|TREM2|AICDA|HAMP|TNIP3|PDCD1LG2|HAVCR2|NUGGC	-10.251144871482104	0	34.0	0.0	0.0	-21.134173158075875	5.4547638888888885
1	1	0	1	0	0	1	1	-9.349056375816374	-7.463610469933447	0.0	-3.650009405877917	0.0	0.0	-6.623776870129708	-4.141026882182603	GO:0034762	M11010011	5	0	GO Biological Processes	19	regulation of transmembrane transport	19_GO:0051179 localization	-11.800699516400226	2.600456466169336	8.32548502048279	30211	580	1322	66	4.992435703479576	0.5989900451607264	154|187|287|596|718|783|785|801|857|930|1520|1536|1612|2702|2719|3208|3458|3479|3627|3667|3736|3738|3746|3759|3766|3772|3778|3779|3787|4208|4283|4842|5027|5144|5354|5579|6248|6347|6506|6546|6622|7220|7402|7881|8911|10776|11151|11280|22871|23542|53822|54102|54209|54997|56479|57555|65268|79026|84329|84502|84959|93589|170850|252983|375611|729230	ADRB2|APLNR|ANK2|BCL2|C3|CACNB2|CACNB4|CALM1|CAV1|CD19|CTSS|CYBB|DAPK1|GJA5|GPC3|HPCA|IFNG|IGF1|CXCL10|IRS1|KCNA1|KCNA3|KCNC1|KCNJ2|KCNJ10|KCNJ15|KCNMA1|KCNMB1|KCNS1|MEF2C|CXCL9|NOS1|P2RX7|PDE4D|PLP1|PRKCB|RSC1A1|CCL2|SLC1A2|SLC8A1|SNCA|TRPC1|UTRN|KCNAB1|CACNA1I|ARPP19|CORO1A|SCN11A|NLGN1|MAPK8IP2|FXYD7|CLIC6|TREM2|TESC|KCNQ5|NLGN2|WNK2|AHNAK|HVCN1|JPH4|UBASH3B|CACNA2D4|KCNG3|STXBP4|SLC26A5|CCR2	-9.913898691620208	0	45.0	0.0	0.0	-17.31629426229247	3.551401439260743
1	1	0	1	0	0	0	1	-11.009222558664247	-3.6764848363820306	0.0	-4.439278632463101	0.0	0.0	0.0	-11.703145946220912	GO:0002700	M11010001	4	0	GO Biological Processes	19	regulation of production of molecular mediator of immune response	19_GO:0002376 immune system process	-11.795691648879762	4.378921430965603	9.366606771072131	30211	167	1322	32	2.4205748865355523	0.4226906697857487	695|933|940|942|958|959|1378|2213|3162|3718|3805|3815|5788|6504|7805|10225|10666|10859|11006|11126|11213|11277|23586|30009|51744|54440|64581|91543|115352|144811|388325|729230	BTK|CD22|CD28|CD86|CD40|CD40LG|CR1|FCGR2B|HMOX1|JAK3|KIR2DL4|KIT|PTPRC|SLAMF1|LAPTM5|CD96|CD226|LILRB1|LILRB4|CD160|IRAK3|TREX1|DDX58|TBX21|CD244|SASH3|CLEC7A|RSAD2|FCRL3|LACC1|SCIMP|CCR2	-9.91105688585625	0	39.0	0.0	0.0	-19.479374341756316	5.348456561624875
1	1	0	1	0	0	0	1	-10.33334597607474	-2.2972271509904876	0.0	-4.286919462104672	0.0	0.0	0.0	-11.762149036140537	GO:0002718	M11010001	4	0	GO Biological Processes	19	regulation of cytokine production involved in immune response	19_GO:0002376 immune system process	-11.762149036140537	8.135048185941043	11.054263114598834	30211	98	720	19	2.638888888888889	0.5973612743662606	336|684|695|3134|3162|3569|3805|6375|6504|7805|10225|10666|10859|11006|30009|54440|116449|388325|729230	APOA2|BST2|BTK|HLA-F|HMOX1|IL6|KIR2DL4|XCL1|SLAMF1|LAPTM5|CD96|CD226|LILRB1|LILRB4|TBX21|SASH3|CLNK|SCIMP|CCR2	-10.213804704965122	0	97.0	1.0	1.0	-11.762149036140537	19.072601010101007
1	1	1	0	0	0	1	1	-11.204953480483995	-3.2689339458173126	-2.835451787730543	0.0	0.0	0.0	-11.743271519828111	-2.3037312747152527	GO:0048667	M11100011	5	0	GO Biological Processes	19	cell morphogenesis involved in neuron differentiation	19_GO:0032502 developmental process	-11.743271519828111	5.6045693573360165	10.042382031336931	30211	411	341	26	7.624633431085044	1.4371774105972581	1436|1946|2043|2045|2534|2625|3670|3800|4744|4756|4884|5803|6900|7345|8929|9201|9378|10381|10752|10939|22865|23181|25830|57556|115557|139065	CSF1R|EFNA5|EPHA4|EPHA7|FYN|GATA3|ISL1|KIF5C|NEFH|NEO1|NPTX1|PTPRZ1|CNTN2|UCHL1|PHOX2B|DCLK1|NRXN1|TUBB3|CHL1|AFG3L2|SLITRK3|DIP2A|SULT4A1|SEMA6A|ARHGEF25|SLITRK4	-10.195922136354534	0	40.0	0.0	0.0	-18.526015279306648	8.959076081584236
1	0	0	0	0	0	0	0	-11.732071718777725	0.0	0.0	0.0	0.0	0.0	0.0	0.0	GO:0045446	M10000000	1	0	GO Biological Processes	19	endothelial cell differentiation	19_GO:0032502 developmental process	-11.732071718777725	4.6158899923605805	9.290340153849105	30211	77	2380	28	1.1764705882352942	0.22102033803005275	1306|1901|1909|2889|3383|3516|3791|4089|4478|4855|5144|5175|5962|6781|7026|7075|7082|7852|8829|10630|10855|11167|26051|50943|54538|57493|80781|169044	COL15A1|S1PR1|EDNRA|RAPGEF1|ICAM1|RBPJ|KDR|SMAD4|MSN|NOTCH4|PDE4D|PECAM1|RDX|STC1|NR2F2|TIE1|TJP1|CXCR4|NRP1|PDPN|HPSE|FSTL1|PPP1R16B|FOXP3|ROBO4|HEG1|COL18A1|COL22A1	-10.185715008837825	0	98.0	1.0	1.0	-11.732071718777725	4.760136554621849
1	1	0	1	0	0	0	1	-6.96421890250161	-3.279729831955925	0.0	-2.5880761820654126	0.0	0.0	0.0	-11.713217604871552	GO:0002707	M11010001	4	0	GO Biological Processes	19	negative regulation of lymphocyte mediated immunity	19_GO:0002376 immune system process	-11.713217604871552	11.443560606060606	12.112671247019517	30211	55	720	15	2.0833333333333335	0.5322815873873573	409|1379|3071|3134|3805|3824|5272|5788|6375|6504|10225|10859|11006|30009|84868	ARRB2|CR1L|NCKAP1L|HLA-F|KIR2DL4|KLRD1|SERPINB9|PTPRC|XCL1|SLAMF1|CD96|LILRB1|LILRB4|TBX21|HAVCR2	-10.16883946091374	0	42.0	0.0	0.0	-17.537625529642686	16.78388888888889
1	1	1	0	0	1	1	0	-9.608911763197995	-5.173968476258912	-2.257819798410115	0.0	0.0	-2.4532855086053096	-5.935851350124819	0.0	GO:0001822	M11100110	5	0	GO Biological Processes	19	kidney development	19_GO:0032502 developmental process	-11.688096257925949	3.412004643637586	8.798257186884557	30211	288	1322	43	3.252647503782148	0.4878904500204381	231|596|654|793|842|1286|2043|2045|2066|2246|2247|2255|2296|2302|2674|2719|3070|4036|4070|4090|4208|4824|4853|5125|5175|5915|5972|6422|6495|7020|7477|7541|8854|9510|9863|11277|25937|51196|51804|80144|84159|116039|120892	AKR1B1|BCL2|BMP6|CALB1|CASP9|COL4A4|EPHA4|EPHA7|ERBB4|FGF1|FGF2|FGF10|FOXC1|FOXJ1|GFRA1|GPC3|HELLS|LRP2|TACSTD2|SMAD5|MEF2C|NKX3-1|NOTCH2|PCSK5|PECAM1|RARB|REN|SFRP1|SIX1|TFAP2A|WNT7B|ZBTB14|ALDH1A2|ADAMTS1|MAGI2|TREX1|WWTR1|PLCE1|SIX4|FRAS1|ARID5B|OSR2|LRRK2	-9.805616806928573	0	73.0	0.0	0.0	-14.13749877502438	3.940085554802024
1	0	0	1	0	0	0	1	-11.684512605873982	0.0	0.0	-3.6842460233632663	0.0	0.0	0.0	-8.651371169889488	GO:0002495	M10010001	3	0	GO Biological Processes	19	antigen processing and presentation of peptide antigen via MHC class II	19_GO:0002376 immune system process	-11.684512605873982	7.140204831932773	10.162600681577874	30211	32	2380	18	0.7563025210084033	0.1775868335332086	972|1514|2207|2213|3108|3109|3111|3112|3113|3115|3117|3118|3119|3122|3123|3127|10437|200576	CD74|CTSL|FCER1G|FCGR2B|HLA-DMA|HLA-DMB|HLA-DOA|HLA-DOB|HLA-DPA1|HLA-DPB1|HLA-DQA1|HLA-DQA2|HLA-DQB1|HLA-DRA|HLA-DRB1|HLA-DRB5|IFI30|PIKFYVE	-10.143085511653052	0	11.0	0.0	0.0	-40.69107051024491	13.250438596491227
1	1	0	1	0	0	1	1	-11.637969985689436	-3.2058494640853827	0.0	-6.149999167665183	0.0	0.0	-4.205600830439968	-7.867260741628964	GO:0010959	M11010011	5	0	GO Biological Processes	19	regulation of metal ion transport	19_GO:0051179 localization	-11.637969985689436	2.362350647455012	8.051456340371063	30211	403	2380	75	3.1512605042016806	0.3580969821074522	134|135|154|187|287|490|493|596|781|785|801|817|857|920|930|945|1193|1230|1318|2259|2771|2847|3356|3458|3603|3627|3718|4283|4638|5026|5027|5144|5159|5187|5294|5311|5336|5350|5999|6347|6351|6352|6387|6546|6588|6622|6781|7070|7220|7402|7533|7852|7871|7881|8832|9455|9943|10288|10681|10859|23072|23704|27075|28954|30845|51393|54209|57520|57620|79026|84959|115352|196051|219527|401152	ADORA1|ADORA2A|ADRB2|APLNR|ANK2|ATP2B1|ATP2B4|BCL2|CACNA2D1|CACNB4|CALM1|CAMK2D|CAV1|CD4|CD19|CD33|CLIC2|CCR1|SLC31A2|FGF14|GNAI2|MCHR1|HTR2A|IFNG|IL16|CXCL10|JAK3|CXCL9|MYLK|P2RX5|P2RX7|PDE4D|PDGFRB|PER1|PIK3CG|PKD2|PLCG2|PLN|RGS4|CCL2|CCL4|CCL5|CXCL12|SLC8A1|SLN|SNCA|STC1|THY1|TRPC1|UTRN|YWHAH|CXCR4|SLMAP|KCNAB1|CD84|HOMER2|OXSR1|LILRB2|GNB5|LILRB1|HECW1|KCNE4|TSPAN13|REM1|EHD3|TRPV2|TREM2|HECW…	-10.100446688377373	0	86.0	0.0	0.0	-12.63221733841426	4.975946757112878
1	1	0	0	0	0	1	0	-11.501015890759808	-2.0605202468945323	0.0	0.0	0.0	0.0	-11.608671472733258	0.0	GO:0042692	M11000010	3	0	GO Biological Processes	19	muscle cell differentiation	19_GO:0032502 developmental process	-11.608671472733258	7.183403344693668	10.678235284563057	30211	259	341	21	6.158357771260997	1.3018263808085389	287|2318|3670|4629|4842|7345|8470|8912|9096|10290|10398|10939|11149|11155|23345|25802|51177|64091|92737|170689|284612	ANK2|FLNC|ISL1|MYH11|NOS1|UCHL1|SORBS2|CACNA1H|TBX18|SPEG|MYL9|AFG3L2|BVES|LDB3|SYNE1|LMOD1|PLEKHO1|POPDC2|DNER|ADAMTS15|SYPL2	-10.072118666287402	0	99.0	1.0	1.0	-11.608671472733258	7.261910485072834
1	1	0	0	0	0	0	1	-11.606677069164878	-2.0754879738203815	0.0	0.0	0.0	0.0	0.0	-11.081404076471571	GO:0045582	M11000001	3	0	GO Biological Processes	19	positive regulation of T cell differentiation	19_GO:0022610 biological adhesion	-11.606677069164878	4.186219381369569	9.047595645342506	30211	94	2380	31	1.3025210084033614	0.23241112863963276	301|399|604|864|939|941|942|972|1378|2736|2737|3071|3122|3123|3458|3559|3575|5788|6363|7292|9308|9840|10125|10288|11006|50943|54440|57178|64115|114548|146850	ANXA1|RHOH|BCL6|RUNX3|CD27|CD80|CD86|CD74|CR1|GLI2|GLI3|NCKAP1L|HLA-DRA|HLA-DRB1|IFNG|IL2RA|IL7R|PTPRC|CCL19|TNFSF4|CD83|TESPA1|RASGRP1|LILRB2|LILRB4|FOXP3|SASH3|ZMIZ1|VSIR|NLRP3|PIK3R6	-10.071092589724202	0	16.0	0.0	0.0	-30.49196438221379	5.973504695996046
1	0	0	1	0	0	0	1	-8.919743117090233	0.0	0.0	-7.839520300665691	0.0	0.0	0.0	-11.59550424008464	GO:0071222	M10010001	3	0	GO Biological Processes	19	cellular response to lipopolysaccharide	19_GO:0044419 biological process involved in interspecies interaction between organisms	-11.59550424008464	5.4547638888888885	9.87634645425999	30211	200	720	26	3.611111111111111	0.6952926918195445	923|1234|2672|3394|3569|3593|3627|3929|4064|4283|6347|6352|6373|6688|10288|10563|10859|22914|23643|26228|57379|57817|79931|80380|84868|389643	CD6|CCR5|GFI1|IRF8|IL6|IL12B|CXCL10|LBP|CD180|CXCL9|CCL2|CCL5|CXCL11|SPI1|LILRB2|CXCL13|LILRB1|KLRK1|LY96|STAP1|AICDA|HAMP|TNIP3|PDCD1LG2|HAVCR2|NUGGC	-10.062601860787892	0	34.0	0.0	0.0	-21.134173158075875	5.4547638888888885
1	0	0	1	0	0	0	1	-11.536738351731405	0.0	0.0	-2.331400792766686	0.0	0.0	0.0	-8.599382220711753	GO:0032663	M10010001	3	0	GO Biological Processes	19	regulation of interleukin-2 production	19_GO:0032501 multicellular organismal process	-11.536738351731405	5.03718153928238	9.380343359090343	30211	63	2380	25	1.050420168067227	0.20897773822699567	301|916|920|940|941|942|947|1378|2633|3902|5144|5336|5788|6711|7805|9308|9455|11006|11326|30009|50943|54440|64581|84868|729230	ANXA1|CD3E|CD4|CD28|CD80|CD86|CD34|CR1|GBP1|LAG3|PDE4D|PLCG2|PTPRC|SPTBN1|LAPTM5|CD83|HOMER2|LILRB4|VSIG4|TBX21|FOXP3|SASH3|CLEC7A|HAVCR2|CCR2	-10.00596338414451	0	100.0	1.0	1.0	-11.536738351731405	7.312798789712557
1	1	0	0	0	0	0	1	-11.534746626955972	-2.70763778610387	0.0	0.0	0.0	0.0	0.0	-3.0827293106213145	GO:0045165	M11000001	3	0	GO Biological Processes	19	cell fate commitment	19_GO:0032502 developmental process	-11.534746626955972	2.8092609174817467	8.298009289635882	30211	244	2380	54	2.26890756302521	0.3052363836514389	324|596|836|860|1514|1909|2034|2139|2619|2626|2736|2737|3516|3570|3791|4063|4087|4089|4208|4286|4853|4855|5396|5663|6422|6495|6660|6693|6774|6886|6910|6913|7026|7041|7046|7480|8320|8829|9113|9646|9760|10630|23168|23269|25925|26011|30009|50943|51684|56603|56833|64641|123169|440823	APC|BCL2|CASP3|RUNX2|CTSL|EDNRA|EPAS1|EYA2|GAS1|GATA4|GLI2|GLI3|RBPJ|IL6R|KDR|LY9|SMAD2|SMAD4|MEF2C|MITF|NOTCH2|NOTCH4|PRRX1|PSEN1|SFRP1|SIX1|SOX5|SPN|STAT3|TAL1|TBX5|TBX15|NR2F2|TGFB1I1|TGFBR1|WNT10B|EOMES|NRP1|LATS1|CTR9|TOX|PDPN|RTF1|MGA|ZNF521|TENM4|TBX21|FOXP3|SUFU|CYP26B1|SLAMF8|EBF2|LEO1|MIAT	-10.004927203169084	0	101.0	1.0	1.0	-11.534746626955972	2.8092609174817467
1	0	0	1	0	0	0	1	-11.521188599456483	0.0	0.0	-5.630951732681001	0.0	0.0	0.0	-6.62786642760991	GO:1903707	M10010001	3	0	GO Biological Processes	19	negative regulation of hemopoiesis	19_GO:0002376 immune system process	-11.521188599456483	3.9518114793087045	8.902698581162152	30211	106	2380	33	1.3865546218487395	0.23968898656305312	301|604|714|864|972|1378|2200|2213|2737|3624|3718|3902|4057|6422|7098|7130|7292|8111|9935|10234|10272|10859|10875|11006|11025|23240|25793|30009|50943|51208|54542|84695|84959	ANXA1|BCL6|C1QC|RUNX3|CD74|CR1|FBN1|FCGR2B|GLI3|INHBA|JAK3|LAG3|LTF|SFRP1|TLR3|TNFAIP6|TNFSF4|GPR68|MAFB|LRRC17|FSTL3|LILRB1|FGL2|LILRB4|LILRB3|TMEM131L|FBXO7|TBX21|FOXP3|CLDN18|RC3H2|LOXL3|UBASH3B	-9.995170464549744	0	16.0	0.0	0.0	-30.49196438221379	5.973504695996046
1	1	0	1	0	0	1	1	-11.200268231099043	-4.160370909526225	0.0	-2.1672536100493445	0.0	0.0	-2.3082547566615883	-8.001245205421162	GO:0070661	M11010011	5	0	GO Biological Processes	19	leukocyte proliferation	19_GO:0009987 cellular process	-11.49588220636852	5.654225868334452	9.821412131361361	30211	97	1322	24	1.8154311649016641	0.3671941760384324	596|930|931|958|959|973|1380|1436|1794|2322|3070|3815|4064|4208|5027|5788|6504|6556|10125|10859|23228|54209|81704|202309	BCL2|CD19|MS4A1|CD40|CD40LG|CD79A|CR2|CSF1R|DOCK2|FLT3|HELLS|KIT|CD180|MEF2C|P2RX7|PTPRC|SLAMF1|SLC11A1|RASGRP1|LILRB1|PLCL2|TREM2|DOCK8|GAPT	-9.624021731381438	0	102.0	1.0	1.0	-11.49588220636852	15.234997478567827
1	0	0	1	0	0	1	1	-11.44948814677487	0.0	0.0	-2.4547899971522598	0.0	0.0	-2.2358937210231074	-3.7704028860645087	GO:0007584	M10010011	4	0	GO Biological Processes	19	response to nutrient	19_GO:0050896 response to stimulus	-11.44948814677487	3.461917494270436	8.629560500652103	30211	143	2380	39	1.638655462184874	0.26023611975089006	2|249|360|411|490|590|1030|1032|1268|1277|1536|1545|2180|2350|2626|2771|3162|3480|3627|4049|4131|5019|5292|6198|6422|6423|6546|6648|6696|6772|6781|7298|7412|8648|8854|8942|9227|10631|56603	A2M|ALPL|AQP3|ARSB|ATP2B1|BCHE|CDKN2B|CDKN2D|CNR1|COL1A1|CYBB|CYP1B1|ACSL1|FOLR2|GATA4|GNAI2|HMOX1|IGF1R|CXCL10|LTA|MAP1B|OXCT1|PIM1|RPS6KB1|SFRP1|SFRP2|SLC8A1|SOD2|SPP1|STAT1|STC1|TYMS|VCAM1|NCOA1|ALDH1A2|KYNU|LRAT|POSTN|CYP26B1	-9.926299301886996	0	103.0	1.0	1.0	-11.44948814677487	4.080117046818727
1	1	0	1	0	0	1	1	-8.861659675360999	-3.1656788124804502	0.0	-4.967825707898551	0.0	0.0	-3.271939005983048	-9.012964846672032	GO:0051282	M11010011	5	0	GO Biological Processes	19	regulation of sequestering of calcium ion	19_GO:0051179 localization	-11.42190034605192	4.975946757112878	9.49044977906566	30211	124	1322	27	2.042360060514372	0.38901789861425246	187|287|356|801|930|1234|1236|2247|2829|3357|3627|3708|3932|4283|4842|5027|5144|5788|6261|6263|6363|6546|6622|7220|11151|84502|84959	APLNR|ANK2|FASLG|CALM1|CD19|CCR5|CCR7|FGF2|XCR1|HTR2B|CXCL10|ITPR1|LCK|CXCL9|NOS1|P2RX7|PDE4D|PTPRC|RYR1|RYR3|CCL19|SLC8A1|SNCA|TRPC1|CORO1A|JPH4|UBASH3B	-9.55628882034184	0	86.0	0.0	0.0	-12.63221733841426	4.975946757112878
1	1	0	1	0	0	1	0	-11.419165004578277	-2.7499776081777365	0.0	-5.14336285150551	0.0	0.0	-7.0686337469245375	0.0	GO:0022604	M11010010	4	0	GO Biological Processes	19	regulation of cell morphogenesis	19_GO:0032502 developmental process	-11.419165004578277	2.580358176057308	8.11195846504644	30211	305	2380	62	2.6050420168067228	0.32650296160607706	301|399|752|1399|1436|1605|2043|2268|2335|2633|3055|3689|3791|3815|3987|4478|4627|4628|4649|5048|5064|5168|5962|6347|6354|6678|6792|7168|7694|7852|7940|8322|8829|10154|10395|10630|10672|10675|10979|11149|23136|23363|23499|51177|54873|55742|55785|55843|57091|57194|57381|57471|57580|57619|80005|121512|152273|161176|192670|221472|348110|445815	ANXA1|RHOH|FMNL1|CRKL|CSF1R|DAG1|EPHA4|FGR|FN1|GBP1|HCK|ITGB2|KDR|KIT|LIMS1|MSN|MYH9|MYH10|MYO9A|PAFAH1B1|PALM|ENPP2|RDX|CCL2|CCL7|SPARC|CDKL5|TPM1|ZNF135|CXCR4|LST1|FZD4|NRP1|PLXNC1|DLC1|PDPN|GNA13|CSPG5|FERMT2|BVES|EPB41L3|OBSL1|MACF1|PLEKHO1|PALMD|PARVA|FGD6|ARHGAP15|CASS4|ATP10A|RHOJ|ERMN|PREX1|SHROOM3|DOCK5|FGD4|FGD5|SYNE3|AGO4|FGD2|ARPIN|PALM2AKAP2	-9.897852164689159	0	95.0	0.0	0.0	-11.930318097624735	3.4466330903222215
1	0	0	1	0	0	1	1	-11.417760000588768	0.0	0.0	-3.810427742930626	0.0	0.0	-2.2186777636740445	-2.1504294689135284	GO:0052547	M10010011	4	0	GO Biological Processes	19	regulation of peptidase activity	19_GO:0008152 metabolic process	-11.417760000588768	2.254801525873507	7.89545054683657	30211	456	2380	81	3.403361344537815	0.37166063064967025	2|12|135|330|332|355|356|710|718|857|939|1032|1293|1294|1378|1490|1612|2043|2152|2335|3092|3428|3717|3932|4057|4155|4210|4217|4318|4824|5054|5055|5176|5272|5978|6091|6279|6423|6505|6622|6691|6695|6774|7035|7057|7077|7078|7805|8301|8434|8626|8710|8740|8743|8837|9097|9806|10018|10395|10972|22861|22900|23786|25816|27151|50859|51232|55075|57333|57448|58484|64115|64581|80759|83595|84168|112399|114548|…	A2M|SERPINA3|ADORA2A|BIRC3|BIRC5|FAS|FASLG|SERPING1|C3|CAV1|CD27|CDKN2D|COL6A3|COL7A1|CR1|CCN2|DAPK1|EPHA4|F3|FN1|HIP1|IFI16|JAK2|LCK|LTF|MBP|MEFV|MAP3K5|MMP9|NKX3-1|SERPINE1|SERPINB2|SERPINF1|SERPINB9|REST|ROBO1|S100A8|SFRP2|SLC1A1|SNCA|SPINK2|SPOCK1|STAT3|TFPI|THBS1|TIMP2|TIMP3|LAPTM5|PICALM|RECK|TP63|SERPINB7|TNFSF14|TNFSF10|CFLAR|USP14|SPOCK2|BCL2L11|DLC1|TMED10|NLRP1|CARD8|BCL2L13|TNFAIP8|CP…	-9.897382133034721	0	104.0	1.0	1.0	-11.417760000588768	2.2944007180336925
1	0	0	1	0	0	0	1	-11.39498729229648	0.0	0.0	-5.5905682808883626	0.0	0.0	0.0	-9.170580626166847	GO:1903557	M10010001	3	0	GO Biological Processes	19	positive regulation of tumor necrosis factor superfamily cytokine production	19_GO:0048518 positive regulation of biological process	-11.39498729229648	3.9148786617450715	8.832826558296789	30211	107	2380	33	1.3865546218487395	0.23968898656305312	914|929|942|1536|3458|3717|4317|4939|4940|5336|5663|5724|5788|6363|6693|6774|7057|7096|7097|7098|7291|7305|8832|9590|10125|23586|23643|54440|64135|64581|84868|120892|729230	CD2|CD14|CD86|CYBB|IFNG|JAK2|MMP8|OAS2|OAS3|PLCG2|PSEN1|PTAFR|PTPRC|CCL19|SPN|STAT3|THBS1|TLR1|TLR2|TLR3|TWIST1|TYROBP|CD84|AKAP12|RASGRP1|DDX58|LY96|SASH3|IFIH1|CLEC7A|HAVCR2|LRRK2|CCR2	-9.875542388542481	0	6.0	0.0	0.0	-44.43763893385791	3.943673003181855
1	1	0	1	0	0	0	1	-11.378243971964052	-4.711987771882745	0.0	-2.0379969372775935	0.0	0.0	0.0	-5.855301014748153	GO:0001776	M11010001	4	0	GO Biological Processes	19	leukocyte homeostasis	19_GO:0002376 immune system process	-11.388889413054986	6.485167845606574	10.106030580405001	30211	74	1322	21	1.588502269288956	0.3438754034433297	596|608|836|2322|3071|3718|3957|4208|5027|6654|10019|10673|11151|23495|27040|27240|55619|84636|159296|202309|729230	BCL2|TNFRSF17|CASP3|FLT3|NCKAP1L|JAK3|LGALS2|MEF2C|P2RX7|SOS1|SH2B3|TNFSF13B|CORO1A|TNFRSF13B|LAT|SIT1|DOCK10|GPR174|NKX2-3|GAPT|CCR2	-9.525341047908679	0	105.0	1.0	1.0	-11.388889413054986	6.93736492327642
1	0	0	1	0	0	0	1	-11.375433462023029	0.0	0.0	-3.6190609739847166	0.0	0.0	0.0	-8.503934459539273	GO:0002504	M10010001	3	0	GO Biological Processes	19	antigen processing and presentation of peptide or polysaccharide antigen via MHC class II	19_GO:0002376 immune system process	-11.375433462023029	6.923834988540871	9.956670403205694	30211	33	2380	18	0.7563025210084033	0.1775868335332086	972|1514|2207|2213|3108|3109|3111|3112|3113|3115|3117|3118|3119|3122|3123|3127|10437|200576	CD74|CTSL|FCER1G|FCGR2B|HLA-DMA|HLA-DMB|HLA-DOA|HLA-DOB|HLA-DPA1|HLA-DPB1|HLA-DQA1|HLA-DQA2|HLA-DQB1|HLA-DRA|HLA-DRB1|HLA-DRB5|IFI30|PIKFYVE	-9.857848494653153	0	11.0	0.0	0.0	-40.69107051024491	13.250438596491227
1	0	0	1	0	0	0	1	-11.355351647337445	0.0	0.0	-4.8458858265705445	0.0	0.0	0.0	-7.489357950919508	GO:0045670	M10010001	3	0	GO Biological Processes	19	regulation of osteoclast differentiation	19_GO:0002376 immune system process	-11.355351647337445	4.958475577731093	9.270333152541442	30211	64	2380	25	1.050420168067227	0.20897773822699567	814|1230|1385|1435|2200|3458|4057|4286|4853|6422|7098|7130|7305|8111|9770|9935|10234|10272|10859|11006|11025|51208|54209|84959|169200	CAMK4|CCR1|CREB1|CSF1|FBN1|IFNG|LTF|MITF|NOTCH2|SFRP1|TLR3|TNFAIP6|TYROBP|GPR68|RASSF2|MAFB|LRRC17|FSTL3|LILRB1|LILRB4|LILRB3|CLDN18|TREM2|UBASH3B|TMEM64	-9.839618684829162	0	91.0	0.0	0.0	-12.157653411264786	10.154957983193277
1	0	0	1	0	0	1	0	-11.35317588123996	0.0	0.0	-3.570704451702461	0.0	0.0	-2.6680441705912146	0.0	GO:0030162	M10010010	3	0	GO Biological Processes	19	regulation of proteolysis	19_GO:0008152 metabolic process	-11.35317588123996	1.94761980162186	7.648083820695567	30211	743	2380	114	4.7899159663865545	0.4377407148944532	2|12|135|330|332|348|355|356|710|718|857|863|939|1032|1293|1294|1378|1490|1612|2043|2152|2335|2619|2734|3092|3428|3458|3717|3932|4057|4130|4155|4210|4217|4318|4323|4627|4824|5054|5055|5176|5272|5663|5978|6091|6279|6423|6505|6622|6691|6695|6774|7035|7057|7077|7078|7187|7480|7805|7850|8301|8434|8554|8626|8710|8740|8743|8837|9097|9113|9532|9683|9709|9781|9806|10018|10395|10418|10972|22861|22900|2378…	A2M|SERPINA3|ADORA2A|BIRC3|BIRC5|APOE|FAS|FASLG|SERPING1|C3|CAV1|CBFA2T3|CD27|CDKN2D|COL6A3|COL7A1|CR1|CCN2|DAPK1|EPHA4|F3|FN1|GAS1|GLG1|HIP1|IFI16|IFNG|JAK2|LCK|LTF|MAP1A|MBP|MEFV|MAP3K5|MMP9|MMP14|MYH9|NKX3-1|SERPINE1|SERPINB2|SERPINF1|SERPINB9|PSEN1|REST|ROBO1|S100A8|SFRP2|SLC1A1|SNCA|SPINK2|SPOCK1|STAT3|TFPI|THBS1|TIMP2|TIMP3|TRAF3|WNT10B|LAPTM5|IL1R2|PICALM|RECK|PIAS1|TP63|SERPINB7|TNFSF14|T…	-9.838365967924856	0	104.0	0.0	0.0	-11.417760000588768	2.2944007180336925
1	0	0	1	0	0	1	0	-11.302383325804835	0.0	0.0	-2.8992325289879286	0.0	0.0	-3.688387067988408	0.0	GO:0060284	M10010010	3	0	GO Biological Processes	19	regulation of cell development	19_GO:0032502 developmental process	-11.302383325804835	2.183315966386555	7.802369750316342	30211	500	2380	86	3.6134453781512605	0.3825432091342416	118|406|443|596|1003|1030|1399|1605|1903|2043|2200|2335|2633|2737|3458|3479|3572|3815|3987|4049|4057|4089|4124|4131|4155|4853|5048|5176|5530|5583|5604|5663|5978|6091|6387|6474|6696|6792|7070|7074|7097|7305|7414|7424|7533|7732|7852|8111|8434|8482|8654|8829|9294|9353|9355|10154|10501|10675|10859|10979|22891|23111|23363|23499|23500|25960|26011|27020|51199|51208|51393|54209|56833|56920|57091|57580|64…	ADD1|ARNTL|ASPA|BCL2|CDH5|CDKN2B|CRKL|DAG1|S1PR3|EPHA4|FBN1|FN1|GBP1|GLI3|IFNG|IGF1|IL6ST|KIT|LIMS1|LTA|LTF|SMAD4|MAN2A1|MAP1B|MBP|NOTCH2|PAFAH1B1|SERPINF1|PPP3CA|PRKCH|MAP2K1|PSEN1|REST|ROBO1|CXCL12|SHOX2|SPP1|CDKL5|THY1|TIAM1|TLR2|TYROBP|VCL|VEGFC|YWHAH|RNF112|CXCR4|GPR68|RECK|SEMA7A|PDE5A|NRP1|S1PR2|SLIT2|LHX2|PLXNC1|SEMA6B|CSPG5|LILRB1|FERMT2|ZNF365|SPART|OBSL1|MACF1|DAAM2|ADGRA2|TENM4|NPTN|N…	-9.79033084703492	0	106.0	1.0	1.0	-11.302383325804835	2.2652052740288036
1	0	0	1	0	0	0	1	-8.813074045361557	0.0	0.0	-5.927319131866794	0.0	0.0	0.0	-7.87685807181159	GO:0050764	M10010001	3	0	GO Biological Processes	19	regulation of phagocytosis	19_GO:0051179 localization	-11.289802323676598	5.539999083115574	9.67895336471904	30211	99	1322	24	1.8154311649016641	0.3671941760384324	717|718|1794|2207|2213|2268|3055|3071|3458|3560|3561|5322|5788|5873|6347|6556|7275|8877|11314|26228|54209|55423|64581|146722	C2|C3|DOCK2|FCER1G|FCGR2B|FGR|HCK|NCKAP1L|IFNG|IL2RB|IL2RG|PLA2G5|PTPRC|RAB27A|CCL2|SLC11A1|TUB|SPHK1|CD300A|STAP1|TREM2|SIRPG|CLEC7A|CD300LF	-9.430351106671337	0	107.0	1.0	1.0	-11.289802323676598	14.282810136157336
1	0	0	1	0	0	0	0	-11.272407552585724	0.0	0.0	-3.2964668048408834	0.0	0.0	0.0	0.0	GO:0052548	M10010000	2	0	GO Biological Processes	19	regulation of endopeptidase activity	19_GO:0008152 metabolic process	-11.272407552585724	2.2944007180336925	7.868178031124493	30211	426	2380	77	3.235294117647059	0.3626827465973836	2|12|135|330|332|355|356|710|718|939|1032|1293|1294|1378|1490|1612|2043|2152|3092|3428|3717|3932|4057|4155|4210|4217|4318|4824|5054|5055|5176|5272|5978|6091|6279|6423|6505|6622|6691|6695|6774|7035|7057|7077|7078|7805|8301|8434|8626|8710|8740|8743|8837|9097|9806|10018|10395|10972|22861|22900|23786|25816|27151|50859|51232|55075|57448|58484|64115|64581|80759|83595|112399|114548|130399|135228|284293	A2M|SERPINA3|ADORA2A|BIRC3|BIRC5|FAS|FASLG|SERPING1|C3|CD27|CDKN2D|COL6A3|COL7A1|CR1|CCN2|DAPK1|EPHA4|F3|HIP1|IFI16|JAK2|LCK|LTF|MBP|MEFV|MAP3K5|MMP9|NKX3-1|SERPINE1|SERPINB2|SERPINF1|SERPINB9|REST|ROBO1|S100A8|SFRP2|SLC1A1|SNCA|SPINK2|SPOCK1|STAT3|TFPI|THBS1|TIMP2|TIMP3|LAPTM5|PICALM|RECK|TP63|SERPINB7|TNFSF14|TNFSF10|CFLAR|USP14|SPOCK2|BCL2L11|DLC1|TMED10|NLRP1|CARD8|BCL2L13|TNFAIP8|CPAMD8|SPOC…	-9.761270341766592	0	104.0	0.0	0.0	-11.417760000588768	2.2944007180336925
1	1	0	0	0	0	0	1	-9.726159979928015	-3.835539685088174	0.0	0.0	0.0	0.0	0.0	-7.019142339346894	GO:0050869	M11000001	3	0	GO Biological Processes	19	negative regulation of B cell activation	19_GO:0002376 immune system process	-11.26483307236726	9.793926950507888	11.135529585318482	30211	35	1322	15	1.13464447806354	0.2912971533576612	472|640|695|836|1378|2213|2302|3624|3635|6422|7305|7805|11314|23495|374403	ATM|BLK|BTK|CASP3|CR1|FCGR2B|FOXJ1|INHBA|INPP5D|SFRP1|TYROBP|LAPTM5|CD300A|TNFRSF13B|TBC1D10C	-9.40741602527245	0	84.0	0.0	0.0	-12.773396909454933	11.426248108925869
1	0	0	0	0	0	0	0	-11.250700883617782	0.0	0.0	0.0	0.0	0.0	0.0	0.0	GO:0003158	M10000000	1	0	GO Biological Processes	19	endothelium development	19_GO:0032502 developmental process	-11.250700883617782	4.184735432634592	8.897459250957034	30211	91	2380	30	1.2605042016806722	0.2286804946299683	947|1306|1901|1909|2702|2889|3383|3516|3791|4089|4478|4855|5144|5175|5962|6781|7026|7075|7082|7852|8829|10630|10855|11167|26051|50943|54538|57493|80781|169044	CD34|COL15A1|S1PR1|EDNRA|GJA5|RAPGEF1|ICAM1|RBPJ|KDR|SMAD4|MSN|NOTCH4|PDE4D|PECAM1|RDX|STC1|NR2F2|TIE1|TJP1|CXCR4|NRP1|PDPN|HPSE|FSTL1|PPP1R16B|FOXP3|ROBO4|HEG1|COL18A1|COL22A1	-9.742297959785901	0	98.0	0.0	0.0	-11.732071718777725	4.760136554621849
1	1	0	1	0	0	0	1	-11.250700883617782	-2.199542496316314	0.0	-2.3008994616514507	0.0	0.0	0.0	-2.8248166015919214	GO:0060191	M11010001	4	0	GO Biological Processes	19	regulation of lipase activity	19_GO:0065007 biological regulation	-11.250700883617782	4.184735432634592	8.897459250957034	30211	91	2380	30	1.2605042016806722	0.2286804946299683	301|341|378|552|942|1909|2099|2247|2260|2321|2776|3356|3357|3702|3815|5125|5159|5322|5724|5997|6352|6401|6622|7294|8698|10672|51099|51129|64805|338328	ANXA1|APOC1|ARF4|AVPR1A|CD86|EDNRA|ESR1|FGF2|FGFR1|FLT1|GNAQ|HTR2A|HTR2B|ITK|KIT|PCSK5|PDGFRB|PLA2G5|PTAFR|RGS2|CCL5|SELE|SNCA|TXK|S1PR4|GNA13|ABHD5|ANGPTL4|P2RY12|GPIHBP1	-9.742297959785901	0	108.0	1.0	1.0	-11.250700883617782	5.712163865546218
1	1	0	0	0	0	1	1	-5.775361554448854	-6.453447365426289	0.0	0.0	0.0	0.0	-7.499907061450303	-3.2146665982819247	GO:0007268	M11000011	4	0	GO Biological Processes	19	chemical synaptic transmission	19_GO:0023052 signaling	-11.220169525640383	2.943124512905148	8.32636897672149	30211	396	1322	51	3.8577912254160363	0.5296764700616731	43|135|783|785|1140|1268|1325|1740|2561|2568|2743|2895|2899|2903|3269|3351|3357|3359|3363|3736|3779|4155|4208|4884|5026|5027|5354|5368|6505|6506|6507|6622|8676|8927|9228|9378|9495|9899|10052|10497|22865|22871|22999|23542|27065|57555|84446|91683|116372|120892|127833	ACHE|ADORA2A|CACNB2|CACNB4|CHRNB1|CNR1|CORT|DLG2|GABRB2|GABRP|GLRB|GRID2|GRIK3|GRIN2A|HRH1|HTR1B|HTR2B|HTR3A|HTR7|KCNA1|KCNMB1|MBP|MEF2C|NPTX1|P2RX5|P2RX7|PLP1|PNOC|SLC1A1|SLC1A2|SLC1A3|SNCA|STX11|BSN|DLGAP2|NRXN1|AKAP5|SV2B|GJC1|UNC13B|SLITRK3|NLGN1|RIMS1|MAPK8IP2|NSG1|NLGN2|BRSK1|SYT12|LYPD1|LRRK2|SYT2	-9.366792456347314	0	93.0	0.0	0.0	-12.135164821749601	8.569686081694401
1	1	0	0	0	0	1	1	-5.775361554448854	-6.453447365426289	0.0	0.0	0.0	0.0	-7.499907061450303	-3.2146665982819247	GO:0098916	M11000011	4	0	GO Biological Processes	19	anterograde trans-synaptic signaling	19_GO:0023052 signaling	-11.220169525640383	2.943124512905148	8.32636897672149	30211	396	1322	51	3.8577912254160363	0.5296764700616731	43|135|783|785|1140|1268|1325|1740|2561|2568|2743|2895|2899|2903|3269|3351|3357|3359|3363|3736|3779|4155|4208|4884|5026|5027|5354|5368|6505|6506|6507|6622|8676|8927|9228|9378|9495|9899|10052|10497|22865|22871|22999|23542|27065|57555|84446|91683|116372|120892|127833	ACHE|ADORA2A|CACNB2|CACNB4|CHRNB1|CNR1|CORT|DLG2|GABRB2|GABRP|GLRB|GRID2|GRIK3|GRIN2A|HRH1|HTR1B|HTR2B|HTR3A|HTR7|KCNA1|KCNMB1|MBP|MEF2C|NPTX1|P2RX5|P2RX7|PLP1|PNOC|SLC1A1|SLC1A2|SLC1A3|SNCA|STX11|BSN|DLGAP2|NRXN1|AKAP5|SV2B|GJC1|UNC13B|SLITRK3|NLGN1|RIMS1|MAPK8IP2|NSG1|NLGN2|BRSK1|SYT12|LYPD1|LRRK2|SYT2	-9.366792456347314	0	93.0	0.0	0.0	-12.135164821749601	8.569686081694401
1	0	0	1	0	0	0	1	-11.190993746228918	0.0	0.0	-3.2309512169102583	0.0	0.0	0.0	-7.822063679470617	GO:0048002	M10010001	3	0	GO Biological Processes	19	antigen processing and presentation of peptide antigen	19_GO:0002376 immune system process	-11.190993746228918	5.077478991596638	9.245191949530748	30211	60	2380	24	1.0084033613445378	0.2047989984006688	972|1514|2207|2213|3108|3109|3111|3112|3113|3115|3117|3118|3119|3122|3123|3127|4012|6556|6891|10437|30835|50856|64167|200576	CD74|CTSL|FCER1G|FCGR2B|HLA-DMA|HLA-DMB|HLA-DOA|HLA-DOB|HLA-DPA1|HLA-DPB1|HLA-DQA1|HLA-DQA2|HLA-DQB1|HLA-DRA|HLA-DRB1|HLA-DRB5|LNPEP|SLC11A1|TAP2|IFI30|CD209|CLEC4A|ERAP2|PIKFYVE	-9.686209964023767	0	11.0	0.0	0.0	-40.69107051024491	13.250438596491227
1	1	0	1	0	0	0	1	-11.16686181201765	-2.0963609757377766	0.0	-4.913343427364126	0.0	0.0	0.0	-9.437389142694911	GO:0032760	M11010001	4	0	GO Biological Processes	19	positive regulation of tumor necrosis factor production	19_GO:0048518 positive regulation of biological process	-11.16686181201765	3.943673003181855	8.751180852268151	30211	103	2380	32	1.3445378151260505	0.23607967567614413	914|929|1536|3458|3717|4317|4939|4940|5336|5663|5724|5788|6363|6693|6774|7057|7096|7097|7098|7291|7305|8832|9590|10125|23586|23643|54440|64135|64581|84868|120892|729230	CD2|CD14|CYBB|IFNG|JAK2|MMP8|OAS2|OAS3|PLCG2|PSEN1|PTAFR|PTPRC|CCL19|SPN|STAT3|THBS1|TLR1|TLR2|TLR3|TWIST1|TYROBP|CD84|AKAP12|RASGRP1|DDX58|LY96|SASH3|IFIH1|CLEC7A|HAVCR2|LRRK2|CCR2	-9.662978122325162	0	6.0	0.0	0.0	-44.43763893385791	3.943673003181855
1	0	1	0	0	0	1	0	-11.083480813800476	0.0	-4.806809932943908	0.0	0.0	0.0	-2.973355168620537	0.0	GO:0043010	M10100010	3	0	GO Biological Processes	19	camera-type eye development	19_GO:0032502 developmental process	-11.083480813800476	2.5147891231964485	7.941095565540756	30211	318	2380	63	2.6470588235294117	0.3290545164007726	43|490|493|585|658|793|1282|1295|1296|1545|2200|2202|2321|2737|2782|3624|3791|3913|3985|4081|4094|4124|4149|4211|4286|4853|5158|5159|5176|5663|5797|5961|6015|6505|6654|6935|7020|7046|7070|7111|7275|7291|7431|8322|8419|8829|8854|9355|10370|22899|22930|23363|23657|54549|57045|57110|57381|79888|84189|131544|196740|204851|221935	ACHE|ATP2B1|ATP2B4|BBS4|BMPR1B|CALB1|COL4A1|COL8A1|COL8A2|CYP1B1|FBN1|EFEMP1|FLT1|GLI3|GNB1|INHBA|KDR|LAMB2|LIMK2|MAB21L1|MAF|MAN2A1|MAX|MEIS1|MITF|NOTCH2|PDE6B|PDGFRB|SERPINF1|PSEN1|PTPRM|PRPH2|RING1|SLC1A1|SOS1|ZEB1|TFAP2A|TGFBR1|THY1|TMOD1|TUB|TWIST1|VIM|FZD4|BFSP2|NRP1|ALDH1A2|LHX2|CITED2|ARHGEF15|RAB3GAP1|OBSL1|SLC7A11|SDK2|TWSG1|PLAAT1|RHOJ|LPCAT1|SLITRK6|CRYBG3|VSTM4|HIPK1|SDK1	-9.58317895457111	0	54.0	0.0	0.0	-15.876778477508894	2.908972338935574
1	1	0	0	0	0	0	1	-10.103861084875087	-2.471781857565093	0.0	0.0	0.0	0.0	0.0	-11.081404076471571	GO:0050852	M11000001	3	0	GO Biological Processes	19	T cell receptor signaling pathway	19_GO:0002376 immune system process	-11.081404076471571	8.034840425531916	10.673557257990714	30211	94	720	18	2.5	0.5818433351570392	696|919|925|926|940|2533|3115|3119|3635|3702|3932|3937|5293|5788|7535|8631|10385|387357	BTN1A1|CD247|CD8A|CD8B|CD28|FYB1|HLA-DPB1|HLA-DQB1|INPP5D|ITK|LCK|LCP2|PIK3CD|PTPRC|ZAP70|SKAP1|BTN2A2|THEMIS	-9.582882115151191	0	3.0	0.0	0.0	-52.81202637008168	8.301383892885694
1	1	0	1	0	1	0	1	-10.977915587828374	-2.5174984501650406	0.0	-2.9340723159934075	0.0	-2.3631857366188944	0.0	-3.4180192678120207	GO:0007229	M11010101	5	0	GO Biological Processes	19	integrin-mediated signaling pathway	19_GO:0023052 signaling	-10.977915587828374	4.094741122255354	8.740819883028385	30211	93	2380	30	1.2605042016806722	0.2286804946299683	102|1281|1307|1490|2268|2335|2533|3055|3676|3678|3682|3683|3684|3685|3687|3689|3695|3909|4627|5341|7070|7094|7294|8482|8829|9510|10979|22801|57343|84106	ADAM10|COL3A1|COL16A1|CCN2|FGR|FN1|FYB1|HCK|ITGA4|ITGA5|ITGAE|ITGAL|ITGAM|ITGAV|ITGAX|ITGB2|ITGB7|LAMA3|MYH9|PLEK|THY1|TLN1|TXK|SEMA7A|NRP1|ADAMTS1|FERMT2|ITGA11|ZNF304|PRAM1	-9.483811716308022	0	61.0	0.0	0.0	-15.30178262215886	5.289040616246499
1	0	1	0	0	0	0	0	-10.971159467483922	0.0	-2.947859324985789	0.0	0.0	0.0	0.0	0.0	GO:1902903	M10100000	2	0	GO Biological Processes	19	regulation of supramolecular fiber organization	19_GO:0050789 regulation of biological process	-10.971159467483922	2.3694901960784316	7.803756284766994	30211	375	2380	70	2.9411764705882355	0.3463295705541217	118|119|165|324|348|585|1003|1073|1236|1490|1901|2885|3055|3059|3071|4089|4130|4131|5341|5663|5962|5999|6387|6422|6622|6711|7046|7082|7111|7148|7168|7454|7840|8477|8829|9113|9353|9535|9873|10163|10178|10344|10395|10979|11075|11117|11214|11346|22899|23075|23406|23500|29766|51199|51466|54209|54434|54551|55704|57482|57551|79822|81553|85358|90102|90952|122060|146057|342184|348110	ADD1|ADD2|AEBP1|APC|APOE|BBS4|CDH5|CFL2|CCR7|CCN2|S1PR1|GRB2|HCK|HCLS1|NCKAP1L|SMAD4|MAP1A|MAP1B|PLEK|PSEN1|RDX|RGS4|CXCL12|SFRP1|SNCA|SPTBN1|TGFBR1|TJP1|TMOD1|TNXB|TPM1|WAS|ALMS1|GPR65|NRP1|LATS1|SLIT2|GMFG|FCHSD2|WASF2|TENM1|CCL26|DLC1|FERMT2|STMN2|EMILIN1|AKAP13|SYNPO|ARHGEF15|SWAP70|COTL1|DAAM2|TMOD3|NIN|EVL|TREM2|SSH1|MAGEL2|CCDC88A|CRACD|TAOK1|ARHGAP28|CYRIA|SHANK3|PHLDB2|ESAM|SLAIN1|TTBK2|…	-9.47793384597349	0	58.0	0.0	0.0	-15.62948026493272	2.7481200727713766
1	1	0	0	0	0	1	0	-3.575149278767089	-3.7853773901574876	0.0	0.0	0.0	0.0	-6.839304483969926	0.0	GO:0001505	M11000010	3	0	GO Biological Processes	19	regulation of neurotransmitter levels	19_GO:0065007 biological regulation	-10.948253861342753	3.790698424762137	8.701985259443825	30211	211	1322	35	2.6475037821482603	0.441546160730937	43|107|135|590|783|1268|3176|3351|3766|4129|4208|4842|5027|5153|5579|6506|6507|6622|6865|7915|8564|8676|9143|9378|10497|22871|22999|84446|91683|116443|120892|127833|145270|220074|221955	ACHE|ADCY1|ADORA2A|BCHE|CACNB2|CNR1|HNMT|HTR1B|KCNJ10|MAOB|MEF2C|NOS1|P2RX7|PDE1B|PRKCB|SLC1A2|SLC1A3|SNCA|TACR2|ALDH5A1|KMO|STX11|SYNGR3|NRXN1|UNC13B|NLGN1|RIMS1|BRSK1|SYT12|GRIN3A|LRRK2|SYT2|PRIMA1|LRTOMT|DAGLB	-9.098879534503357	0	69.0	0.0	0.0	-14.714757742374182	9.409851383821305
1	0	0	1	0	0	0	0	-10.94422457690683	0.0	0.0	-2.147628796266889	0.0	0.0	0.0	0.0	GO:0090092	M10010000	2	0	GO Biological Processes	19	regulation of transmembrane receptor protein serine/threonine kinase signaling pathway	19_GO:0023052 signaling	-10.94422457690683	2.662348534919586	7.978518274648986	30211	267	2380	56	2.3529411764705883	0.31070385361313724	654|857|1003|1030|2033|2200|2626|2662|2734|3309|3516|3622|3624|3717|3791|4015|4087|4089|4681|4853|4856|5654|6422|6423|6424|6935|7041|7046|7057|7130|8321|8425|8483|8646|9113|9839|9863|10272|10370|10468|11117|11167|23089|23111|23213|26585|27122|50515|51232|54829|57045|79674|135228|203100|392255|494470	BMP6|CAV1|CDH5|CDKN2B|EP300|FBN1|GATA4|GDF10|GLG1|HSPA5|RBPJ|ING2|INHBA|JAK2|KDR|LOX|SMAD2|SMAD4|NBL1|NOTCH2|CCN3|HTRA1|SFRP1|SFRP2|SFRP4|ZEB1|TGFB1I1|TGFBR1|THBS1|TNFAIP6|FZD1|LTBP4|CILP|CHRD|LATS1|ZEB2|MAGI2|FSTL3|CITED2|FST|EMILIN1|FSTL1|PEG10|SPART|SULF1|GREM1|DKK3|CHST11|CRIM1|ASPN|TWSG1|VEPH1|CD109|HTRA4|GDF6|RNF165	-9.451875432953027	0	67.0	0.0	0.0	-14.911936731975745	2.829805170475834
1	1	0	1	0	0	1	1	-10.103861084875087	-4.356092977790091	0.0	-5.269773208511851	0.0	0.0	-3.154859902723633	-7.296564439771649	GO:0060401	M11010011	5	0	GO Biological Processes	19	cytosolic calcium ion transport	19_GO:0051179 localization	-10.937435335016382	5.591568223516915	9.537706407595536	30211	94	1322	23	1.739788199697428	0.3596013478031723	356|489|931|1234|1236|1490|2247|2829|2903|3357|3708|3932|5027|5788|6261|6263|6363|6543|6546|6547|55503|84502|123041	FASLG|ATP2A3|MS4A1|CCR5|CCR7|CCN2|FGF2|XCR1|GRIN2A|HTR2B|ITPR1|LCK|P2RX7|PTPRC|RYR1|RYR3|CCL19|SLC8A2|SLC8A1|SLC8A3|TRPV6|JPH4|SLC24A4	-9.0900486294125	0	33.0	0.0	0.0	-21.32741990256379	6.292716349843232
1	0	0	1	0	0	1	1	-10.936009651816827	0.0	0.0	-2.5464308043870463	0.0	0.0	-2.659497355353682	-7.031590006362924	GO:0034612	M10010011	4	0	GO Biological Processes	19	response to tumor necrosis factor	19_GO:0050896 response to stimulus	-10.936009651816827	2.953484066894084	8.146278095384648	30211	202	2380	47	1.9747899159663866	0.28519431410914076	102|330|355|608|836|929|958|1277|1545|2633|2634|3717|3899|3987|4155|4217|4790|4824|5594|6095|6198|6347|6351|6352|6354|6355|6358|6362|6363|6401|6422|6772|7057|7187|7412|8115|8784|8877|9590|10068|10344|10673|29965|51208|81792|115650|414062	ADAM10|BIRC3|FAS|TNFRSF17|CASP3|CD14|CD40|COL1A1|CYP1B1|GBP1|GBP2|JAK2|AFF3|LIMS1|MBP|MAP3K5|NFKB1|NKX3-1|MAPK1|RORA|RPS6KB1|CCL2|CCL4|CCL5|CCL7|CCL8|CCL14|CCL18|CCL19|SELE|SFRP1|STAT1|THBS1|TRAF3|VCAM1|TCL1A|TNFRSF18|SPHK1|AKAP12|IL18BP|CCL26|TNFSF13B|CDIP1|CLDN18|ADAMTS12|TNFRSF13C|CCL3L3	-9.44453522010616	0	9.0	0.0	0.0	-42.2924923063653	3.1112003624979407
1	0	0	1	0	0	0	1	-10.909500991353585	0.0	0.0	-6.033653252499584	0.0	0.0	0.0	-10.344007280316353	GO:0002761	M10010001	3	0	GO Biological Processes	19	regulation of myeloid leukocyte differentiation	19_GO:0002376 immune system process	-10.909500991353585	3.688766788766789	8.521293876592585	30211	117	2380	34	1.4285714285714286	0.24324169821878422	714|814|920|972|1230|1385|1435|2124|2200|3059|3123|3458|3624|4057|4286|4853|6422|6886|7098|7130|7305|8111|9770|9935|10234|10272|10859|11006|11025|27086|51208|54209|84959|169200	C1QC|CAMK4|CD4|CD74|CCR1|CREB1|CSF1|EVI2B|FBN1|HCLS1|HLA-DRB1|IFNG|INHBA|LTF|MITF|NOTCH2|SFRP1|TAL1|TLR3|TNFAIP6|TYROBP|GPR68|RASSF2|MAFB|LRRC17|FSTL3|LILRB1|LILRB4|LILRB3|FOXP1|CLDN18|TREM2|UBASH3B|TMEM64	-9.418899513669304	0	91.0	0.0	0.0	-12.157653411264786	10.154957983193277
1	1	0	1	0	0	0	1	-8.455455520880909	-4.981520123698634	0.0	-6.019207403917252	0.0	0.0	0.0	-8.375180695481555	GO:0060402	M11010001	4	0	GO Biological Processes	19	calcium ion transport into cytosol	19_GO:0051179 localization	-10.90394880933307	6.152595135575468	9.747134760089128	30211	78	1322	21	1.588502269288956	0.3438754034433297	356|931|1234|1236|2247|2829|2903|3357|3708|3932|5027|5788|6261|6263|6363|6543|6546|6547|55503|84502|123041	FASLG|MS4A1|CCR5|CCR7|FGF2|XCR1|GRIN2A|HTR2B|ITPR1|LCK|P2RX7|PTPRC|RYR1|RYR3|CCL19|SLC8A2|SLC8A1|SLC8A3|TRPV6|JPH4|SLC24A4	-9.06051026257418	0	33.0	0.0	0.0	-21.32741990256379	6.292716349843232
1	1	1	0	0	1	1	0	-6.889610908730823	-4.921304995352578	-4.628095917306896	0.0	0.0	-2.6654497253623646	-5.085535072053407	0.0	GO:0098742	M11100110	5	0	GO Biological Processes	19	cell-cell adhesion via plasma-membrane adhesion molecules	19_GO:0022610 biological adhesion	-10.884725135558028	3.4678885311136884	8.499424578108608	30211	257	1322	39	2.950075642965204	0.4653700705565641	214|923|1002|1007|1365|1824|1946|2895|3683|3684|3689|5099|5175|6401|6402|6900|7412|8832|10178|11141|22854|22865|22871|23705|25945|27328|30835|51294|53842|56253|57689|57863|64072|65217|120425|145581|152330|286204|386724	ALCAM|CD6|CDH4|CDH9|CLDN3|DSC2|EFNA5|GRID2|ITGAL|ITGAM|ITGB2|PCDH7|PECAM1|SELE|SELL|CNTN2|VCAM1|CD84|TENM1|IL1RAPL1|NTNG1|SLITRK3|NLGN1|CADM1|NECTIN3|PCDH11X|CD209|PCDH12|CLDN22|CRTAM|LRRC4C|CADM3|CDH23|PCDH15|JAML|LRFN5|CNTN4|CRB2|AMIGO3	-9.045182306643026	0	28.0	0.0	0.0	-22.618192183563547	8.752019828113431
1	1	0	0	0	0	1	0	-10.872167196062996	-2.468290503888497	0.0	0.0	0.0	0.0	-4.292385368742031	0.0	GO:0060537	M11000010	3	0	GO Biological Processes	19	muscle tissue development	19_GO:0032502 developmental process	-10.872167196062996	2.5304429614983253	7.8687435917730975	30211	306	2380	61	2.563025210084034	0.3239290193418878	857|1073|1281|1301|1466|1827|1901|1909|2033|2139|2317|2626|2702|3516|4089|4205|4208|4223|4638|4729|4853|5079|5159|5311|5350|5530|5573|5915|6261|6443|6444|6474|6495|6546|6910|7026|7046|7168|7480|8320|8819|8837|8854|9242|9750|10052|10370|10611|11149|11214|23363|23414|26011|50507|51804|57493|84466|84525|92737|115701|205428	CAV1|CFL2|COL3A1|COL11A1|CSRP2|RCAN1|S1PR1|EDNRA|EP300|EYA2|FLNB|GATA4|GJA5|RBPJ|SMAD4|MEF2A|MEF2C|MEOX2|MYLK|NDUFV2|NOTCH2|PAX5|PDGFRB|PKD2|PLN|PPP3CA|PRKAR1A|RARB|RYR1|SGCB|SGCD|SHOX2|SIX1|SLC8A1|TBX5|NR2F2|TGFBR1|TPM1|WNT10B|EOMES|SAP30|CFLAR|ALDH1A2|MSC|RIPOR2|GJC1|CITED2|PDLIM5|BVES|AKAP13|OBSL1|ZFPM2|TENM4|NOX4|SIX4|HEG1|MEGF10|HOPX|DNER|ALPK2|DIPK2A	-9.382436921242386	0	51.0	0.0	0.0	-16.339808673794526	3.153211475673072
1	1	0	1	0	0	1	1	-10.836073476555448	-2.9917283438632722	0.0	-2.2177362765423685	0.0	0.0	-2.1552370411825037	-2.281831079440452	GO:0010517	M11010011	5	0	GO Biological Processes	19	regulation of phospholipase activity	19_GO:0065007 biological regulation	-10.836073476555448	4.736454283205821	8.95356661604934	30211	67	2380	25	1.050420168067227	0.20897773822699567	301|378|552|942|1909|2099|2247|2260|2321|2776|3356|3357|3702|3815|5159|5322|5724|5997|6352|6401|6622|7294|8698|10672|64805	ANXA1|ARF4|AVPR1A|CD86|EDNRA|ESR1|FGF2|FGFR1|FLT1|GNAQ|HTR2A|HTR2B|ITK|KIT|PDGFRB|PLA2G5|PTAFR|RGS2|CCL5|SELE|SNCA|TXK|S1PR4|GNA13|P2RY12	-9.348946373256467	0	108.0	0.0	0.0	-11.250700883617782	5.712163865546218
1	0	0	1	0	0	0	1	-6.4566790294881145	0.0	0.0	-5.433129056711481	0.0	0.0	0.0	-7.9310385770996525	GO:0050766	M10010001	3	0	GO Biological Processes	19	positive regulation of phagocytosis	19_GO:0051179 localization	-10.812976023341628	6.437322878268095	9.812225244885497	30211	71	1322	20	1.51285930408472	0.33571697964126357	717|718|1794|2207|2213|3071|3458|3560|3561|5322|5788|5873|6347|6556|7275|26228|54209|55423|64581|146722	C2|C3|DOCK2|FCER1G|FCGR2B|NCKAP1L|IFNG|IL2RB|IL2RG|PLA2G5|PTPRC|RAB27A|CCL2|SLC11A1|TUB|STAP1|TREM2|SIRPG|CLEC7A|CD300LF	-8.97732772100899	0	107.0	0.0	0.0	-11.289802323676598	14.282810136157336
1	0	0	1	0	0	1	0	-10.054216336167105	0.0	0.0	-2.191904416404647	0.0	0.0	-4.148595896921366	0.0	GO:0010952	M10010010	3	0	GO Biological Processes	19	positive regulation of peptidase activity	19_GO:0048518 positive regulation of biological process	-10.7910958227161	3.9277727874432675	8.705920752200305	30211	192	1322	33	2.496217851739788	0.42907799827197507	356|489|842|857|1365|1378|1490|1612|2043|2152|2335|2903|3932|4155|4824|6280|6505|6622|7805|8743|9447|22900|23786|26577|27141|58484|64115|64581|80759|83595|84630|130399|171389	FASLG|ATP2A3|CASP9|CAV1|CLDN3|CR1|CCN2|DAPK1|EPHA4|F3|FN1|GRIN2A|LCK|MBP|NKX3-1|S100A9|SLC1A1|SNCA|LAPTM5|TNFSF10|AIM2|CARD8|BCL2L13|PCOLCE2|CIDEB|NLRC4|VSIR|CLEC7A|KHDC1|SOX7|TTBK1|ACVR1C|NLRP6	-8.959290859465224	0	109.0	1.0	1.0	-10.7910958227161	4.15499931233668
1	1	0	0	0	0	1	0	-10.789867910411973	-3.0539680306648096	0.0	0.0	0.0	0.0	-4.323600673607079	0.0	GO:0001667	M11000010	3	0	GO Biological Processes	19	ameboidal-type cell migration	19_GO:0040011 locomotion	-10.789867910411973	3.052036552325849	8.142295678272514	30211	183	2380	44	1.8487394957983194	0.2761196548695061	411|1000|1003|1545|1909|2191|2247|2335|3357|3676|3695|3791|3815|3868|4627|4856|5048|6091|7046|7162|7291|8092|8482|8826|8828|8829|9353|9404|9839|10163|10501|10563|11167|23500|25960|26585|55698|56920|64805|79812|154810|161198|196740|223117	ARSB|CDH2|CDH5|CYP1B1|EDNRA|FAP|FGF2|FN1|HTR2B|ITGA4|ITGB7|KDR|KIT|KRT16|MYH9|CCN3|PAFAH1B1|ROBO1|TGFBR1|TPBG|TWIST1|ALX1|SEMA7A|IQGAP1|NRP2|NRP1|SLIT2|LPXN|ZEB2|WASF2|SEMA6B|CXCL13|FSTL1|DAAM2|ADGRA2|GREM1|RADIL|SEMA3G|P2RY12|MMRN2|AMOTL1|CLEC14A|VSTM4|SEMA3D	-9.303605075023901	0	110.0	1.0	1.0	-10.789867910411973	4.8356942777110845
1	1	1	1	0	0	1	1	-8.974577028648602	-7.9149109348039675	-2.1499937077072326	-4.620984563484126	0.0	0.0	-2.5056523487680122	-5.368240168860393	GO:0019932	M11110011	6	0	GO Biological Processes	19	second-messenger-mediated signaling	19_GO:0023052 signaling	-10.769450417134145	3.7375577926393033	8.597181732829645	30211	214	1322	35	2.6475037821482603	0.441546160730937	107|287|643|695|801|1230|1232|1234|1236|1524|1827|2829|2903|3208|3269|3357|3708|4772|4842|5027|5144|5788|6401|6546|7412|8877|10316|10486|27040|51196|57211|64805|118442|120892|729230	ADCY1|ANK2|CXCR5|BTK|CALM1|CCR1|CCR3|CCR5|CCR7|CX3CR1|RCAN1|XCR1|GRIN2A|HPCA|HRH1|HTR2B|ITPR1|NFATC1|NOS1|P2RX7|PDE4D|PTPRC|SELE|SLC8A1|VCAM1|SPHK1|NMUR1|CAP2|LAT|PLCE1|ADGRG6|P2RY12|GPR62|LRRK2|CCR2	-8.941455079030034	0	33.0	0.0	0.0	-21.32741990256379	6.292716349843232
1	0	0	0	0	0	1	0	-10.751696113782787	0.0	0.0	0.0	0.0	0.0	-3.9285266507091103	0.0	GO:0050678	M10000010	2	0	GO Biological Processes	19	regulation of epithelial cell proliferation	19_GO:0050789 regulation of biological process	-10.751696113782787	2.344482383982617	7.702522428519873	30211	379	2380	70	2.9411764705882355	0.3463295705541217	187|348|654|687|857|864|1030|1386|2152|2246|2247|2252|2260|2321|2324|3162|3357|3479|3676|3791|4163|4208|4321|4824|4853|5176|5241|5293|5654|5797|6091|6347|6387|6422|6423|6495|6591|6678|6772|6774|7010|7026|7046|7057|7075|7291|7424|7480|8626|8828|8829|8837|8854|9420|9982|10000|10344|22846|23213|26051|26257|51162|51804|57343|57608|79812|120425|135228|197358|252983	APLNR|APOE|BMP6|KLF9|CAV1|RUNX3|CDKN2B|ATF2|F3|FGF1|FGF2|FGF7|FGFR1|FLT1|FLT4|HMOX1|HTR2B|IGF1|ITGA4|KDR|MCC|MEF2C|MMP12|NKX3-1|NOTCH2|SERPINF1|PGR|PIK3CD|HTRA1|PTPRM|ROBO1|CCL2|CXCL12|SFRP1|SFRP2|SIX1|SNAI2|SPARC|STAT1|STAT3|TEK|NR2F2|TGFBR1|THBS1|TIE1|TWIST1|VEGFC|WNT10B|TP63|NRP2|NRP1|CFLAR|ALDH1A2|CYP7B1|FGFBP1|AKT3|CCL26|VASH1|SULF1|PPP1R16B|NKX2-8|EGFL7|SIX4|ZNF304|JCAD|MMRN2|JAML|CD109|NLR…	-9.266415138240895	0	37.0	0.0	0.0	-19.816025767440134	3.6267707082833134
1	0	0	1	0	0	0	1	-10.53839923769416	0.0	0.0	-10.750954580566233	0.0	0.0	0.0	-5.250291357055363	GO:0002221	M10010001	3	0	GO Biological Processes	19	pattern recognition receptor signaling pathway	19_GO:0002376 immune system process	-10.750954580566233	10.213319810682894	11.278924844704738	30211	85	522	15	2.8735632183908044	0.7312129170202246	929|1520|2219|2867|4067|4938|7100|23586|23643|51284|51311|64581|144811|146722|388325	CD14|CTSS|FCN1|FFAR2|LYN|OAS1|TLR5|DDX58|LY96|TLR7|TLR8|CLEC7A|LACC1|CD300LF|SCIMP	-9.266415138240895	0	111.0	1.0	1.0	-10.750954580566233	43.4066091954023
1	0	0	0	0	0	0	1	-7.844938586029566	0.0	0.0	0.0	0.0	0.0	0.0	-10.723256410555464	GO:0050856	M10000001	2	0	GO Biological Processes	19	regulation of T cell receptor signaling pathway	19_GO:0002376 immune system process	-10.723256410555464	12.397190656565657	11.821019976607623	30211	44	720	13	1.8055555555555556	0.4962295681371202	1236|2633|3932|4068|7805|9840|10385|10666|11006|11314|50852|53347|84174	CCR7|GBP1|LCK|SH2D1A|LAPTM5|TESPA1|BTN2A2|CD226|LILRB4|CD300A|TRAT1|UBASH3A|SLA2	-9.2404335494448	0	41.0	0.0	0.0	-17.69124413157706	14.524519230769233
1	0	1	0	0	0	0	0	-10.694893638193777	0.0	-2.8765214622154556	0.0	0.0	0.0	0.0	0.0	GO:0060541	M10100000	2	0	GO Biological Processes	19	respiratory system development	19_GO:0032502 developmental process	-10.694893638193777	2.9490408284525933	8.046337841260879	30211	198	2380	46	1.9327731092436975	0.28220448143395827	21|1281|1385|1490|1605|2033|2034|2246|2247|2252|2324|2736|2737|3290|3488|3516|3791|4015|4087|4124|4321|4323|5159|5241|5594|5604|6495|6910|8854|9242|10409|10630|10905|23347|23414|23657|26257|28512|51804|54542|57333|57493|83716|84525|84695|147372	ABCA3|COL3A1|CREB1|CCN2|DAG1|EP300|EPAS1|FGF1|FGF2|FGF7|FLT4|GLI2|GLI3|HSD11B1|IGFBP5|RBPJ|KDR|LOX|SMAD2|MAN2A1|MMP12|MMP14|PDGFRB|PGR|MAPK1|MAP2K1|SIX1|TBX5|ALDH1A2|MSC|BASP1|PDPN|MAN1A2|SMCHD1|ZFPM2|SLC7A11|NKX2-8|NKIRAS1|SIX4|RC3H2|RCN3|HEG1|CRISPLD2|HOPX|LOXL3|CCBE1	-9.212926530033696	0	112.0	1.0	1.0	-10.694893638193777	3.461917494270435
1	1	0	0	0	0	1	0	-10.687166403211334	-3.4808086224038606	0.0	0.0	0.0	0.0	-2.051581431301118	0.0	GO:0070482	M11000010	3	0	GO Biological Processes	19	response to oxygen levels	19_GO:0050896 response to stimulus	-10.687166403211334	2.5058755541051374	7.780681532962299	30211	309	2380	61	2.563025210084034	0.3239290193418878	133|134|355|360|472|571|596|664|665|836|857|863|952|1277|1386|1490|1536|1909|2033|2034|2308|3162|3516|3708|3751|3776|3778|4049|4089|4313|4323|4824|5159|5328|5351|5352|5740|5978|6095|6261|6387|6422|6505|6546|6547|6648|6781|7057|7097|7291|7412|7424|7852|8837|9915|10370|10630|51129|54209|84709|112399	ADM|ADORA1|FAS|AQP3|ATM|BACH1|BCL2|BNIP3|BNIP3L|CASP3|CAV1|CBFA2T3|CD38|COL1A1|ATF2|CCN2|CYBB|EDNRA|EP300|EPAS1|FOXO1|HMOX1|RBPJ|ITPR1|KCND2|KCNK2|KCNMA1|LTA|SMAD4|MMP2|MMP14|NKX3-1|PDGFRB|PLAU|PLOD1|PLOD2|PTGIS|REST|RORA|RYR1|CXCL12|SFRP1|SLC1A1|SLC8A1|SLC8A3|SOD2|STC1|THBS1|TLR2|TWIST1|VCAM1|VEGFC|CXCR4|CFLAR|ARNT2|CITED2|PDPN|ANGPTL4|TREM2|MGARP|EGLN3	-9.20690575886527	0	113.0	1.0	1.0	-10.687166403211334	2.5058755541051374
1	1	0	0	0	0	1	0	-10.679059529105185	-4.593338994072332	0.0	0.0	0.0	0.0	-5.103709132636512	0.0	GO:1903522	M11000010	3	0	GO Biological Processes	19	regulation of blood circulation	19_GO:0032501 multicellular organismal process	-10.679059529105185	2.67757681197479	7.882557922984902	30211	256	2380	54	2.26890756302521	0.3052363836514389	133|134|140|287|490|493|552|781|801|817|857|952|1193|1490|1674|1824|1889|1909|2034|2626|2702|3269|3274|3356|3717|4205|4313|5144|5294|5350|5997|5999|6474|6505|6546|6547|6781|6910|7168|7220|8654|9732|10052|10699|10800|11149|23704|30845|51130|80005|84525|125111|143872|219537	ADM|ADORA1|ADORA3|ANK2|ATP2B1|ATP2B4|AVPR1A|CACNA2D1|CALM1|CAMK2D|CAV1|CD38|CLIC2|CCN2|DES|DSC2|ECE1|EDNRA|EPAS1|GATA4|GJA5|HRH1|HRH2|HTR2A|JAK2|MEF2A|MMP2|PDE4D|PIK3CG|PLN|RGS2|RGS4|SHOX2|SLC1A1|SLC8A1|SLC8A3|STC1|TBX5|TPM1|TRPC1|PDE5A|DOCK4|GJC1|CORIN|CYSLTR1|BVES|KCNE4|EHD3|ASB3|DOCK5|HOPX|GJD3|ARHGAP42|SMTNL1	-9.200498669637016	0	114.0	1.0	1.0	-10.679059529105185	5.9237254901960785
1	1	0	1	0	0	1	1	-8.429718472998296	-2.8084834006977286	0.0	-3.1716594481884917	0.0	0.0	-5.013726660031258	-9.003629767246306	GO:0050730	M11010011	5	0	GO Biological Processes	19	regulation of peptidyl-tyrosine phosphorylation	19_GO:0008152 metabolic process	-10.67531694428955	3.4147408141617546	8.381412177502998	30211	261	1322	39	2.950075642965204	0.4653700705565641	654|857|916|920|958|1436|1946|2043|2045|2066|2209|2252|2255|2322|2674|3059|3084|3458|3479|3572|3689|3815|5168|5175|5788|6352|6422|7060|10019|11006|11314|26228|54209|54625|64581|80310|93978|133396|653361	BMP6|CAV1|CD3E|CD4|CD40|CSF1R|EFNA5|EPHA4|EPHA7|ERBB4|FCGR1A|FGF7|FGF10|FLT3|GFRA1|HCLS1|NRG1|IFNG|IGF1|IL6ST|ITGB2|KIT|ENPP2|PECAM1|PTPRC|CCL5|SFRP1|THBS4|SH2B3|LILRB4|CD300A|STAP1|TREM2|PARP14|CLEC7A|PDGFD|CLEC6A|IL31RA|NCF1	-8.85484204487157	0	115.0	1.0	1.0	-10.67531694428955	5.636380597014926
1	0	0	1	0	0	0	1	-10.670744770824601	0.0	0.0	-4.649358804022047	0.0	0.0	0.0	-5.333038976121387	GO:0042130	M10010001	3	0	GO Biological Processes	19	negative regulation of T cell proliferation	19_GO:0022610 biological adhesion	-10.670744770824601	4.666800543746911	8.852133239468133	30211	68	2380	25	1.050420168067227	0.20897773822699567	836|868|941|942|1378|3123|3559|3620|5573|6693|8654|10288|10457|10859|11006|11326|23240|26279|29126|50943|56253|57045|64115|80380|84868	CASP3|CBLB|CD80|CD86|CR1|HLA-DRB1|IL2RA|IDO1|PRKAR1A|SPN|PDE5A|LILRB2|GPNMB|LILRB1|LILRB4|VSIG4|TMEM131L|PLA2G2D|CD274|FOXP3|CRTAM|TWSG1|VSIR|PDCD1LG2|HAVCR2	-9.193031315492417	0	2.0	0.0	0.0	-57.13319415692447	5.179028571428572
1	0	0	1	0	0	0	1	-10.662156676005194	0.0	0.0	-2.1405129260632103	0.0	0.0	0.0	-5.556300083053142	GO:0051051	M10010001	3	0	GO Biological Processes	19	negative regulation of transport	19_GO:0051179 localization	-10.662156676005194	2.193295460732889	7.566743862947149	30211	463	2380	80	3.361344537815126	0.3694396260017888	134|301|341|348|580|596|801|817|857|945|972|1193|1268|2213|2771|2824|3071|3162|3351|3356|3624|3667|3685|3998|4131|4318|4345|4790|4856|4947|5311|5350|5530|5569|5978|5997|5999|6248|6422|6424|6588|6622|6672|6688|6781|7032|7057|7097|7291|7881|8291|8301|8832|9525|9943|10288|10681|10859|11314|23072|23208|23704|28954|29969|29993|50852|51009|51465|51684|57520|91543|94121|120892|130399|140947|146722|28596…	ADORA1|ANXA1|APOC1|APOE|BARD1|BCL2|CALM1|CAMK2D|CAV1|CD33|CD74|CLIC2|CNR1|FCGR2B|GNAI2|GPM6B|NCKAP1L|HMOX1|HTR1B|HTR2A|INHBA|IRS1|ITGAV|LMAN1|MAP1B|MMP9|CD200|NFKB1|CCN3|OAZ2|PKD2|PLN|PPP3CA|PKIA|REST|RGS2|RGS4|RSC1A1|SFRP1|SFRP4|SLN|SNCA|SP100|SPI1|STC1|TFF2|THBS1|TLR2|TWIST1|KCNAB1|DYSF|PICALM|CD84|VPS4B|OXSR1|LILRB2|GNB5|LILRB1|CD300A|HECW1|SYT11|KCNE4|REM1|MDFIC|PACSIN1|TRAT1|DERL2|UBE2J1|SUF…	-9.185288974556471	0	116.0	1.0	1.0	-10.662156676005194	2.7025291406885334
1	0	0	1	0	0	0	1	-10.654008583398602	0.0	0.0	-3.1172077188092513	0.0	0.0	0.0	-8.599382220711753	GO:0032653	M10010001	3	0	GO Biological Processes	19	regulation of interleukin-10 production	19_GO:0032501 multicellular organismal process	-10.654008583398602	4.835694277711084	8.9121900997852	30211	63	2380	24	1.0084033613445378	0.2047989984006688	940|947|2213|3123|3620|3718|4317|5336|6774|7097|7292|7305|9308|10859|11006|28951|29126|50943|54209|54440|64115|64581|80380|201633	CD28|CD34|FCGR2B|HLA-DRB1|IDO1|JAK3|MMP8|PLCG2|STAT3|TLR2|TNFSF4|TYROBP|CD83|LILRB1|LILRB4|TRIB2|CD274|FOXP3|TREM2|SASH3|VSIR|CLEC7A|PDCD1LG2|TIGIT	-9.179668306048544	0	117.0	1.0	1.0	-10.654008583398602	9.935867920805103
1	1	0	0	0	0	1	0	-10.64511856246524	-4.338232123832584	0.0	0.0	0.0	0.0	-6.38267741715366	0.0	GO:0031346	M11000010	3	0	GO Biological Processes	19	positive regulation of cell projection organization	19_GO:0048518 positive regulation of biological process	-10.64511856246524	2.4196197540599815	7.709585827973325	30211	341	2380	65	2.73109243697479	0.3340925108372737	324|348|411|585|1236|1268|1809|2033|2043|2335|2889|3309|3480|3815|4131|5027|5048|5064|5168|5176|5604|5997|6091|6363|6387|6474|6624|6792|7046|7074|8321|8322|8482|8578|8829|8837|9353|9738|9750|9760|9863|10154|10163|10178|11075|22873|23064|23363|23499|27020|29993|51199|51364|51393|51762|55704|55754|64175|64764|64805|85458|91752|158866|162427|202018	APC|APOE|ARSB|BBS4|CCR7|CNR1|DPYSL3|EP300|EPHA4|FN1|RAPGEF1|HSPA5|IGF1R|KIT|MAP1B|P2RX7|PAFAH1B1|PALM|ENPP2|SERPINF1|MAP2K1|RGS2|ROBO1|CCL19|CXCL12|SHOX2|FSCN1|CDKL5|TGFBR1|TIAM1|FZD1|FZD4|SEMA7A|SCARF1|NRP1|CFLAR|SLIT2|CCP110|RIPOR2|TOX|MAGI2|PLXNC1|WASF2|TENM1|STMN2|DZIP1|SETX|OBSL1|MACF1|NPTN|PACSIN1|NIN|ZMYND10|TRPV2|RAB8B|CCDC88A|TMEM30A|P3H1|CREB3L2|P2RY12|DIXDC1|ZNF804A|ZDHHC15|RETREG3|TAP…	-9.171617501766475	0	36.0	0.0	0.0	-19.94474268378673	2.44338777764627
1	1	1	0	0	0	1	0	-10.642462988262986	-4.295584751425664	-2.2091160576273747	0.0	0.0	0.0	-8.812734229956188	0.0	GO:0007611	M11100010	4	0	GO Biological Processes	19	learning or memory	19_GO:0007610 behavior	-10.642462988262986	2.644520308123249	7.848090068635343	30211	264	2380	55	2.310924369747899	0.307983455800955	107|348|378|590|793|814|836|1268|1385|1827|2019|2033|2334|2760|3269|3356|3643|3678|3776|3815|4130|4208|4212|5048|5153|5176|5577|5594|5663|6198|6446|6505|6529|6547|7097|7162|8301|8701|9378|9867|10288|10396|10769|22829|22849|23208|23542|23657|27020|54209|57502|84197|85358|140947|497189	ADCY1|APOE|ARF4|BCHE|CALB1|CAMK4|CASP3|CNR1|CREB1|RCAN1|EN1|EP300|AFF2|GM2A|HRH1|HTR2A|INSR|ITGA5|KCNK2|KIT|MAP1A|MEF2C|MEIS2|PAFAH1B1|PDE1B|SERPINF1|PRKAR2B|MAPK1|PSEN1|RPS6KB1|SGK1|SLC1A1|SLC6A1|SLC8A3|TLR2|TPBG|PICALM|DNAH11|NRXN1|PJA2|LILRB2|ATP8A1|PLK2|NLGN4Y|CPEB3|SYT11|MAPK8IP2|SLC7A11|NPTN|TREM2|NLGN4X|POMK|SHANK3|DCANP1|TIFAB	-9.169799525667445	0	96.0	0.0	0.0	-11.84664975522425	2.7052142168342743
1	1	0	0	0	0	1	1	-10.446515229841495	-3.167779339093639	0.0	0.0	0.0	0.0	-2.0022472442789168	-10.479339213110492	GO:0002821	M11000011	4	0	GO Biological Processes	19	positive regulation of adaptive immune response	19_GO:0002376 immune system process	-10.610899352515755	4.9679339604025525	9.119768250590086	30211	115	1322	25	1.8910741301059002	0.3746215959135789	695|718|913|920|940|958|2208|3572|4049|5027|5321|5788|6504|6556|8631|10666|10673|29126|30009|54209|54440|64581|91543|93978|729230	BTK|C3|CD1E|CD4|CD28|CD40|FCER2|IL6ST|LTA|P2RX7|PLA2G4A|PTPRC|SLAMF1|SLC11A1|SKAP1|CD226|TNFSF13B|CD274|TBX21|TREM2|SASH3|CLEC7A|RSAD2|CLEC6A|CCR2	-8.792284389481898	0	39.0	0.0	0.0	-19.479374341756316	5.348456561624875
1	1	0	0	0	0	1	0	-6.522845066115572	-5.323763262597373	0.0	0.0	0.0	0.0	-6.128240197855059	0.0	GO:0051960	M11000010	3	0	GO Biological Processes	19	regulation of nervous system development	19_GO:0032502 developmental process	-10.553476356945803	2.7589574021552217	7.941607384723496	30211	439	1322	53	4.009077155824508	0.5395374103823015	393|406|1002|1030|1524|1630|1890|1946|2043|2045|2335|2895|3458|3572|3687|3815|4036|4049|4155|4747|6387|6474|6585|6663|6696|7038|7074|7424|7732|9175|9355|9378|10810|11141|22865|22871|23105|23499|23768|51265|54209|55502|56920|57555|57556|57633|80128|84189|84630|84667|283659|386724|441381	ARHGAP4|ARNTL|CDH4|CDKN2B|CX3CR1|DCC|TYMP|EFNA5|EPHA4|EPHA7|FN1|GRID2|IFNG|IL6ST|ITGAX|KIT|LRP2|LTA|MBP|NEFL|CXCL12|SHOX2|SLIT1|SOX10|SPP1|TG|TIAM1|VEGFC|RNF112|MAP3K13|LHX2|NRXN1|WASF3|IL1RAPL1|SLITRK3|NLGN1|FSTL4|MACF1|FLRT2|CDKL3|TREM2|HES6|SEMA3G|NLGN2|SEMA6A|LRRN1|TRIM46|SLITRK6|TTBK1|HES7|PRTG|AMIGO3|LRRC24	-8.738557539471909	0	118.0	1.0	1.0	-10.553476356945803	3.9277727874432675
1	0	0	0	0	0	0	0	-10.55192452599093	0.0	0.0	0.0	0.0	0.0	0.0	0.0	GO:0007492	M10000000	1	0	GO Biological Processes	19	endoderm development	19_GO:0032502 developmental process	-10.55192452599093	4.459947762888939	8.714346579500795	30211	74	2380	26	1.0924369747899159	0.2130710605959637	1284|1291|1294|1295|1301|1303|2335|2626|3624|3676|3678|3685|3689|3909|4087|4089|4313|4317|4318|4323|8320|9646|23168|29072|83595|123169	COL4A2|COL6A1|COL7A1|COL8A1|COL11A1|COL12A1|FN1|GATA4|INHBA|ITGA4|ITGA5|ITGAV|ITGB2|LAMA3|SMAD2|SMAD4|MMP2|MMP8|MMP9|MMP14|EOMES|CTR9|RTF1|SETD2|SOX7|LEO1	-9.083424992530658	0	76.0	0.0	0.0	-13.569305931223512	6.8112523058003696
1	1	0	0	0	0	0	0	-10.510036770828906	-3.453677026211279	0.0	0.0	0.0	0.0	0.0	0.0	GO:1902532	M11000000	2	0	GO Biological Processes	19	negative regulation of intracellular signal transduction	19_GO:0023052 signaling	-10.510036770828906	2.0805507838494512	7.430198185672585	30211	543	2380	89	3.7394957983193278	0.3889037334202218	187|348|399|406|472|493|596|604|857|933|972|1032|1540|1605|1827|1845|2043|2099|2122|2308|2633|3070|3480|3622|3708|4089|4318|4856|5027|5048|5144|5187|5341|5788|5801|5997|6095|6387|6422|6423|6591|6648|6688|6772|7057|7078|7291|7345|7353|9353|9455|9516|9709|9750|9770|9863|9938|10019|10114|10395|10846|11006|11117|11213|11314|22821|22900|23286|26191|54209|54900|54941|55075|57493|63906|64926|80014|80237…	APLNR|APOE|RHOH|ARNTL|ATM|ATP2B4|BCL2|BCL6|CAV1|CD22|CD74|CDKN2D|CYLD|DAG1|RCAN1|DUSP3|EPHA4|ESR1|MECOM|FOXO1|GBP1|HELLS|IGF1R|ING2|ITPR1|SMAD4|MMP9|CCN3|P2RX7|PAFAH1B1|PDE4D|PER1|PLEK|PTPRC|PTPRR|RGS2|RORA|CXCL12|SFRP1|SFRP2|SNAI2|SOD2|SPI1|STAT1|THBS1|TIMP3|TWIST1|UCHL1|UFD1|SLIT2|HOMER2|LITAF|HERPUD1|RIPOR2|RASSF2|MAGI2|ARHGAP25|SH2B3|HIPK3|DLC1|PDE10A|LILRB4|EMILIN1|IRAK3|CD300A|RASA3|CARD8|W…	-9.043191694538645	0	119.0	1.0	1.0	-10.510036770828906	2.1983498427303885
1	1	0	0	0	1	1	1	-8.426011012201181	-5.594885692301282	0.0	0.0	0.0	-5.807377591646739	-3.675640158133838	-3.540140966003067	GO:0009410	M11000111	5	0	GO Biological Processes	19	response to xenobiotic stimulus	19_GO:0050896 response to stimulus	-10.497751126559592	2.8494384311535836	7.975463137010598	30211	401	1322	50	3.7821482602118004	0.5246641318547364	107|135|590|596|836|952|969|1536|1545|1558|1572|1645|2016|2326|2327|2330|2626|2903|3071|3162|3309|3351|3357|3624|3746|3932|4049|4129|4208|4824|4842|5027|5888|5972|6095|6422|6505|6506|6507|6546|6622|6663|7298|7345|7424|9447|11280|23492|116285|375611	ADCY1|ADORA2A|BCHE|BCL2|CASP3|CD38|CD69|CYBB|CYP1B1|CYP2C8|CYP2F1|AKR1C1|EMX1|FMO1|FMO2|FMO5|GATA4|GRIN2A|NCKAP1L|HMOX1|HSPA5|HTR1B|HTR2B|INHBA|KCNC1|LCK|LTA|MAOB|MEF2C|NKX3-1|NOS1|P2RX7|RAD51|REN|RORA|SFRP1|SLC1A1|SLC1A2|SLC1A3|SLC8A1|SNCA|SOX10|TYMS|UCHL1|VEGFC|AIM2|SCN11A|CBX7|ACSM1|SLC26A5	-8.68831820706373	0	120.0	1.0	1.0	-10.497751126559592	2.8494384311535836
1	0	0	1	0	1	0	1	-10.48899083562855	0.0	0.0	-6.475982872989656	0.0	-2.9736291487693065	0.0	-8.841010762704858	GO:0097529	M10010101	4	0	GO Biological Processes	19	myeloid leukocyte migration	19_GO:0040011 locomotion	-10.48899083562855	3.4982630847614637	8.250336776732242	30211	127	2380	35	1.4705882352941178	0.2467402555027397	301|1236|1441|2207|2321|3071|3269|3570|3627|3689|3815|4283|5175|5293|5294|6279|6347|6351|6352|6354|6355|6358|6362|6363|10344|10563|23765|54210|57580|64805|83700|120425|200576|414062|729230	ANXA1|CCR7|CSF3R|FCER1G|FLT1|NCKAP1L|HRH1|IL6R|CXCL10|ITGB2|KIT|CXCL9|PECAM1|PIK3CD|PIK3CG|S100A8|CCL2|CCL4|CCL5|CCL7|CCL8|CCL14|CCL18|CCL19|CCL26|CXCL13|IL17RA|TREM1|PREX1|P2RY12|JAM3|JAML|PIKFYVE|CCL3L3|CCR2	-9.022970630397097	0	23.0	0.0	0.0	-25.66651440260539	4.080117046818727
1	0	0	0	0	0	0	1	-10.249553801925149	0.0	0.0	0.0	0.0	0.0	0.0	-8.503934459539273	GO:0050858	M10000001	2	0	GO Biological Processes	19	negative regulation of antigen receptor-mediated signaling pathway	19_GO:0002376 immune system process	-10.480594087446926	9.694998395452252	10.690698576066175	30211	33	1322	14	1.059001512859304	0.28152742438715744	933|2213|2633|4068|7805|9404|11006|11126|11314|23228|53347|79037|84174|115352	CD22|FCGR2B|GBP1|SH2D1A|LAPTM5|LPXN|LILRB4|CD160|CD300A|PLCL2|UBASH3A|PVRIG|SLA2|FCRL3	-8.672974508714532	0	121.0	1.0	1.0	-10.480594087446926	17.139372163388806
0	1	1	0	0	0	0	0	0.0	-3.6763208340115634	-10.47201431511364	0.0	0.0	0.0	0.0	0.0	GO:0044782	M01100000	2	0	GO Biological Processes	19	cilium organization	19_GO:0009987 cellular process	-10.47201431511364	3.9067172952130162	8.602816358849935	30211	343	744	33	4.435483870967742	0.7548008264015775	4117|5990|9576|11020|25776|25876|27285|51364|51626|54903|55262|56683|60412|64518|79846|83538|83544|84229|84314|85478|89765|89891|146845|150082|199223|220136|221481|283232|286464|347240|352909|375307|644890	MAK|RFX2|SPAG6|IFT27|CBY1|SPEF1|TEKT2|ZMYND10|DYNC2LI1|MKS1|TRAPPC14|CFAP298|EXOC4|TEKT3|CFAP69|ODAD4|DNAL1|DRC7|TMEM107|CCDC65|RSPH1|DYNC2I2|CFAP52|LCA5L|TTC21A|CFAP53|ARMC12|TMEM80|CFAP47|KIF24|DNAAF3|CATIP|MEIG1	-9.00845936427043	0	122.0	1.0	1.0	-10.47201431511364	7.613659274193548
1	0	0	0	0	0	0	0	-10.463947072426606	0.0	0.0	0.0	0.0	0.0	0.0	0.0	GO:0061448	M10000000	1	0	GO Biological Processes	19	connective tissue development	19_GO:0032502 developmental process	-10.463947072426606	2.868287411118293	7.906648815350226	30211	208	2380	47	1.9747899159663866	0.28519431410914076	585|633|649|654|658|860|864|947|1277|1281|1289|1301|1386|1396|1435|1490|1833|2121|2247|2828|4015|4208|4256|4856|5019|5159|5396|5915|6423|6474|6591|6660|6781|6935|7298|7480|9321|9517|22856|23111|23213|50515|51320|64641|64764|81792|202018	BBS4|BGN|BMP1|BMP6|BMPR1B|RUNX2|RUNX3|CD34|COL1A1|COL3A1|COL5A1|COL11A1|ATF2|CRIP1|CSF1|CCN2|EPYC|EVC|FGF2|GPR4|LOX|MEF2C|MGP|CCN3|OXCT1|PDGFRB|PRRX1|RARB|SFRP2|SHOX2|SNAI2|SOX5|STC1|ZEB1|TYMS|WNT10B|TRIP11|SPTLC2|CHSY1|SPART|SULF1|CHST11|MEX3C|EBF2|CREB3L2|ADAMTS12|TAPT1	-9.001210773064075	0	17.0	0.0	0.0	-28.046650864913573	4.393972204266322
1	1	0	0	0	0	1	0	-10.456675699534292	-5.39900994361552	0.0	0.0	0.0	0.0	-3.983587166207024	0.0	GO:1901888	M11000010	3	0	GO Biological Processes	19	regulation of cell junction assembly	19_GO:0050789 regulation of biological process	-10.456675699534292	2.9050252936995693	7.924378533462052	30211	201	2380	46	1.9327731092436975	0.28220448143395827	187|857|1307|1845|2824|2889|3791|3987|4208|4323|5583|6422|6495|6591|6622|6910|7010|7057|7058|7070|7082|7097|7162|7414|8321|8829|9378|9748|10082|10395|10611|10979|11170|22865|23499|23768|26585|51225|51804|57555|79834|84189|90102|145581|266727|342184	APLNR|CAV1|COL16A1|DUSP3|GPM6B|RAPGEF1|KDR|LIMS1|MEF2C|MMP14|PRKCH|SFRP1|SIX1|SNAI2|SNCA|TBX5|TEK|THBS1|THBS2|THY1|TJP1|TLR2|TPBG|VCL|FZD1|NRP1|NRXN1|SLK|GPC6|DLC1|PDLIM5|FERMT2|FAM107A|SLITRK3|MACF1|FLRT2|GREM1|ABI3|SIX4|NLGN2|PEAK1|SLITRK6|PHLDB2|LRFN5|MDGA1|FMN1	-8.994756511385342	0	87.0	0.0	0.0	-12.557150975626834	4.393972204266322
1	0	1	1	0	0	0	0	-6.173258886233339	0.0	-2.411786117834031	-10.431803601221763	0.0	0.0	0.0	0.0	GO:0003002	M10110000	3	0	GO Biological Processes	19	regionalization	19_GO:0032502 developmental process	-10.431803601221763	4.70674075612796	9.005152153638592	30211	332	522	27	5.172413793103448	0.9693457868724217	92|718|2018|3199|3200|3201|3202|3203|3204|3205|3207|3212|3213|3214|3215|3216|3217|3218|3219|3684|3955|4853|5090|5125|7477|8626|9935	ACVR2A|C3|EMX2|HOXA2|HOXA3|HOXA4|HOXA5|HOXA6|HOXA7|HOXA9|HOXA11|HOXB2|HOXB3|HOXB4|HOXB5|HOXB6|HOXB7|HOXB8|HOXB9|ITGAM|LFNG|NOTCH2|PBX3|PCSK5|WNT7B|TP63|MAFB	-8.972326562798992	0	72.0	0.0	0.0	-14.210032292230963	10.466841933643106
1	1	0	1	0	0	1	1	-8.267812298475741	-7.11646902549047	0.0	-3.0738901757348267	0.0	0.0	-6.746340948941705	-3.9417713197510107	GO:0034765	M11010011	5	0	GO Biological Processes	19	regulation of ion transmembrane transport	19_GO:0051179 localization	-10.42084051311163	2.649564778881361	7.817806736620739	30211	483	1322	56	4.236006051437216	0.5539412205745939	154|187|287|783|785|801|857|930|1520|1536|1612|2702|3208|3458|3627|3736|3738|3746|3759|3766|3772|3778|3779|3787|4208|4283|4842|5027|5144|5354|6347|6546|6622|7220|7402|7881|8911|11151|11280|22871|23542|53822|54102|54209|54997|56479|57555|65268|79026|84329|84502|84959|93589|170850|375611|729230	ADRB2|APLNR|ANK2|CACNB2|CACNB4|CALM1|CAV1|CD19|CTSS|CYBB|DAPK1|GJA5|HPCA|IFNG|CXCL10|KCNA1|KCNA3|KCNC1|KCNJ2|KCNJ10|KCNJ15|KCNMA1|KCNMB1|KCNS1|MEF2C|CXCL9|NOS1|P2RX7|PDE4D|PLP1|CCL2|SLC8A1|SNCA|TRPC1|UTRN|KCNAB1|CACNA1I|CORO1A|SCN11A|NLGN1|MAPK8IP2|FXYD7|CLIC6|TREM2|TESC|KCNQ5|NLGN2|WNK2|AHNAK|HVCN1|JPH4|UBASH3B|CACNA2D4|KCNG3|SLC26A5|CCR2	-8.615026735242498	0	45.0	0.0	0.0	-17.31629426229247	3.551401439260743
1	1	1	0	0	0	1	1	-10.405934353902563	-4.208732922820081	-2.1200997929729146	0.0	0.0	0.0	-2.824667375075427	-3.190565168876879	GO:0040008	M11100011	5	0	GO Biological Processes	19	regulation of growth	19_GO:0040007 growth	-10.405934353902563	1.961753246753247	7.305483655155129	30211	660	2380	102	4.285714285714286	0.4151561828374637	102|154|247|348|552|585|596|604|694|817|952|1031|1032|1385|1399|1435|2100|2247|2307|2335|3371|3458|3479|3488|3516|3622|3624|3643|3776|4089|4131|4208|4323|4493|4495|4501|4502|4856|5048|5292|5997|5999|6098|6198|6279|6387|6422|6423|6446|6495|6695|6696|6774|6792|6910|7046|7093|7852|8425|8482|8829|8877|9113|9306|9353|9538|9792|10018|10235|10370|10409|10439|10501|10516|10668|10675|10933|11170|22850|231…	ADAM10|ADRB2|ALOX15B|APOE|AVPR1A|BBS4|BCL2|BCL6|BTG1|CAMK2D|CD38|CDKN2C|CDKN2D|CREB1|CRKL|CSF1|ESR2|FGF2|FOXS1|FN1|TNC|IFNG|IGF1|IGFBP5|RBPJ|ING2|INHBA|INSR|KCNK2|SMAD4|MAP1B|MEF2C|MMP14|MT1E|MT1G|MT1X|MT2A|CCN3|PAFAH1B1|PIM1|RGS2|RGS4|ROS1|RPS6KB1|S100A8|CXCL12|SFRP1|SFRP2|SGK1|SIX1|SPOCK1|SPP1|STAT3|CDKL5|TBX5|TGFBR1|TLL2|CXCR4|LTBP4|SEMA7A|NRP1|SPHK1|LATS1|SOCS6|SLIT2|EI24|SERTAD2|BCL2L11|RASG…	-8.948077819158119	0	123.0	1.0	1.0	-10.405934353902563	2.032974986869748
1	0	0	0	0	0	1	0	-10.374740884181051	0.0	0.0	0.0	0.0	0.0	-2.011026577096342	0.0	GO:0010638	M10000010	2	0	GO Biological Processes	19	positive regulation of organelle organization	19_GO:0048518 positive regulation of biological process	-10.374740884181051	2.141734965591175	7.420308132924499	30211	486	2380	82	3.4453781512605044	0.37386645737474794	154|301|472|585|664|940|1073|1236|1490|1634|2885|3055|3059|3071|3479|3643|3791|3936|3998|4131|4318|4478|5027|5159|5305|5322|5341|5594|6422|6622|6624|6886|7010|7046|7168|7454|8477|8743|8829|8877|9525|9738|9873|10018|10163|10178|10241|10344|10928|10962|10979|11075|11346|22873|22899|22930|23075|25793|25923|25942|26228|51199|51364|51466|54209|54551|55187|55196|55704|55719|57343|57472|57482|79443|7961…	ADRB2|ANXA1|ATM|BBS4|BNIP3|CD28|CFL2|CCR7|CCN2|DCN|GRB2|HCK|HCLS1|NCKAP1L|IGF1|INSR|KDR|LCP1|LMAN1|MAP1B|MMP9|MSN|P2RX7|PDGFRB|PIP4K2A|PLA2G5|PLEK|MAPK1|SFRP1|SNCA|FSCN1|TAL1|TEK|TGFBR1|TPM1|WAS|GPR65|TNFSF10|NRP1|SPHK1|VPS4B|CCP110|FCHSD2|BCL2L11|WASF2|TENM1|CALCOCO2|CCL26|RALBP1|MLLT11|FERMT2|STMN2|SYNPO|DZIP1|ARHGEF15|RAB3GAP1|SWAP70|FBXO7|ATL3|SIN3A|STAP1|NIN|ZMYND10|EVL|TREM2|MAGEL2|VPS13D|R…	-8.917692339403441	0	58.0	0.0	0.0	-15.62948026493272	2.7481200727713766
1	1	0	1	0	0	1	0	-10.362987019602167	-4.047943111904148	0.0	-2.492091563061191	0.0	0.0	-2.2651867128213303	0.0	GO:0007189	M11010010	4	0	GO Biological Processes	19	adenylate cyclase-activating G protein-coupled receptor signaling pathway	19_GO:0023052 signaling	-10.362987019602167	3.3309702604446034	8.11295394131143	30211	141	2380	37	1.5546218487394958	0.25358383807598883	19|107|113|115|133|135|154|1268|1269|1901|1903|2771|2776|2782|2828|3627|4283|5144|5350|5737|5739|7253|8477|8698|9294|10203|10267|10672|11214|23266|23432|54331|55366|57211|64123|90226|221188	ABCA1|ADCY1|ADCY7|ADCY9|ADM|ADORA2A|ADRB2|CNR1|CNR2|S1PR1|S1PR3|GNAI2|GNAQ|GNB1|GPR4|CXCL10|CXCL9|PDE4D|PLN|PTGFR|PTGIR|TSHR|GPR65|S1PR4|S1PR2|CALCRL|RAMP1|GNA13|AKAP13|ADGRL2|GPR161|GNG2|LGR4|ADGRG6|ADGRL4|UCN2|ADGRG5	-8.906744964344906	0	92.0	0.0	0.0	-12.141629014547766	3.3309702604446034
1	1	0	1	0	1	1	1	-8.528947685237823	-9.768277110516424	0.0	-2.963563432869667	0.0	-4.984202498933145	-6.812756226194953	-4.480364406427022	GO:0030001	M11010111	6	0	GO Biological Processes	19	metal ion transport	19_GO:0051179 localization	-10.350340018246598	2.431116618920398	7.6449493138027895	30211	611	1322	65	4.9167927382753405	0.5946715126987451	287|356|479|489|783|785|857|931|1230|1234|1236|1356|1490|2247|2702|2829|2903|3357|3708|3736|3738|3746|3759|3766|3772|3778|3779|3787|3932|4036|5027|5579|5788|6261|6263|6352|6363|6446|6505|6507|6543|6546|6547|6556|7220|7881|8911|9033|10242|10316|10800|11151|11280|55503|56479|64072|84502|93589|94081|116443|123041|170850|285195|343450|388662	ANK2|FASLG|ATP12A|ATP2A3|CACNB2|CACNB4|CAV1|MS4A1|CCR1|CCR5|CCR7|CP|CCN2|FGF2|GJA5|XCR1|GRIN2A|HTR2B|ITPR1|KCNA1|KCNA3|KCNC1|KCNJ2|KCNJ10|KCNJ15|KCNMA1|KCNMB1|KCNS1|LCK|LRP2|P2RX7|PRKCB|PTPRC|RYR1|RYR3|CCL5|CCL19|SGK1|SLC1A1|SLC1A3|SLC8A2|SLC8A1|SLC8A3|SLC11A1|TRPC1|KCNAB1|CACNA1I|PKD2L1|KCNMB2|NMUR1|CYSLTR1|CORO1A|SCN11A|TRPV6|KCNQ5|CDH23|JPH4|CACNA2D4|SFXN1|GRIN3A|SLC24A4|KCNG3|SLC9A9|KCNT2|SLC…	-8.54632456378303	0	33.0	0.0	0.0	-21.32741990256379	6.292716349843232
1	1	0	0	0	0	1	0	-10.335063517130568	-4.009568472752852	0.0	0.0	0.0	0.0	-4.271240547059513	0.0	GO:0043406	M11000010	3	0	GO Biological Processes	19	positive regulation of MAP kinase activity	19_GO:0023052 signaling	-10.335063517130568	3.611138075920023	8.239694200421049	30211	116	2380	33	1.3865546218487395	0.23968898656305312	958|2043|2246|2247|2260|2321|2322|3356|3357|3643|3815|4217|5027|5159|5294|5663|5788|6091|6363|7057|8322|8654|10125|10178|10333|11214|23328|23533|50507|56034|120892|146850|221472	CD40|EPHA4|FGF1|FGF2|FGFR1|FLT1|FLT3|HTR2A|HTR2B|INSR|KIT|MAP3K5|P2RX7|PDGFRB|PIK3CG|PSEN1|PTPRC|ROBO1|CCL19|THBS1|FZD4|PDE5A|RASGRP1|TENM1|TLR6|AKAP13|SASH1|PIK3R5|NOX4|PDGFC|LRRK2|PIK3R6|FGD2	-8.880429961793137	0	21.0	0.0	0.0	-27.231478128449943	3.611138075920023
1	0	0	1	0	0	0	1	-7.7696573460421545	0.0	0.0	-8.285863591962892	0.0	0.0	0.0	-4.85850494479646	GO:0006909	M10010001	3	0	GO Biological Processes	19	phagocytosis	19_GO:0051179 localization	-10.32756947527044	3.5308577847324574	8.296008920925226	30211	233	1322	36	2.723146747352496	0.44763553169315734	135|199|399|929|2209|2213|2268|3055|3385|3394|3683|3684|3689|4481|4647|5027|5175|5322|6504|6556|7275|7305|8685|9938|11151|11277|23184|51411|51454|54209|54734|64581|84466|196051|353376|729230	ADORA2A|AIF1|RHOH|CD14|FCGR1A|FCGR2B|FGR|HCK|ICAM3|IRF8|ITGAL|ITGAM|ITGB2|MSR1|MYO7A|P2RX7|PECAM1|PLA2G5|SLAMF1|SLC11A1|TUB|TYROBP|MARCO|ARHGAP25|CORO1A|TREX1|MESD|BIN2|GULP1|TREM2|RAB39A|CLEC7A|MEGF10|PLPP4|TICAM2|CCR2	-8.525344928424753	0	124.0	1.0	1.0	-10.32756947527044	3.5308577847324574
1	1	0	0	0	0	0	1	-9.023457264513018	-3.5125985116143235	0.0	0.0	0.0	0.0	0.0	-10.327223404808283	GO:0002381	M11000001	3	0	GO Biological Processes	19	immunoglobulin production involved in immunoglobulin-mediated immune response	19_GO:0002376 immune system process	-10.327223404808283	13.250438596491227	11.806768583810163	30211	38	720	12	1.6666666666666667	0.4770990010366018	695|959|3108|3111|3112|3113|3115|3117|3119|10538|57379|202309	BTK|CD40LG|HLA-DMA|HLA-DOA|HLA-DOB|HLA-DPA1|HLA-DPB1|HLA-DQA1|HLA-DQB1|BATF|AICDA|GAPT	-8.874991484062463	0	11.0	0.0	0.0	-40.69107051024491	13.250438596491227
1	1	0	0	0	0	1	1	-10.323458543374297	-2.5751021465998516	0.0	0.0	0.0	0.0	-2.0808991312947107	-9.890483510128464	GO:0002824	M11000011	4	0	GO Biological Processes	19	positive regulation of adaptive immune response based on somatic recombination of immune receptors built from immunoglobulin superfamily domains	19_GO:0002376 immune system process	-10.323458543374297	3.6927119938884645	8.273613346343323	30211	110	2380	32	1.3445378151260505	0.23607967567614413	695|718|910|913|920|940|958|1604|3122|3123|3554|4049|5027|5788|6556|7292|7468|8417|8809|10666|10673|29126|30009|50943|54209|54440|55183|64581|91543|93978|114548|729230	BTK|C3|CD1B|CD1E|CD4|CD28|CD40|CD55|HLA-DRA|HLA-DRB1|IL1R1|LTA|P2RX7|PTPRC|SLC11A1|TNFSF4|NSD2|STX7|IL18R1|CD226|TNFSF13B|CD274|TBX21|FOXP3|TREM2|SASH3|RIF1|CLEC7A|RSAD2|CLEC6A|NLRP3|CCR2	-8.87202422520694	0	39.0	0.0	0.0	-19.479374341756316	5.348456561624875
1	1	0	0	0	0	0	1	-8.406229437949369	-2.2064780591237287	0.0	0.0	0.0	0.0	0.0	-9.25387324139124	GO:0050864	M11000001	3	0	GO Biological Processes	19	regulation of B cell activation	19_GO:0002376 immune system process	-10.298987725112472	3.770661875945537	8.40975084289209	30211	200	1322	33	2.496217851739788	0.42907799827197507	472|596|640|695|836|930|933|939|940|952|958|1378|2213|2302|3071|3624|3635|4208|5788|6422|7305|7805|10673|11314|22806|23495|30009|54440|56833|115352|115650|150372|374403	ATM|BCL2|BLK|BTK|CASP3|CD19|CD22|CD27|CD28|CD38|CD40|CR1|FCGR2B|FOXJ1|NCKAP1L|INHBA|INPP5D|MEF2C|PTPRC|SFRP1|TYROBP|LAPTM5|TNFSF13B|CD300A|IKZF3|TNFRSF13B|TBX21|SASH3|SLAMF8|FCRL3|TNFRSF13C|NFAM1|TBC1D10C	-8.500322989033005	0	84.0	0.0	0.0	-12.773396909454933	11.426248108925869
1	1	0	0	0	0	1	1	-3.7161876559415004	-3.349839745413943	0.0	0.0	0.0	0.0	-2.997076177759736	-3.9168541202461724	GO:0050905	M11000011	4	0	GO Biological Processes	19	neuromuscular process	19_GO:0032501 multicellular organismal process	-10.278902632243263	4.471140564362297	8.742752874859745	30211	138	1322	27	2.042360060514372	0.38901789861425246	111|135|1140|1496|2643|2743|2895|2903|3708|3736|4647|4747|6507|7138|7345|8557|8925|9378|57555|64072|64478|65217|84189|84502|92241|116443|497189	ADCY5|ADORA2A|CHRNB1|CTNNA2|GCH1|GLRB|GRID2|GRIN2A|ITPR1|KCNA1|MYO7A|NEFL|SLC1A3|TNNT1|UCHL1|TCAP|HERC1|NRXN1|NLGN2|CDH23|CSMD1|PCDH15|SLITRK6|JPH4|RCSD1|GRIN3A|TIFAB	-8.483187690689286	0	125.0	1.0	1.0	-10.278902632243263	5.130152212170798
1	1	0	0	0	0	0	1	-9.84008682574686	-2.442726524899135	0.0	0.0	0.0	0.0	0.0	-10.266310292467432	GO:0046635	M11000001	3	0	GO Biological Processes	19	positive regulation of alpha-beta T cell activation	19_GO:0022610 biological adhesion	-10.266310292467432	9.255821078431373	10.649233584880948	30211	68	720	15	2.0833333333333335	0.5322815873873573	864|916|940|3071|3458|3593|3594|5788|6363|6375|7535|11006|54440|64926|729230	RUNX3|CD3E|CD28|NCKAP1L|IFNG|IL12B|IL12RB1|PTPRC|CCL19|XCL1|ZAP70|LILRB4|SASH3|RASAL3|CCR2	-8.817260030507802	0	66.0	0.0	0.0	-15.065450775466783	24.47650462962963
1	1	0	0	0	0	0	1	-9.165580775838425	-3.9693576871154614	0.0	0.0	0.0	0.0	0.0	-7.022151264531985	GO:0046651	M11000001	3	0	GO Biological Processes	19	lymphocyte proliferation	19_GO:0002376 immune system process	-10.236075725120243	5.713124054462934	9.253273654012881	30211	84	1322	21	1.588502269288956	0.3438754034433297	596|930|931|958|959|973|1380|1794|2322|3070|4064|4208|5027|5788|6504|6556|10125|10859|23228|81704|202309	BCL2|CD19|MS4A1|CD40|CD40LG|CD79A|CR2|DOCK2|FLT3|HELLS|CD180|MEF2C|P2RX7|PTPRC|SLAMF1|SLC11A1|RASGRP1|LILRB1|PLCL2|DOCK8|GAPT	-8.446184913348281	0	102.0	0.0	0.0	-11.49588220636852	15.234997478567827
1	0	0	0	0	0	0	0	-10.219382824968296	0.0	0.0	0.0	0.0	0.0	0.0	0.0	GO:0045667	M10000000	1	0	GO Biological Processes	19	regulation of osteoblast differentiation	19_GO:0032502 developmental process	-10.219382824968296	3.3600963914977755	8.06669826686999	30211	136	2380	36	1.5126050420168067	0.2501869302725884	654|658|860|2247|2662|2737|3479|3488|3570|3572|4057|4208|4921|5978|6422|6423|6591|7130|7291|7424|7480|8626|8646|8840|9770|10979|25937|26585|51232|51684|55603|56975|57045|115908|169200|338773	BMP6|BMPR1B|RUNX2|FGF2|GDF10|GLI3|IGF1|IGFBP5|IL6R|IL6ST|LTF|MEF2C|DDR2|REST|SFRP1|SFRP2|SNAI2|TNFAIP6|TWIST1|VEGFC|WNT10B|TP63|CHRD|CCN4|RASSF2|FERMT2|WWTR1|GREM1|CRIM1|SUFU|TENT5A|FAM20C|TWSG1|CTHRC1|TMEM64|TMEM119	-8.774277135828994	0	126.0	1.0	1.0	-10.219382824968296	4.231232492997199
1	0	0	0	0	0	0	1	-10.154449652486825	0.0	0.0	0.0	0.0	0.0	0.0	-5.453736139074722	GO:2000514	M10000001	2	0	GO Biological Processes	19	regulation of CD4-positive, alpha-beta T cell activation	19_GO:0002376 immune system process	-10.154449652486825	4.61588999236058	8.59961420624596	30211	66	2380	24	1.0084033613445378	0.2047989984006688	301|604|864|941|942|1604|3071|3122|3123|3458|3718|6363|7292|9308|11126|29126|30009|50943|54440|54542|57045|64115|84695|114548	ANXA1|BCL6|RUNX3|CD80|CD86|CD55|NCKAP1L|HLA-DRA|HLA-DRB1|IFNG|JAK3|CCL19|TNFSF4|CD83|CD160|CD274|TBX21|FOXP3|SASH3|RC3H2|TWSG1|VSIR|LOXL3|NLRP3	-8.713253030980404	0	16.0	0.0	0.0	-30.49196438221379	5.973504695996046
1	1	0	0	0	0	1	0	-10.14034167149786	-2.672080381872314	0.0	0.0	0.0	0.0	-3.338427071248401	0.0	GO:0014706	M11000010	3	0	GO Biological Processes	19	striated muscle tissue development	19_GO:0032502 developmental process	-10.14034167149786	2.521047931367669	7.571352403937998	30211	287	2380	57	2.3949579831932772	0.3133982717142411	857|1073|1301|1827|1901|1909|2033|2139|2317|2626|2702|3516|4089|4205|4208|4223|4729|4853|5079|5159|5350|5530|5573|5915|6261|6443|6444|6474|6495|6546|6910|7026|7046|7168|7480|8320|8819|8837|8854|9242|9750|10052|10370|10611|11149|11214|23363|23414|26011|50507|51804|57493|84466|84525|92737|115701|205428	CAV1|CFL2|COL11A1|RCAN1|S1PR1|EDNRA|EP300|EYA2|FLNB|GATA4|GJA5|RBPJ|SMAD4|MEF2A|MEF2C|MEOX2|NDUFV2|NOTCH2|PAX5|PDGFRB|PLN|PPP3CA|PRKAR1A|RARB|RYR1|SGCB|SGCD|SHOX2|SIX1|SLC8A1|TBX5|NR2F2|TGFBR1|TPM1|WNT10B|EOMES|SAP30|CFLAR|ALDH1A2|MSC|RIPOR2|GJC1|CITED2|PDLIM5|BVES|AKAP13|OBSL1|ZFPM2|TENM4|NOX4|SIX4|HEG1|MEGF10|HOPX|DNER|ALPK2|DIPK2A	-8.699922658940283	0	51.0	0.0	0.0	-16.339808673794526	3.153211475673072
1	1	0	0	0	0	0	1	-9.040713104245418	-3.9027884196529974	0.0	0.0	0.0	0.0	0.0	-6.959545481140469	GO:0032943	M11000001	3	0	GO Biological Processes	19	mononuclear cell proliferation	19_GO:0009987 cellular process	-10.130999422332923	5.645910830292782	9.175599156589465	30211	85	1322	21	1.588502269288956	0.3438754034433297	596|930|931|958|959|973|1380|1794|2322|3070|4064|4208|5027|5788|6504|6556|10125|10859|23228|81704|202309	BCL2|CD19|MS4A1|CD40|CD40LG|CD79A|CR2|DOCK2|FLT3|HELLS|CD180|MEF2C|P2RX7|PTPRC|SLAMF1|SLC11A1|RASGRP1|LILRB1|PLCL2|DOCK8|GAPT	-8.353101725220219	0	102.0	0.0	0.0	-11.49588220636852	15.234997478567827
1	1	0	0	0	0	1	1	-10.13094000955909	-3.792159822628438	0.0	0.0	0.0	0.0	-2.4328071644840934	-2.674145569103489	GO:0010518	M11000011	4	0	GO Biological Processes	19	positive regulation of phospholipase activity	19_GO:0065007 biological regulation	-10.13094000955909	4.986809723889556	8.732514017577069	30211	56	2380	22	0.9243697478991597	0.19616332090939864	378|552|942|1909|2099|2247|2260|2321|2776|3356|3357|3702|3815|5159|5322|5724|6352|6401|7294|8698|10672|64805	ARF4|AVPR1A|CD86|EDNRA|ESR1|FGF2|FGFR1|FLT1|GNAQ|HTR2A|HTR2B|ITK|KIT|PDGFRB|PLA2G5|PTAFR|CCL5|SELE|TXK|S1PR4|GNA13|P2RY12	-8.69129721612129	0	108.0	0.0	0.0	-11.250700883617782	5.712163865546218
1	1	0	1	0	0	1	1	-5.400087137319721	-2.1718639438511964	0.0	-3.1187876564497845	0.0	0.0	-2.960641616429755	-4.491913636647908	GO:1903305	M11010011	5	0	GO Biological Processes	19	regulation of regulated secretory pathway	19_GO:0051179 localization	-10.128615106453555	4.40726712772855	8.644126257175758	30211	140	1322	27	2.042360060514372	0.38901789861425246	107|135|640|783|1268|2213|2268|3071|3162|3351|3684|3689|5579|5873|6688|8832|8911|11314|22871|55503|83849|84258|91683|116443|120892|127833|729230	ADCY1|ADORA2A|BLK|CACNB2|CNR1|FCGR2B|FGR|NCKAP1L|HMOX1|HTR1B|ITGAM|ITGB2|PRKCB|RAB27A|SPI1|CD84|CACNA1I|CD300A|NLGN1|TRPV6|SYT15|SYT3|SYT12|GRIN3A|LRRK2|SYT2|CCR2	-8.352403991972785	0	69.0	0.0	0.0	-14.714757742374182	9.409851383821305
1	0	0	0	0	0	0	1	-10.124533740138803	0.0	0.0	0.0	0.0	0.0	0.0	-7.3952839355929685	GO:0002399	M10000001	2	0	GO Biological Processes	19	MHC class II protein complex assembly	19_GO:0009987 cellular process	-10.124533740138803	9.520273109243696	9.968858366177189	30211	16	2380	12	0.5042016806722689	0.14518309033599658	3108|3109|3111|3112|3113|3115|3117|3118|3119|3122|3123|3127	HLA-DMA|HLA-DMB|HLA-DOA|HLA-DOB|HLA-DPA1|HLA-DPB1|HLA-DQA1|HLA-DQA2|HLA-DQB1|HLA-DRA|HLA-DRB1|HLA-DRB5	-8.68721131454615	0	11.0	0.0	0.0	-40.69107051024491	13.250438596491227
1	0	0	0	0	0	0	1	-10.124533740138803	0.0	0.0	0.0	0.0	0.0	0.0	-7.3952839355929685	GO:0002503	M10000001	2	0	GO Biological Processes	19	peptide antigen assembly with MHC class II protein complex	19_GO:0002376 immune system process	-10.124533740138803	9.520273109243696	9.968858366177189	30211	16	2380	12	0.5042016806722689	0.14518309033599658	3108|3109|3111|3112|3113|3115|3117|3118|3119|3122|3123|3127	HLA-DMA|HLA-DMB|HLA-DOA|HLA-DOB|HLA-DPA1|HLA-DPB1|HLA-DQA1|HLA-DQA2|HLA-DQB1|HLA-DRA|HLA-DRB1|HLA-DRB5	-8.68721131454615	0	11.0	0.0	0.0	-40.69107051024491	13.250438596491227
[truncated: 2,685 more rows]
