# Supplementary material for: Both cell autonomous and non-autonomous processes modulate the association between replication timing and mutation rate
Source: Sci Rep. 2023 Aug 12;13:13143. doi: 10.1038/s41598-023-39463-1 (PMC10423235; doi:10.1038/s41598-023-39463-1)
Supplement: Supplementary file 9 — Supplementary Table S7. [file 41598_2023_39463_MOESM9_ESM.csv]

Gene	TotalEvidenceCounts	EvidenceHit:COAD-US	EvidenceHit:HNSC-US	EvidenceHit:KIRP-US	EvidenceHit:LGG-US	EvidenceHit:PRAD-CA	EvidenceHit:PRAD-US	EvidenceGO:COAD-US	EvidenceGO:HNSC-US	EvidenceGO:KIRP-US	EvidenceGO:LGG-US	EvidenceGO:PRAD-CA	EvidenceGO:PRAD-US	EvidencePPI:COAD-US	EvidencePPI:HNSC-US	EvidencePPI:KIRP-US	EvidencePPI:LGG-US	EvidencePPI:PRAD-CA	EvidencePPI:PRAD-US
1164	12.0	0	1	1	1	0	1	0	1	1	1	0	1	0	1	1	1	0	1
1280	9.0	1	1	0	0	1	0	1	1	0	0	1	0	1	1	0	0	1	0
56954	9.0	1	1	0	0	0	1	1	1	0	0	0	1	1	1	0	0	0	1
83939	9.0	0	1	1	0	0	1	0	1	1	0	0	1	0	1	1	0	0	1
84365	9.0	0	1	1	0	0	1	0	1	1	0	0	1	0	1	1	0	0	1
5471	9.0	0	1	1	0	0	1	0	1	1	0	0	1	0	1	1	0	0	1
55612	9.0	1	1	1	0	0	0	1	1	1	0	0	0	1	1	1	0	0	0
84128	9.0	0	1	1	1	0	0	0	1	1	1	0	0	0	1	1	1	0	0
1956	9.0	0	1	1	1	0	0	0	1	1	1	0	0	0	1	1	1	0	0
5901	9.0	0	1	1	0	0	1	0	1	1	0	0	1	0	1	1	0	0	1
2019	9.0	0	1	1	1	0	0	0	1	1	1	0	0	0	1	1	1	0	0
10606	9.0	0	1	1	0	0	1	0	1	1	0	0	1	0	1	1	0	0	1
4488	9.0	1	1	1	0	0	0	1	1	1	0	0	0	1	1	1	0	0	0
51491	9.0	0	1	1	0	0	1	0	1	1	0	0	1	0	1	1	0	0	1
3814	9.0	1	0	1	1	0	0	1	0	1	1	0	0	1	0	1	1	0	0
51067	9.0	0	1	1	0	0	1	0	1	1	0	0	1	0	1	1	0	0	1
7371	9.0	0	1	1	0	0	1	0	1	1	0	0	1	0	1	1	0	0	1
22948	9.0	0	1	1	0	0	1	0	1	1	0	0	1	0	1	1	0	0	1
8662	8.0	1	1	0	0	0	1	0	1	0	0	0	1	1	1	0	0	0	1
55795	8.0	1	1	0	1	0	0	0	1	0	1	0	0	1	1	0	1	0	0
10813	8.0	1	1	1	0	0	1	0	0	0	0	0	0	1	1	1	0	0	1
5317	8.0	1	1	1	0	0	0	1	0	1	0	0	0	1	1	1	0	0	0
57761	8.0	1	1	1	0	0	0	0	1	1	0	0	0	1	1	1	0	0	0
28969	7.0	1	1	0	0	0	1	0	1	0	0	0	0	1	1	0	0	0	1
55726	7.0	0	1	1	0	0	1	0	0	1	0	0	0	0	1	1	0	0	1
6780	7.0	1	1	1	0	0	0	0	0	1	0	0	0	1	1	1	0	0	0
1045	7.0	0	1	1	0	1	0	0	1	0	0	1	0	0	1	1	0	0	0
91156	7.0	1	1	1	0	0	0	0	0	1	0	0	0	1	1	1	0	0	0
79828	7.0	0	1	1	0	0	1	0	1	0	0	0	0	0	1	1	0	0	1
3309	6.0	0	1	1	0	0	0	0	1	1	0	0	0	0	1	1	0	0	0
5433	6.0	0	1	1	0	0	0	0	1	1	0	0	0	0	1	1	0	0	0
80139	6.0	1	0	1	0	0	0	1	0	1	0	0	0	1	0	1	0	0	0
3336	6.0	0	1	0	0	0	1	0	1	0	0	0	1	0	1	0	0	0	1
10575	6.0	0	1	1	0	0	0	0	1	1	0	0	0	0	1	1	0	0	0
441282	6.0	0	1	1	0	0	0	0	1	1	0	0	0	0	1	1	0	0	0
50700	6.0	0	1	1	0	0	0	0	1	1	0	0	0	0	1	1	0	0	0
10128	6.0	0	1	1	0	0	0	0	1	1	0	0	0	0	1	1	0	0	0
79954	6.0	0	1	1	0	0	0	0	1	1	0	0	0	0	1	1	0	0	0
145226	6.0	1	1	0	0	0	0	1	1	0	0	0	0	1	1	0	0	0	0
10799	6.0	0	0	1	0	0	1	0	0	1	0	0	1	0	0	1	0	0	1
23353	6.0	0	1	0	1	0	0	0	1	0	1	0	0	0	1	0	1	0	0
84524	6.0	0	1	0	1	0	0	0	1	0	1	0	0	0	1	0	1	0	0
2877	6.0	0	1	1	0	0	0	0	1	1	0	0	0	0	1	1	0	0	0
133396	6.0	0	1	1	0	0	0	0	1	1	0	0	0	0	1	1	0	0	0
2744	6.0	0	1	1	0	0	0	0	1	1	0	0	0	0	1	1	0	0	0
2081	6.0	0	0	1	1	0	0	0	0	1	1	0	0	0	0	1	1	0	0
10576	6.0	0	0	1	0	0	1	0	0	1	0	0	1	0	0	1	0	0	1
51114	6.0	1	1	0	0	0	0	1	1	0	0	0	0	1	1	0	0	0	0
8941	6.0	0	1	1	0	0	0	0	1	1	0	0	0	0	1	1	0	0	0
3295	6.0	1	0	1	0	0	0	1	0	1	0	0	0	1	0	1	0	0	0
4644	6.0	0	1	1	0	0	0	0	1	1	0	0	0	0	1	1	0	0	0
4430	6.0	0	1	1	0	0	0	0	1	1	0	0	0	0	1	1	0	0	0
6288	6.0	0	1	1	0	0	0	0	1	1	0	0	0	0	1	1	0	0	0
10549	6.0	0	0	1	0	0	1	0	0	1	0	0	1	0	0	1	0	0	1
10615	6.0	0	0	1	1	0	0	0	0	1	1	0	0	0	0	1	1	0	0
2167	6.0	0	1	1	0	0	0	0	1	1	0	0	0	0	1	1	0	0	0
6741	6.0	0	1	1	0	0	0	0	1	1	0	0	0	0	1	1	0	0	0
390792	6.0	1	0	1	0	0	0	1	0	1	0	0	0	1	0	1	0	0	0
84154	6.0	0	1	0	0	0	1	0	1	0	0	0	1	0	1	0	0	0	1
664	6.0	0	1	1	0	0	0	0	1	1	0	0	0	0	1	1	0	0	0
10165	6.0	1	1	0	0	0	0	1	1	0	0	0	0	1	1	0	0	0	0
1746	6.0	1	1	0	0	0	0	1	1	0	0	0	0	1	1	0	0	0	0
8614	6.0	0	1	1	0	0	0	0	1	1	0	0	0	0	1	1	0	0	0
8644	6.0	0	1	1	0	0	0	0	1	1	0	0	0	0	1	1	0	0	0
10808	6.0	0	1	1	0	0	0	0	1	1	0	0	0	0	1	1	0	0	0
143244	6.0	0	1	0	0	0	1	0	1	0	0	0	1	0	1	0	0	0	1
8607	6.0	0	1	0	0	0	1	0	1	0	0	0	1	0	1	0	0	0	1
25879	6.0	0	1	1	0	0	0	0	1	1	0	0	0	0	1	1	0	0	0
84649	6.0	1	0	1	0	0	0	1	0	1	0	0	0	1	0	1	0	0	0
8894	6.0	0	1	1	0	0	0	0	1	1	0	0	0	0	1	1	0	0	0
908	6.0	0	1	0	0	0	1	0	1	0	0	0	1	0	1	0	0	0	1
23516	6.0	0	1	1	0	0	0	0	1	1	0	0	0	0	1	1	0	0	0
151648	6.0	0	0	1	1	0	0	0	0	1	1	0	0	0	0	1	1	0	0
4188	6.0	0	1	0	0	1	0	0	1	0	0	1	0	0	1	0	0	1	0
80201	6.0	0	1	1	0	0	0	0	1	1	0	0	0	0	1	1	0	0	0
9631	6.0	0	0	1	1	0	0	0	0	1	1	0	0	0	0	1	1	0	0
64960	6.0	0	1	0	0	0	1	0	1	0	0	0	1	0	1	0	0	0	1
25909	6.0	0	1	0	1	0	0	0	1	0	1	0	0	0	1	0	1	0	0
6690	6.0	0	1	1	0	0	0	0	1	1	0	0	0	0	1	1	0	0	0
1802	6.0	0	1	0	0	0	1	0	1	0	0	0	1	0	1	0	0	0	1
6713	6.0	0	1	1	0	0	0	0	1	1	0	0	0	0	1	1	0	0	0
81610	6.0	0	0	1	1	0	0	0	0	1	1	0	0	0	0	1	1	0	0
3329	6.0	0	0	1	0	0	1	0	0	1	0	0	1	0	0	1	0	0	1
221150	6.0	0	0	1	1	0	0	0	0	1	1	0	0	0	0	1	1	0	0
5053	6.0	1	0	1	0	0	0	1	0	1	0	0	0	1	0	1	0	0	0
23160	6.0	0	1	1	0	0	0	0	1	1	0	0	0	0	1	1	0	0	0
26585	6.0	0	1	1	0	0	0	0	1	1	0	0	0	0	1	1	0	0	0
84916	6.0	0	1	1	0	0	0	0	1	1	0	0	0	0	1	1	0	0	0
221955	6.0	1	1	0	0	0	0	1	1	0	0	0	0	1	1	0	0	0	0
114	6.0	1	0	1	0	0	0	1	0	1	0	0	0	1	0	1	0	0	0
8091	6.0	1	1	0	0	0	0	1	1	0	0	0	0	1	1	0	0	0	0
23553	6.0	1	1	0	0	0	0	1	1	0	0	0	0	1	1	0	0	0	0
10998	6.0	1	0	0	0	0	1	1	0	0	0	0	1	1	0	0	0	0	1
55299	6.0	0	1	1	0	0	0	0	1	1	0	0	0	0	1	1	0	0	0
6291	6.0	0	1	1	0	0	0	0	1	1	0	0	0	0	1	1	0	0	0
11137	6.0	0	1	1	0	0	0	0	1	1	0	0	0	0	1	1	0	0	0
55646	6.0	0	1	1	0	0	0	0	1	1	0	0	0	0	1	1	0	0	0
2147	6.0	1	0	1	0	0	0	1	0	1	0	0	0	1	0	1	0	0	0
1382	6.0	0	1	1	0	0	0	0	1	1	0	0	0	0	1	1	0	0	0
11332	6.0	0	1	1	0	0	0	0	1	1	0	0	0	0	1	1	0	0	0
55759	6.0	0	0	1	0	0	1	0	0	1	0	0	1	0	0	1	0	0	1
81034	6.0	0	1	1	0	0	0	0	1	1	0	0	0	0	1	1	0	0	0
2266	6.0	1	0	1	0	0	0	1	0	1	0	0	0	1	0	1	0	0	0
23657	6.0	0	1	1	0	0	0	0	1	1	0	0	0	0	1	1	0	0	0
10574	6.0	0	1	1	0	0	0	0	1	1	0	0	0	0	1	1	0	0	0
3837	6.0	0	0	1	1	0	0	0	0	1	1	0	0	0	0	1	1	0	0
3881	6.0	1	0	1	0	0	0	1	0	1	0	0	0	1	0	1	0	0	0
891	6.0	0	0	1	0	0	1	0	0	1	0	0	1	0	0	1	0	0	1
50814	6.0	1	1	0	0	0	0	1	1	0	0	0	0	1	1	0	0	0	0
3084	6.0	0	1	1	0	0	0	0	1	1	0	0	0	0	1	1	0	0	0
8985	6.0	1	1	0	0	0	0	1	1	0	0	0	0	1	1	0	0	0	0
4085	6.0	0	0	1	1	0	0	0	0	1	1	0	0	0	0	1	1	0	0
140809	6.0	0	1	1	0	0	0	0	1	1	0	0	0	0	1	1	0	0	0
6723	6.0	0	1	0	0	0	1	0	1	0	0	0	1	0	1	0	0	0	1
84172	6.0	0	1	1	0	0	0	0	1	1	0	0	0	0	1	1	0	0	0
7295	6.0	0	0	1	0	0	1	0	0	1	0	0	1	0	0	1	0	0	1
25987	6.0	0	1	1	0	0	0	0	1	1	0	0	0	0	1	1	0	0	0
6789	6.0	0	0	1	1	0	0	0	0	1	1	0	0	0	0	1	1	0	0
8882	6.0	0	1	1	0	0	0	0	1	1	0	0	0	0	1	1	0	0	0
55027	6.0	0	1	1	0	0	0	0	1	1	0	0	0	0	1	1	0	0	0
6790	6.0	0	0	1	1	0	0	0	0	1	1	0	0	0	0	1	1	0	0
7424	6.0	0	1	1	0	0	0	0	1	1	0	0	0	0	1	1	0	0	0
26586	6.0	0	0	1	1	0	0	0	0	1	1	0	0	0	0	1	1	0	0
1369	6.0	1	0	1	0	0	0	1	0	1	0	0	0	1	0	1	0	0	0
1244	6.0	0	1	1	0	0	0	0	1	1	0	0	0	0	1	1	0	0	0
128486	6.0	1	0	1	0	0	0	1	0	1	0	0	0	1	0	1	0	0	0
1728	6.0	0	1	1	0	0	0	0	1	1	0	0	0	0	1	1	0	0	0
1984	6.0	0	1	0	0	0	1	0	1	0	0	0	1	0	1	0	0	0	1
7203	6.0	0	1	0	0	0	1	0	1	0	0	0	1	0	1	0	0	0	1
22919	6.0	0	1	1	0	0	0	0	1	1	0	0	0	0	1	1	0	0	0
6566	6.0	0	1	1	0	0	0	0	1	1	0	0	0	0	1	1	0	0	0
4869	6.0	0	0	1	0	0	1	0	0	1	0	0	1	0	0	1	0	0	1
83990	6.0	0	0	1	1	0	0	0	0	1	1	0	0	0	0	1	1	0	0
4638	6.0	0	1	1	0	0	0	0	1	1	0	0	0	0	1	1	0	0	0
6950	6.0	0	0	1	0	0	1	0	0	1	0	0	1	0	0	1	0	0	1
1496	6.0	1	0	1	0	0	0	1	0	1	0	0	0	1	0	1	0	0	0
55165	6.0	0	1	1	0	0	0	0	1	1	0	0	0	0	1	1	0	0	0
1839	6.0	1	1	0	0	0	0	1	1	0	0	0	0	1	1	0	0	0	0
705	6.0	0	1	0	0	0	1	0	1	0	0	0	1	0	1	0	0	0	1
10480	6.0	0	1	0	0	0	1	0	1	0	0	0	1	0	1	0	0	0	1
54498	6.0	1	1	0	0	0	0	1	1	0	0	0	0	1	1	0	0	0	0
55117	6.0	0	1	1	0	0	0	0	1	1	0	0	0	0	1	1	0	0	0
6704	6.0	1	1	0	0	0	0	1	1	0	0	0	0	1	1	0	0	0	0
8560	6.0	0	1	1	0	0	0	0	1	1	0	0	0	0	1	1	0	0	0
541466	6.0	0	1	0	1	0	0	0	1	0	1	0	0	0	1	0	1	0	0
3735	6.0	0	1	1	0	0	0	0	1	1	0	0	0	0	1	1	0	0	0
1543	6.0	1	1	0	0	0	0	1	1	0	0	0	0	1	1	0	0	0	0
1973	6.0	0	1	0	0	0	1	0	1	0	0	0	1	0	1	0	0	0	1
2709	6.0	0	1	1	0	0	0	0	1	1	0	0	0	0	1	1	0	0	0
1051	6.0	1	1	0	0	0	0	1	1	0	0	0	0	1	1	0	0	0	0
6511	6.0	0	1	1	0	0	0	0	1	1	0	0	0	0	1	1	0	0	0
80704	6.0	1	0	1	0	0	0	1	0	1	0	0	0	1	0	1	0	0	0
11164	6.0	0	1	1	0	0	0	0	1	1	0	0	0	0	1	1	0	0	0
10991	6.0	1	0	1	0	0	0	1	0	1	0	0	0	1	0	1	0	0	0
6289	6.0	0	1	1	0	0	0	0	1	1	0	0	0	0	1	1	0	0	0
3651	6.0	1	0	1	0	0	0	1	0	1	0	0	0	1	0	1	0	0	0
51283	6.0	0	1	1	0	0	0	0	1	1	0	0	0	0	1	1	0	0	0
3198	6.0	1	1	0	0	0	0	1	1	0	0	0	0	1	1	0	0	0	0
563	6.0	1	1	0	0	0	0	1	1	0	0	0	0	1	1	0	0	0	0
11065	6.0	0	1	1	0	0	0	0	1	1	0	0	0	0	1	1	0	0	0
5332	6.0	1	1	0	0	0	1	0	0	0	0	0	0	1	1	0	0	0	1
5540	6.0	1	1	1	0	0	0	0	0	0	0	0	0	1	1	1	0	0	0
29789	6.0	0	1	1	0	0	1	0	0	0	0	0	0	0	1	1	0	0	1
10528	6.0	0	1	1	0	0	1	0	0	0	0	0	0	0	1	1	0	0	1
79581	6.0	1	1	0	0	0	0	1	1	0	0	0	0	1	1	0	0	0	0
11045	6.0	1	1	1	0	0	0	0	0	0	0	0	0	1	1	1	0	0	0
341640	6.0	1	1	0	1	0	0	0	0	0	0	0	0	1	1	0	1	0	0
23246	6.0	0	1	0	0	0	1	0	1	0	0	0	1	0	1	0	0	0	1
6906	6.0	1	0	1	0	1	0	0	0	1	0	0	0	1	0	1	0	0	0
9637	6.0	0	1	1	0	0	0	0	1	1	0	0	0	0	1	1	0	0	0
1128	6.0	0	1	1	0	0	0	0	1	1	0	0	0	0	1	1	0	0	0
3569	6.0	0	1	1	0	0	0	0	1	1	0	0	0	0	1	1	0	0	0
9928	6.0	0	0	1	1	0	0	0	0	1	1	0	0	0	0	1	1	0	0
29127	6.0	0	0	1	1	0	0	0	0	1	1	0	0	0	0	1	1	0	0
10955	6.0	0	1	1	0	0	0	0	1	1	0	0	0	0	1	1	0	0	0
4831	6.0	0	1	0	0	0	1	0	1	0	0	0	1	0	1	0	0	0	1
118460	6.0	0	1	1	0	0	0	0	1	1	0	0	0	0	1	1	0	0	0
9643	6.0	0	1	1	0	0	0	0	1	1	0	0	0	0	1	1	0	0	0
23212	6.0	0	0	1	0	0	1	0	0	1	0	0	1	0	0	1	0	0	1
3326	6.0	0	1	1	0	0	0	0	1	1	0	0	0	0	1	1	0	0	0
28987	6.0	0	1	1	0	0	0	0	1	1	0	0	0	0	1	1	0	0	0
151246	6.0	0	0	1	1	0	0	0	0	1	1	0	0	0	0	1	1	0	0
8529	6.0	1	1	0	0	0	0	1	1	0	0	0	0	1	1	0	0	0	0
283458	6.0	0	1	0	0	0	1	0	1	0	0	0	1	0	1	0	0	0	1
4363	6.0	0	1	1	0	0	0	0	1	1	0	0	0	0	1	1	0	0	0
7296	6.0	0	1	1	0	0	0	0	1	1	0	0	0	0	1	1	0	0	0
6897	6.0	0	1	1	0	0	0	0	1	1	0	0	0	0	1	1	0	0	0
4830	6.0	0	1	0	0	0	1	0	1	0	0	0	1	0	1	0	0	0	1
55699	6.0	0	1	1	0	0	0	0	1	1	0	0	0	0	1	1	0	0	0
54821	6.0	0	0	1	1	0	0	0	0	1	1	0	0	0	0	1	1	0	0
1646	6.0	0	1	1	0	0	0	0	1	1	0	0	0	0	1	1	0	0	0
23624	6.0	1	1	0	0	0	0	1	1	0	0	0	0	1	1	0	0	0	0
84230	6.0	0	1	1	0	0	0	0	1	1	0	0	0	0	1	1	0	0	0
9965	6.0	1	1	0	0	0	0	1	1	0	0	0	0	1	1	0	0	0	0
1062	6.0	0	0	1	1	0	0	0	0	1	1	0	0	0	0	1	1	0	0
857	6.0	0	1	1	0	0	0	0	1	1	0	0	0	0	1	1	0	0	0
79809	6.0	0	0	1	1	0	0	0	0	1	1	0	0	0	0	1	1	0	0
900	6.0	0	0	1	0	0	1	0	0	1	0	0	1	0	0	1	0	0	1
3376	6.0	0	1	1	0	0	0	0	1	1	0	0	0	0	1	1	0	0	0
51388	6.0	0	1	1	0	0	0	0	1	1	0	0	0	0	1	1	0	0	0
5727	6.0	1	0	0	1	0	0	1	0	0	1	0	0	1	0	0	1	0	0
6059	6.0	0	1	1	0	0	0	0	1	1	0	0	0	0	1	1	0	0	0
51085	6.0	1	1	0	0	0	0	1	1	0	0	0	0	1	1	0	0	0	0
7139	6.0	0	1	1	0	0	0	0	1	1	0	0	0	0	1	1	0	0	0
26973	6.0	0	1	1	0	0	0	0	1	1	0	0	0	0	1	1	0	0	0
56125	5.0	0	1	1	0	0	0	0	0	1	0	0	0	0	1	1	0	0	0
10953	5.0	1	1	0	0	0	0	0	1	0	0	0	0	1	1	0	0	0	0
123745	5.0	1	1	0	0	0	0	1	0	0	0	0	0	1	1	0	0	0	0
3704	5.0	1	1	0	0	0	0	0	1	0	0	0	0	1	1	0	0	0	0
2151	5.0	0	0	1	1	0	0	0	0	1	0	0	0	0	0	1	1	0	0
170689	5.0	1	0	1	0	0	0	0	0	1	0	0	0	1	0	1	0	0	0
23397	5.0	0	1	1	0	0	0	0	0	1	0	0	0	0	1	1	0	0	0
51755	5.0	0	1	1	0	0	0	0	1	0	0	0	0	0	1	1	0	0	0
5678	5.0	0	1	1	0	0	0	0	0	1	0	0	0	0	1	1	0	0	0
79913	5.0	1	1	0	0	0	0	0	1	0	0	0	0	1	1	0	0	0	0
92815	5.0	0	1	0	0	0	1	0	1	0	0	0	0	0	1	0	0	0	1
27131	5.0	1	1	0	0	0	0	0	1	0	0	0	0	1	1	0	0	0	0
200315	5.0	1	1	0	0	0	0	0	1	0	0	0	0	1	1	0	0	0	0
3654	5.0	1	1	0	0	0	0	0	1	0	0	0	0	1	1	0	0	0	0
92292	5.0	1	0	0	0	0	1	1	0	0	0	0	1	0	0	0	0	0	1
1767	5.0	0	0	1	0	0	1	0	0	1	0	0	0	0	0	1	0	0	1
54915	5.0	1	1	0	0	0	0	0	1	0	0	0	0	1	1	0	0	0	0
401647	5.0	0	1	1	0	0	0	0	1	0	0	0	0	0	1	1	0	0	0
115416	5.0	1	1	0	0	0	0	0	1	0	0	0	0	1	1	0	0	0	0
7205	5.0	1	1	0	0	0	0	0	1	0	0	0	0	1	1	0	0	0	0
51305	5.0	0	1	1	0	0	0	0	1	0	0	0	0	0	1	1	0	0	0
10814	5.0	1	0	1	0	0	0	0	0	1	0	0	0	1	0	1	0	0	0
3797	5.0	0	1	1	0	0	0	0	0	1	0	0	0	0	1	1	0	0	0
283748	5.0	1	1	0	0	0	0	1	0	0	0	0	0	1	1	0	0	0	0
9496	5.0	1	0	1	0	0	0	0	0	1	0	0	0	1	0	1	0	0	0
2171	5.0	0	0	1	0	0	1	0	0	1	0	0	0	0	0	1	0	0	1
9829	5.0	0	1	1	0	0	0	0	0	1	0	0	0	0	1	1	0	0	0
6120	5.0	0	0	1	1	0	0	0	0	1	0	0	0	0	0	1	1	0	0
51608	5.0	1	1	0	0	0	0	0	1	0	0	0	0	1	1	0	0	0	0
729020	5.0	0	0	1	1	0	0	0	0	1	0	0	0	0	0	1	1	0	0
6464	5.0	0	1	0	1	0	0	0	1	0	0	0	0	0	1	0	1	0	0
6335	5.0	0	1	1	0	0	0	0	0	1	0	0	0	0	1	1	0	0	0
6809	5.0	1	1	0	0	0	0	0	1	0	0	0	0	1	1	0	0	0	0
9024	5.0	1	0	1	0	0	0	0	0	1	0	0	0	1	0	1	0	0	0
128240	5.0	1	1	0	0	0	0	0	1	0	0	0	0	1	1	0	0	0	0
8602	5.0	0	0	1	1	0	0	0	0	1	0	0	0	0	0	1	1	0	0
7053	5.0	1	0	0	0	0	1	1	0	0	0	0	0	1	0	0	0	0	1
2118	5.0	1	1	0	0	0	0	0	1	0	0	0	0	1	1	0	0	0	0
55689	5.0	0	0	1	1	0	0	0	0	0	1	0	0	0	0	1	1	0	0
55308	5.0	0	1	1	0	0	0	0	0	1	0	0	0	0	1	1	0	0	0
8273	5.0	1	1	0	0	0	0	1	1	0	0	0	0	0	1	0	0	0	0
6129	5.0	1	0	1	0	0	0	0	0	1	0	0	0	1	0	1	0	0	0
7529	5.0	0	1	1	0	0	0	0	1	0	0	0	0	0	1	1	0	0	0
10623	5.0	1	0	1	0	0	0	0	0	1	0	0	0	1	0	1	0	0	0
2491	5.0	0	0	1	1	0	0	0	0	1	0	0	0	0	0	1	1	0	0
6675	5.0	0	1	1	0	0	0	0	0	1	0	0	0	0	1	1	0	0	0
7363	5.0	0	0	1	0	0	1	0	0	1	0	0	0	0	0	1	0	0	1
6706	5.0	1	1	0	0	0	0	0	1	0	0	0	0	1	1	0	0	0	0
955	5.0	1	1	0	0	0	0	0	1	0	0	0	0	1	1	0	0	0	0
157313	5.0	0	0	1	1	0	0	0	0	1	1	0	0	0	0	1	0	0	0
4935	5.0	1	0	1	0	0	0	0	0	1	0	0	0	1	0	1	0	0	0
699	5.0	0	1	1	0	0	0	0	0	1	0	0	0	0	1	1	0	0	0
9238	5.0	1	1	0	0	0	0	0	1	0	0	0	0	1	1	0	0	0	0
7984	5.0	1	1	0	0	0	0	0	1	0	0	0	0	1	1	0	0	0	0
80146	5.0	0	1	1	0	0	0	0	0	1	0	0	0	0	1	1	0	0	0
2963	5.0	1	1	0	0	0	0	0	1	0	0	0	0	1	1	0	0	0	0
26133	5.0	1	1	0	0	0	0	1	0	0	0	0	0	1	1	0	0	0	0
8904	5.0	1	1	0	0	0	0	0	1	0	0	0	0	1	1	0	0	0	0
7425	5.0	1	0	1	0	0	0	0	0	1	0	0	0	1	0	1	0	0	0
64682	5.0	0	1	1	0	0	0	0	0	1	0	0	0	0	1	1	0	0	0
3781	5.0	0	0	1	0	1	0	0	0	1	0	1	0	0	0	1	0	0	0
51776	5.0	0	1	1	0	0	0	0	1	0	0	0	0	0	1	1	0	0	0
6747	5.0	0	1	1	0	0	0	0	1	0	0	0	0	0	1	1	0	0	0
6703	5.0	1	1	0	0	0	0	0	1	0	0	0	0	1	1	0	0	0	0
9188	5.0	0	1	1	0	0	0	0	1	0	0	0	0	0	1	1	0	0	0
337867	5.0	1	1	0	0	0	0	0	1	0	0	0	0	1	1	0	0	0	0
80131	5.0	1	1	0	0	0	0	0	1	0	0	0	0	1	1	0	0	0	0
9213	5.0	0	0	1	1	0	0	0	0	1	0	0	0	0	0	1	1	0	0
8416	5.0	1	0	1	0	0	0	0	0	1	0	0	0	1	0	1	0	0	0
653519	5.0	1	0	1	0	0	0	0	0	1	0	0	0	1	0	1	0	0	0
6701	5.0	1	1	0	0	0	0	0	1	0	0	0	0	1	1	0	0	0	0
23023	5.0	0	1	1	0	0	0	0	1	0	0	0	0	0	1	1	0	0	0
5717	5.0	0	1	1	0	0	0	0	1	0	0	0	0	0	1	1	0	0	0
10134	5.0	1	1	0	0	0	0	0	1	0	0	0	0	1	1	0	0	0	0
3038	5.0	0	1	1	0	0	0	0	1	0	0	0	0	0	1	1	0	0	0
10096	5.0	0	1	1	0	0	0	0	0	1	0	0	0	0	1	1	0	0	0
80324	5.0	1	1	0	0	0	0	0	1	0	0	0	0	1	1	0	0	0	0
4105	5.0	1	1	0	0	0	0	0	1	0	0	0	0	1	1	0	0	0	0
390	5.0	0	1	1	0	0	0	0	1	0	0	0	0	0	1	1	0	0	0
27351	5.0	0	1	0	0	0	1	0	1	0	0	0	0	0	1	0	0	0	1
11023	5.0	0	1	1	0	0	0	0	0	1	0	0	0	0	1	1	0	0	0
285848	5.0	1	1	0	0	0	0	1	1	0	0	0	0	0	1	0	0	0	0
26289	5.0	0	1	1	0	0	0	0	1	0	0	0	0	0	1	1	0	0	0
79618	5.0	0	0	1	1	0	0	0	0	1	0	0	0	0	0	1	1	0	0
3249	5.0	1	0	0	0	0	1	1	0	0	0	0	0	1	0	0	0	0	1
55247	5.0	0	0	1	1	0	0	0	0	1	1	0	0	0	0	1	0	0	0
1258	5.0	0	1	1	0	0	0	0	0	1	0	0	0	0	1	1	0	0	0
79866	5.0	0	1	0	1	0	0	0	0	0	1	0	0	0	1	0	1	0	0
6664	5.0	0	1	1	0	0	0	0	1	1	0	0	0	0	0	1	0	0	0
79369	5.0	0	1	1	0	0	0	0	1	0	0	0	0	0	1	1	0	0	0
63923	5.0	0	0	1	0	1	0	0	0	1	0	0	0	0	0	1	0	1	0
6781	5.0	0	1	1	0	0	0	0	1	1	0	0	0	0	1	0	0	0	0
222	5.0	1	0	0	0	0	1	1	0	0	0	0	0	1	0	0	0	0	1
56996	5.0	1	1	0	0	0	0	0	1	0	0	0	0	1	1	0	0	0	0
441531	5.0	0	1	1	0	0	0	0	1	0	0	0	0	0	1	1	0	0	0
2583	5.0	0	1	1	0	0	0	0	1	1	0	0	0	0	0	1	0	0	0
29081	5.0	0	1	0	0	0	1	0	1	0	0	0	1	0	1	0	0	0	0
1478	5.0	0	0	1	1	0	0	0	0	0	1	0	0	0	0	1	1	0	0
11156	5.0	1	0	0	0	0	1	0	0	0	0	0	1	1	0	0	0	0	1
221035	5.0	0	1	1	0	0	0	0	1	0	0	0	0	0	1	1	0	0	0
9048	5.0	1	1	0	0	0	0	0	1	0	0	0	0	1	1	0	0	0	0
54734	5.0	0	0	1	1	0	0	0	0	1	0	0	0	0	0	1	1	0	0
55010	5.0	0	0	1	1	0	0	0	0	1	1	0	0	0	0	1	0	0	0
51251	5.0	0	1	0	1	0	0	0	1	0	0	0	0	0	1	0	1	0	0
51497	5.0	1	1	0	0	0	0	0	1	0	0	0	0	1	1	0	0	0	0
5478	5.0	1	1	0	0	0	0	0	1	0	0	0	0	1	1	0	0	0	0
25819	5.0	0	1	1	0	0	0	0	0	1	0	0	0	0	1	1	0	0	0
23682	5.0	0	1	1	0	0	0	0	0	1	0	0	0	0	1	1	0	0	0
341208	5.0	1	1	0	0	0	0	0	1	0	0	0	0	1	1	0	0	0	0
10514	5.0	0	1	0	0	0	1	0	1	0	0	0	0	0	1	0	0	0	1
55676	5.0	0	0	1	1	0	0	0	0	1	0	0	0	0	0	1	1	0	0
343637	5.0	0	1	1	0	0	0	0	1	0	0	0	0	0	1	1	0	0	0
51614	5.0	0	1	1	0	0	0	0	1	0	0	0	0	0	1	1	0	0	0
28234	5.0	0	1	0	0	0	1	0	1	0	0	0	1	0	1	0	0	0	0
150468	5.0	0	1	1	1	0	0	0	0	0	0	0	0	0	1	1	0	0	0
3939	5.0	0	1	1	0	0	0	0	1	0	0	0	0	0	1	1	0	0	0
994	5.0	1	1	0	0	0	0	0	1	0	0	0	0	1	1	0	0	0	0
136647	5.0	1	1	0	1	0	0	0	0	0	0	0	0	0	1	0	1	0	0
4101	5.0	1	1	0	0	0	0	0	1	0	0	0	0	1	1	0	0	0	0
54112	5.0	0	0	1	0	1	0	0	0	1	0	1	0	0	0	1	0	0	0
8204	5.0	0	1	0	1	0	0	0	0	0	1	0	0	0	1	0	1	0	0
1555	5.0	1	0	1	0	0	0	1	0	0	0	0	0	1	0	1	0	0	0
8635	5.0	1	0	0	0	0	1	0	0	0	0	0	1	1	0	0	0	0	1
56992	5.0	0	0	1	1	0	0	0	0	0	1	0	0	0	0	1	1	0	0
6874	5.0	1	0	0	1	0	0	0	0	0	1	0	0	1	0	0	1	0	0
1800	5.0	1	0	0	1	0	0	1	0	0	0	0	0	1	0	0	1	0	0
6767	5.0	1	0	1	0	0	0	0	0	1	0	0	0	1	0	1	0	0	0
7264	5.0	0	1	0	0	0	1	0	1	0	0	0	0	0	1	0	0	0	1
9242	5.0	0	1	1	0	0	0	0	0	1	0	0	0	0	1	1	0	0	0
51442	4.0	1	1	0	0	0	0	0	0	0	0	0	0	1	1	0	0	0	0
348938	4.0	0	1	1	0	0	0	0	0	0	0	0	0	0	1	1	0	0	0
57650	4.0	0	0	1	1	0	0	0	0	0	0	0	0	0	0	1	1	0	0
26472	4.0	0	1	0	0	0	1	0	0	0	0	0	0	0	1	0	0	0	1
55740	4.0	0	1	1	0	0	0	0	0	0	0	0	0	0	1	1	0	0	0
142684	4.0	1	1	0	0	0	0	0	0	0	0	0	0	1	1	0	0	0	0
5575	4.0	1	1	0	0	0	0	0	0	0	0	0	0	1	1	0	0	0	0
79101	4.0	0	1	1	0	0	0	0	0	0	0	0	0	0	1	1	0	0	0
55210	4.0	0	1	0	0	0	1	0	0	0	0	0	0	0	1	0	0	0	1
11283	4.0	1	0	0	0	1	0	0	0	0	0	0	0	1	0	0	0	1	0
283106	4.0	1	0	1	0	0	0	0	0	0	0	0	0	1	0	1	0	0	0
7692	4.0	1	1	0	0	0	0	0	0	0	0	0	0	1	1	0	0	0	0
2792	4.0	1	1	0	0	0	0	0	0	0	0	0	0	1	1	0	0	0	0
11226	4.0	0	1	1	0	0	0	0	0	0	0	0	0	0	1	1	0	0	0
92196	4.0	1	0	1	0	0	0	0	0	1	0	0	0	0	0	1	0	0	0
10988	4.0	0	1	1	0	0	0	0	0	0	0	0	0	0	1	1	0	0	0
5876	4.0	0	0	1	0	0	1	0	0	1	0	0	0	0	0	1	0	0	0
167127	4.0	0	0	1	0	0	1	0	0	0	0	0	0	0	0	1	0	0	1
144983	4.0	1	0	1	0	0	0	0	0	0	0	0	0	1	0	1	0	0	0
23046	4.0	1	0	1	0	0	0	0	0	0	0	0	0	1	0	1	0	0	0
26085	4.0	1	0	1	0	0	0	0	0	0	0	0	0	1	0	1	0	0	0
1297	4.0	1	0	1	0	0	0	0	0	0	0	0	0	1	0	1	0	0	0
54606	4.0	1	1	0	0	0	0	0	0	0	0	0	0	1	1	0	0	0	0
23623	4.0	0	1	0	0	0	1	0	0	0	0	0	0	0	1	0	0	0	1
8501	4.0	0	0	1	0	0	1	0	0	1	0	0	0	0	0	1	0	0	0
55661	4.0	1	1	0	0	0	0	0	0	0	0	0	0	1	1	0	0	0	0
6999	4.0	0	1	0	0	1	0	0	1	0	0	0	0	0	1	0	0	0	0
23186	4.0	0	1	0	1	0	0	0	0	0	0	0	0	0	1	0	1	0	0
6159	4.0	1	0	0	0	0	1	0	0	0	0	0	0	1	0	0	0	0	1
9831	4.0	0	0	1	1	0	0	0	0	0	0	0	0	0	0	1	1	0	0
112858	4.0	1	0	1	0	0	0	0	0	0	0	0	0	1	0	1	0	0	0
1014	4.0	1	0	1	0	0	0	0	0	0	0	0	0	1	0	1	0	0	0
779	4.0	1	0	1	0	0	0	0	0	0	0	0	0	1	0	1	0	0	0
26003	4.0	0	1	1	0	0	0	0	0	0	0	0	0	0	1	1	0	0	0
2264	4.0	1	0	0	1	0	0	0	0	0	0	0	0	1	0	0	1	0	0
10095	4.0	1	1	0	0	0	0	0	0	0	0	0	0	1	1	0	0	0	0
8517	4.0	1	1	0	0	0	0	0	0	0	0	0	0	1	1	0	0	0	0
2553	4.0	0	1	1	0	0	0	0	0	0	0	0	0	0	1	1	0	0	0
80341	4.0	1	1	0	0	0	0	0	0	0	0	0	0	1	1	0	0	0	0
134265	4.0	0	1	1	0	0	0	0	0	0	0	0	0	0	1	1	0	0	0
284110	4.0	1	1	0	0	0	0	0	0	0	0	0	0	1	1	0	0	0	0
5047	4.0	0	1	1	0	0	0	0	0	0	0	0	0	0	1	1	0	0	0
43847	4.0	1	1	0	0	0	0	1	1	0	0	0	0	0	0	0	0	0	0
64395	4.0	0	0	1	1	0	0	0	0	0	0	0	0	0	0	1	1	0	0
7059	4.0	0	1	0	1	0	0	0	0	0	0	0	0	0	1	0	1	0	0
283431	4.0	0	0	1	1	0	0	0	0	0	0	0	0	0	0	1	1	0	0
57213	4.0	0	1	1	0	0	0	0	0	0	0	0	0	0	1	1	0	0	0
116211	4.0	0	1	1	0	0	0	0	0	0	0	0	0	0	1	1	0	0	0
250	4.0	1	1	0	0	0	0	0	0	0	0	0	0	1	1	0	0	0	0
9360	4.0	0	1	0	1	0	0	0	0	0	0	0	0	0	1	0	1	0	0
24145	4.0	0	1	1	0	0	0	0	0	0	0	0	0	0	1	1	0	0	0
151313	4.0	0	1	1	0	0	0	0	0	0	0	0	0	0	1	1	0	0	0
391634	4.0	1	0	1	0	0	0	0	0	0	0	0	0	1	0	1	0	0	0
84908	4.0	0	1	0	0	0	1	0	0	0	0	0	0	0	1	0	0	0	1
10916	4.0	1	0	1	0	0	0	0	0	0	0	0	0	1	0	1	0	0	0
55567	4.0	1	1	0	0	0	0	0	0	0	0	0	0	1	1	0	0	0	0
6173	4.0	1	1	0	0	0	0	0	0	0	0	0	0	1	1	0	0	0	0
1947	4.0	1	1	0	0	0	0	0	0	0	0	0	0	1	1	0	0	0	0
114880	4.0	0	0	1	1	0	0	0	0	0	0	0	0	0	0	1	1	0	0
3916	4.0	1	1	0	0	0	0	0	0	0	0	0	0	1	1	0	0	0	0
9675	4.0	1	0	0	1	0	0	0	0	0	0	0	0	1	0	0	1	0	0
55379	4.0	0	1	1	0	0	0	0	0	0	0	0	0	0	1	1	0	0	0
5933	4.0	0	0	1	1	0	0	0	0	0	0	0	0	0	0	1	1	0	0
80758	4.0	1	1	0	0	0	1	0	1	0	0	0	0	0	0	0	0	0	0
165829	4.0	0	0	1	1	0	0	0	0	0	0	0	0	0	0	1	1	0	0
7247	4.0	0	1	1	0	0	0	0	0	0	0	0	0	0	1	1	0	0	0
9933	4.0	0	0	1	0	0	1	0	0	0	0	0	0	0	0	1	0	0	1
64714	4.0	1	0	0	0	0	1	0	0	0	0	0	0	1	0	0	0	0	1
388650	4.0	0	1	1	0	0	0	0	0	0	0	0	0	0	1	1	0	0	0
1820	4.0	0	1	1	0	0	0	0	0	0	0	0	0	0	1	1	0	0	0
55033	4.0	0	1	0	1	0	0	0	0	0	0	0	0	0	1	0	1	0	0
10598	4.0	0	1	0	0	0	1	0	0	0	0	0	0	0	1	0	0	0	1
146713	4.0	1	0	1	0	0	0	0	0	0	0	0	0	1	0	1	0	0	0
6191	4.0	1	0	1	0	0	0	0	0	0	0	0	0	1	0	1	0	0	0
7818	4.0	1	0	1	0	0	0	0	0	0	0	0	0	1	0	1	0	0	0
55969	4.0	1	1	0	0	0	0	0	0	0	0	0	0	1	1	0	0	0	0
3898	4.0	0	1	1	0	0	0	0	0	0	0	0	0	0	1	1	0	0	0
50649	4.0	0	1	1	0	0	0	0	0	0	0	0	0	0	1	1	0	0	0
92002	4.0	1	1	0	0	0	0	0	0	0	0	0	0	1	1	0	0	0	0
389058	4.0	1	0	0	0	0	1	1	0	0	0	0	0	1	0	0	0	0	0
10963	4.0	0	1	1	0	0	0	0	0	0	0	0	0	0	1	1	0	0	0
10435	4.0	0	1	0	0	0	1	0	1	0	0	0	0	0	1	0	0	0	0
54474	4.0	0	0	1	0	0	1	0	0	1	0	0	0	0	0	1	0	0	0
84319	4.0	0	1	0	0	0	1	0	0	0	0	0	0	0	1	0	0	0	1
95	4.0	1	0	0	0	0	1	0	0	0	0	0	0	1	0	0	0	0	1
26108	4.0	0	0	1	1	0	0	0	0	0	0	0	0	0	0	1	1	0	0
51702	4.0	1	0	1	0	0	0	0	0	0	0	0	0	1	0	1	0	0	0
256714	4.0	1	0	1	0	0	0	0	0	0	0	0	0	1	0	1	0	0	0
51463	4.0	1	0	0	1	0	0	0	0	0	0	0	0	1	0	0	1	0	0
26281	4.0	1	0	0	0	1	0	0	0	0	0	1	0	1	0	0	0	0	0
55105	4.0	0	1	1	0	0	0	0	0	0	0	0	0	0	1	1	0	0	0
29113	4.0	1	1	0	0	0	0	0	0	0	0	0	0	1	1	0	0	0	0
57464	4.0	0	1	1	0	0	0	0	0	0	0	0	0	0	1	1	0	0	0
1678	4.0	0	0	1	0	0	1	0	0	0	0	0	0	0	0	1	0	0	1
2650	4.0	0	0	1	0	0	1	0	0	0	0	0	0	0	0	1	0	0	1
10213	4.0	0	1	1	0	0	0	0	0	0	0	0	0	0	1	1	0	0	0
6836	4.0	0	1	1	0	0	0	0	0	0	0	0	0	0	1	1	0	0	0
54466	4.0	1	0	1	0	0	0	0	0	0	0	0	0	1	0	1	0	0	0
10153	4.0	0	1	1	0	0	0	0	0	0	0	0	0	0	1	1	0	0	0
24146	4.0	1	0	0	1	0	0	1	0	0	0	0	0	1	0	0	0	0	0
10190	4.0	0	1	1	0	0	0	0	0	0	0	0	0	0	1	1	0	0	0
64965	4.0	0	1	0	0	0	1	0	0	0	0	0	0	0	1	0	0	0	1
7107	4.0	0	0	1	0	1	0	0	0	1	0	0	0	0	0	1	0	0	0
728269	4.0	1	1	0	0	0	0	0	0	0	0	0	0	1	1	0	0	0	0
51523	4.0	1	0	1	0	0	0	0	0	0	0	0	0	1	0	1	0	0	0
1470	4.0	1	0	0	0	1	0	1	0	0	0	0	0	1	0	0	0	0	0
140462	4.0	1	0	1	0	0	0	0	0	0	0	0	0	1	0	1	0	0	0
57156	4.0	1	1	0	0	0	0	0	0	0	0	0	0	1	1	0	0	0	0
7347	4.0	1	1	0	0	0	0	0	0	0	0	0	0	1	1	0	0	0	0
10198	4.0	0	0	1	1	0	0	0	0	0	0	0	0	0	0	1	1	0	0
196385	4.0	1	1	0	0	0	0	0	0	0	0	0	0	1	1	0	0	0	0
84310	4.0	1	1	0	0	0	0	0	0	0	0	0	0	1	1	0	0	0	0
5042	4.0	1	0	1	0	0	0	0	0	0	0	0	0	1	0	1	0	0	0
8908	4.0	1	0	1	0	0	0	0	0	0	0	0	0	1	0	1	0	0	0
81624	4.0	0	1	0	0	0	1	0	0	0	0	0	0	0	1	0	0	0	1
6757	4.0	1	0	1	0	0	0	0	0	0	0	0	0	1	0	1	0	0	0
5834	4.0	1	1	0	0	0	0	0	0	0	0	0	0	1	1	0	0	0	0
195827	4.0	0	1	1	0	0	0	0	1	1	0	0	0	0	0	0	0	0	0
6282	4.0	1	1	0	0	0	0	0	0	0	0	0	0	1	1	0	0	0	0
51186	4.0	0	1	1	0	0	0	0	0	0	0	0	0	0	1	1	0	0	0
9491	4.0	1	1	0	0	0	0	0	0	0	0	0	0	1	1	0	0	0	0
55915	4.0	1	1	0	0	0	0	0	0	0	0	0	0	1	1	0	0	0	0
347902	4.0	0	1	1	0	0	0	0	0	0	0	0	0	0	1	1	0	0	0
5462	4.0	1	0	0	0	0	1	0	0	0	0	0	0	1	0	0	0	0	1
91283	4.0	0	1	1	0	0	0	0	0	0	0	0	0	0	1	1	0	0	0
55854	4.0	0	1	1	0	0	0	0	0	0	0	0	0	0	1	1	0	0	0
1573	4.0	0	0	1	0	0	1	0	0	1	0	0	0	0	0	1	0	0	0
10807	4.0	0	1	0	0	0	1	0	1	0	0	0	0	0	1	0	0	0	0
7589	4.0	1	1	0	0	0	0	0	0	0	0	0	0	1	1	0	0	0	0
340267	4.0	1	1	0	0	0	0	0	0	0	0	0	0	1	1	0	0	0	0
1013	4.0	0	0	1	1	0	0	0	0	0	0	0	0	0	0	1	1	0	0
8520	4.0	0	1	1	0	0	0	0	0	0	0	0	0	0	1	1	0	0	0
4983	4.0	1	0	0	1	0	0	1	0	0	0	0	0	0	0	0	1	0	0
8503	4.0	0	0	1	1	0	0	0	0	0	0	0	0	0	0	1	1	0	0
9907	4.0	1	1	0	0	0	0	0	0	0	0	0	0	1	1	0	0	0	0
57703	4.0	0	1	0	1	0	0	0	0	0	0	0	0	0	1	0	1	0	0
6512	4.0	1	0	1	0	0	0	0	0	1	0	0	0	0	0	1	0	0	0
8601	4.0	0	1	1	0	0	0	0	0	0	0	0	0	0	1	1	0	0	0
415	4.0	1	0	1	0	0	0	0	0	0	0	0	0	1	0	1	0	0	0
79050	4.0	1	1	0	0	0	0	0	0	0	0	0	0	1	1	0	0	0	0
131368	4.0	0	1	1	0	0	0	0	0	0	0	0	0	0	1	1	0	0	0
55738	4.0	1	1	0	0	0	0	0	0	0	0	0	0	1	1	0	0	0	0
128178	4.0	0	0	1	0	1	0	0	0	0	0	0	0	0	0	1	0	1	0
5673	4.0	0	1	1	0	0	0	0	0	0	0	0	0	0	1	1	0	0	0
8577	4.0	0	1	1	0	0	0	0	0	0	0	0	0	0	1	1	0	0	0
126638	4.0	1	0	1	0	0	0	0	0	0	0	0	0	1	0	1	0	0	0
6274	4.0	0	1	1	0	0	0	0	0	0	0	0	0	0	1	1	0	0	0
2939	4.0	1	0	1	0	0	0	0	0	0	0	0	0	1	0	1	0	0	0
29948	4.0	0	1	1	0	0	0	0	0	0	0	0	0	0	1	1	0	0	0
116225	4.0	0	1	0	0	0	1	0	0	0	0	0	0	0	1	0	0	0	1
55131	4.0	0	1	0	1	0	0	0	0	0	0	0	0	0	1	0	1	0	0
5672	4.0	0	1	1	0	0	0	0	0	0	0	0	0	0	1	1	0	0	0
81851	4.0	1	0	1	0	0	0	0	0	0	0	0	0	1	0	1	0	0	0
80740	4.0	1	1	0	0	0	0	0	0	0	0	0	0	1	1	0	0	0	0
8260	4.0	1	1	0	0	0	0	0	0	0	0	0	0	1	1	0	0	0	0
25873	4.0	0	1	0	0	0	1	0	0	0	0	0	0	0	1	0	0	0	1
8776	4.0	1	0	0	1	0	0	0	0	0	0	0	0	1	0	0	1	0	0
25996	4.0	0	1	1	0	0	0	0	0	0	0	0	0	0	1	1	0	0	0
9533	4.0	0	1	0	0	0	1	0	0	0	0	0	0	0	1	0	0	0	1
11098	4.0	0	1	1	0	0	0	0	0	0	0	0	0	0	1	1	0	0	0
2974	4.0	1	0	1	0	0	0	0	0	0	0	0	0	1	0	1	0	0	0
5522	4.0	1	0	1	0	0	0	0	0	0	0	0	0	1	0	1	0	0	0
5744	4.0	0	1	1	0	0	0	0	0	0	0	0	0	0	1	1	0	0	0
11222	4.0	0	1	0	0	0	1	0	0	0	0	0	0	0	1	0	0	0	1
25870	4.0	1	1	0	0	0	0	0	0	0	0	0	0	1	1	0	0	0	0
159296	4.0	0	0	1	0	0	1	0	0	1	0	0	0	0	0	1	0	0	0
7416	4.0	0	0	1	0	0	1	0	0	0	0	0	0	0	0	1	0	0	1
10483	4.0	1	0	1	0	0	0	0	0	0	0	0	0	1	0	1	0	0	0
152189	4.0	1	0	1	0	0	0	0	0	0	0	0	0	1	0	1	0	0	0
11197	4.0	1	1	0	0	0	0	0	0	0	0	0	0	1	1	0	0	0	0
57622	4.0	0	0	1	0	0	1	0	0	0	0	0	0	0	0	1	0	0	1
55248	4.0	0	1	1	0	0	0	0	0	0	0	0	0	0	1	1	0	0	0
285973	3.0	1	0	0	0	0	0	1	0	0	0	0	0	1	0	0	0	0	0
554	3.0	0	0	1	0	0	0	0	0	1	0	0	0	0	0	1	0	0	0
2352	3.0	0	1	0	0	0	0	0	1	0	0	0	0	0	1	0	0	0	0
4436	3.0	0	0	1	0	0	0	0	0	1	0	0	0	0	0	1	0	0	0
29800	3.0	1	0	0	0	0	0	1	0	0	0	0	0	1	0	0	0	0	0
6804	3.0	0	1	0	0	0	0	0	1	0	0	0	0	0	1	0	0	0	0
1437	3.0	0	1	0	0	0	0	0	1	0	0	0	0	0	1	0	0	0	0
123169	3.0	0	1	0	0	0	0	0	1	0	0	0	0	0	1	0	0	0	0
6152	3.0	0	1	0	0	0	0	0	1	0	0	0	0	0	1	0	0	0	0
9937	3.0	0	0	1	0	0	0	0	0	1	0	0	0	0	0	1	0	0	0
2822	3.0	0	0	1	0	0	0	0	0	1	0	0	0	0	0	1	0	0	0
5911	3.0	0	0	1	0	0	0	0	0	1	0	0	0	0	0	1	0	0	0
6201	3.0	0	1	0	0	0	0	0	1	0	0	0	0	0	1	0	0	0	0
7066	3.0	0	0	1	0	0	0	0	0	1	0	0	0	0	0	1	0	0	0
8697	3.0	0	0	1	0	0	0	0	0	1	0	0	0	0	0	1	0	0	0
8976	3.0	0	1	0	0	0	0	0	1	0	0	0	0	0	1	0	0	0	0
2906	3.0	1	0	0	0	0	0	1	0	0	0	0	0	1	0	0	0	0	0
8621	3.0	0	0	0	1	0	0	0	0	0	1	0	0	0	0	0	1	0	0
10802	3.0	0	0	1	0	0	0	0	0	1	0	0	0	0	0	1	0	0	0
2050	3.0	0	1	0	0	0	0	0	1	0	0	0	0	0	1	0	0	0	0
55226	3.0	0	1	0	0	0	0	0	1	0	0	0	0	0	1	0	0	0	0
91012	3.0	0	1	0	0	0	0	0	1	0	0	0	0	0	1	0	0	0	0
57187	3.0	0	0	0	1	0	0	0	0	0	1	0	0	0	0	0	1	0	0
23379	3.0	0	0	1	0	0	0	0	0	1	0	0	0	0	0	1	0	0	0
5583	3.0	0	0	1	0	0	0	0	0	1	0	0	0	0	0	1	0	0	0
23214	3.0	0	1	0	0	0	0	0	1	0	0	0	0	0	1	0	0	0	0
3304	3.0	0	1	0	0	0	0	0	1	0	0	0	0	0	1	0	0	0	0
84619	3.0	0	1	0	0	0	0	0	1	0	0	0	0	0	1	0	0	0	0
84313	3.0	0	1	0	0	0	0	0	1	0	0	0	0	0	1	0	0	0	0
4000	3.0	0	1	0	0	0	0	0	1	0	0	0	0	0	1	0	0	0	0
23291	3.0	0	0	1	0	0	0	0	0	1	0	0	0	0	0	1	0	0	0
9898	3.0	0	0	1	0	0	0	0	0	1	0	0	0	0	0	1	0	0	0
2074	3.0	0	0	0	1	0	0	0	0	0	1	0	0	0	0	0	1	0	0
79901	3.0	0	0	1	0	0	0	0	0	1	0	0	0	0	0	1	0	0	0
815	3.0	0	0	1	0	0	0	0	0	1	0	0	0	0	0	1	0	0	0
128866	3.0	0	1	0	0	0	0	0	1	0	0	0	0	0	1	0	0	0	0
79594	3.0	0	1	0	0	0	0	0	1	0	0	0	0	0	1	0	0	0	0
3172	3.0	0	1	0	0	0	0	0	1	0	0	0	0	0	1	0	0	0	0
5163	3.0	0	0	1	0	0	0	0	0	1	0	0	0	0	0	1	0	0	0
116442	3.0	0	0	1	0	0	0	0	0	1	0	0	0	0	0	1	0	0	0
2730	3.0	0	0	1	0	0	0	0	0	1	0	0	0	0	0	1	0	0	0
10097	3.0	0	0	1	0	0	0	0	0	1	0	0	0	0	0	1	0	0	0
5905	3.0	0	1	0	0	0	0	0	1	0	0	0	0	0	1	0	0	0	0
5320	3.0	0	0	1	0	0	0	0	0	1	0	0	0	0	0	1	0	0	0
7936	3.0	0	1	0	0	0	0	0	1	0	0	0	0	0	1	0	0	0	0
22954	3.0	0	0	1	0	0	0	0	0	1	0	0	0	0	0	1	0	0	0
9611	3.0	0	0	0	1	0	0	0	0	0	1	0	0	0	0	0	1	0	0
138474	3.0	0	0	0	1	0	0	0	0	0	1	0	0	0	0	0	1	0	0
2017	3.0	0	1	0	0	0	0	0	1	0	0	0	0	0	1	0	0	0	0
114609	3.0	0	0	1	0	0	0	0	0	1	0	0	0	0	0	1	0	0	0
121391	3.0	1	0	0	0	0	0	1	0	0	0	0	0	1	0	0	0	0	0
547	3.0	0	0	1	0	0	0	0	0	1	0	0	0	0	0	1	0	0	0
87	3.0	0	1	0	0	0	0	0	1	0	0	0	0	0	1	0	0	0	0
23760	3.0	0	1	0	0	0	0	0	1	0	0	0	0	0	1	0	0	0	0
10478	3.0	0	1	0	0	0	0	0	1	0	0	0	0	0	1	0	0	0	0
27161	3.0	0	0	0	1	0	0	0	0	0	1	0	0	0	0	0	1	0	0
80219	3.0	0	1	0	0	0	0	0	1	0	0	0	0	0	1	0	0	0	0
29923	3.0	0	1	0	0	0	0	0	1	0	0	0	0	0	1	0	0	0	0
9760	3.0	0	0	1	0	0	0	0	0	1	0	0	0	0	0	1	0	0	0
9429	3.0	1	0	0	0	0	0	1	0	0	0	0	0	1	0	0	0	0	0
57403	3.0	0	1	0	0	0	0	0	1	0	0	0	0	0	1	0	0	0	0
1964	3.0	0	0	1	0	0	0	0	0	1	0	0	0	0	0	1	0	0	0
3929	3.0	0	0	1	0	0	0	0	0	1	0	0	0	0	0	1	0	0	0
201633	3.0	0	0	1	0	0	0	0	0	1	0	0	0	0	0	1	0	0	0
5899	3.0	0	1	0	0	0	0	0	1	0	0	0	0	0	1	0	0	0	0
114899	3.0	0	0	1	0	0	0	0	0	1	0	0	0	0	0	1	0	0	0
1601	3.0	0	0	1	0	0	0	0	0	1	0	0	0	0	0	1	0	0	0
8943	3.0	0	1	0	0	0	0	0	1	0	0	0	0	0	1	0	0	0	0
8324	3.0	0	0	1	0	0	0	0	0	1	0	0	0	0	0	1	0	0	0
84300	3.0	0	1	0	0	0	0	0	1	0	0	0	0	0	1	0	0	0	0
27246	3.0	0	0	1	0	0	0	0	0	1	0	0	0	0	0	1	0	0	0
81792	3.0	0	0	1	0	0	0	0	0	1	0	0	0	0	0	1	0	0	0
9197	3.0	0	0	1	0	0	0	0	0	1	0	0	0	0	0	1	0	0	0
9420	3.0	0	0	1	0	0	0	0	0	1	0	0	0	0	0	1	0	0	0
11140	3.0	0	1	0	0	0	0	0	1	0	0	0	0	0	1	0	0	0	0
57154	3.0	0	1	0	0	0	0	0	1	0	0	0	0	0	1	0	0	0	0
91653	3.0	0	0	0	1	0	0	0	0	0	1	0	0	0	0	0	1	0	0
375	3.0	0	1	0	0	0	0	0	1	0	0	0	0	0	1	0	0	0	0
91607	3.0	0	0	1	0	0	0	0	0	1	0	0	0	0	0	1	0	0	0
8291	3.0	0	0	1	0	0	0	0	0	1	0	0	0	0	0	1	0	0	0
330	3.0	0	0	1	0	0	0	0	0	1	0	0	0	0	0	1	0	0	0
3973	3.0	0	0	1	0	0	0	0	0	1	0	0	0	0	0	1	0	0	0
64848	3.0	0	0	1	0	0	0	0	0	1	0	0	0	0	0	1	0	0	0
55243	3.0	0	1	0	0	0	0	0	1	0	0	0	0	0	1	0	0	0	0
9057	3.0	0	1	0	0	0	0	0	1	0	0	0	0	0	1	0	0	0	0
6278	3.0	1	0	0	0	0	0	1	0	0	0	0	0	1	0	0	0	0	0
5174	3.0	0	1	0	0	0	0	0	1	0	0	0	0	0	1	0	0	0	0
55052	3.0	0	1	0	0	0	0	0	1	0	0	0	0	0	1	0	0	0	0
149628	3.0	0	0	1	0	0	0	0	0	1	0	0	0	0	0	1	0	0	0
9793	3.0	0	0	1	0	0	0	0	0	1	0	0	0	0	0	1	0	0	0
4747	3.0	0	0	1	0	0	0	0	0	1	0	0	0	0	0	1	0	0	0
117584	3.0	0	0	1	0	0	0	0	0	1	0	0	0	0	0	1	0	0	0
1058	3.0	0	0	1	0	0	0	0	0	1	0	0	0	0	0	1	0	0	0
55802	3.0	0	0	0	1	0	0	0	0	0	1	0	0	0	0	0	1	0	0
54659	3.0	0	0	1	0	0	0	0	0	1	0	0	0	0	0	1	0	0	0
8890	3.0	0	1	0	0	0	0	0	1	0	0	0	0	0	1	0	0	0	0
113000	3.0	0	0	0	0	0	1	0	0	0	0	0	1	0	0	0	0	0	1
2173	3.0	0	0	1	0	0	0	0	0	1	0	0	0	0	0	1	0	0	0
112817	3.0	1	0	0	0	0	0	1	0	0	0	0	0	1	0	0	0	0	0
10914	3.0	0	0	0	1	0	0	0	0	0	1	0	0	0	0	0	1	0	0
5160	3.0	1	0	0	0	0	0	1	0	0	0	0	0	1	0	0	0	0	0
10672	3.0	0	0	1	0	0	0	0	0	1	0	0	0	0	0	1	0	0	0
8872	3.0	0	1	0	0	0	0	0	1	0	0	0	0	0	1	0	0	0	0
81545	3.0	0	0	1	0	0	0	0	0	1	0	0	0	0	0	1	0	0	0
64167	3.0	0	0	1	0	0	0	0	0	1	0	0	0	0	0	1	0	0	0
3662	3.0	0	0	1	0	0	0	0	0	1	0	0	0	0	0	1	0	0	0
54749	3.0	0	0	1	0	0	0	0	0	1	0	0	0	0	0	1	0	0	0
55844	3.0	0	1	0	0	0	0	0	1	0	0	0	0	0	1	0	0	0	0
27183	3.0	0	1	0	0	0	0	0	1	0	0	0	0	0	1	0	0	0	0
79733	3.0	0	0	0	1	0	0	0	0	0	1	0	0	0	0	0	1	0	0
79693	3.0	0	1	0	0	0	0	0	1	0	0	0	0	0	1	0	0	0	0
6197	3.0	0	0	1	0	0	0	0	0	1	0	0	0	0	0	1	0	0	0
6326	3.0	0	1	0	0	0	0	0	1	0	0	0	0	0	1	0	0	0	0
163183	3.0	1	0	0	0	0	0	1	0	0	0	0	0	1	0	0	0	0	0
3902	3.0	0	0	1	0	0	0	0	0	1	0	0	0	0	0	1	0	0	0
29099	3.0	0	1	0	0	0	0	0	1	0	0	0	0	0	1	0	0	0	0
83892	3.0	0	1	0	0	0	0	0	1	0	0	0	0	0	1	0	0	0	0
90102	3.0	0	1	0	0	0	0	0	1	0	0	0	0	0	1	0	0	0	0
1381	3.0	0	0	1	0	0	0	0	0	1	0	0	0	0	0	1	0	0	0
7494	3.0	0	0	1	0	0	0	0	0	1	0	0	0	0	0	1	0	0	0
55654	3.0	0	1	0	0	0	0	0	1	0	0	0	0	0	1	0	0	0	0
10936	3.0	0	0	1	0	0	0	0	0	1	0	0	0	0	0	1	0	0	0
26512	3.0	0	1	0	0	0	0	0	1	0	0	0	0	0	1	0	0	0	0
8438	3.0	0	0	0	1	0	0	0	0	0	1	0	0	0	0	0	1	0	0
9482	3.0	0	1	0	0	0	0	0	1	0	0	0	0	0	1	0	0	0	0
2335	3.0	0	0	1	0	0	0	0	0	1	0	0	0	0	0	1	0	0	0
56474	3.0	1	0	0	0	0	0	1	0	0	0	0	0	1	0	0	0	0	0
9978	3.0	0	1	0	0	0	0	0	1	0	0	0	0	0	1	0	0	0	0
941	3.0	0	0	1	0	0	0	0	0	1	0	0	0	0	0	1	0	0	0
624	3.0	0	1	0	0	0	0	0	1	0	0	0	0	0	1	0	0	0	0
254910	3.0	0	1	0	0	0	0	0	1	0	0	0	0	0	1	0	0	0	0
11221	3.0	0	1	0	0	0	0	0	1	0	0	0	0	0	1	0	0	0	0
9080	3.0	1	0	0	0	0	0	1	0	0	0	0	0	1	0	0	0	0	0
40	3.0	1	0	0	0	0	0	1	0	0	0	0	0	1	0	0	0	0	0
83943	3.0	1	0	0	0	0	0	1	0	0	0	0	0	1	0	0	0	0	0
4864	3.0	0	0	1	0	0	0	0	0	1	0	0	0	0	0	1	0	0	0
174	3.0	1	0	0	0	0	0	1	0	0	0	0	0	1	0	0	0	0	0
2250	3.0	0	1	0	0	0	0	0	1	0	0	0	0	0	1	0	0	0	0
1674	3.0	0	0	1	0	0	0	0	0	1	0	0	0	0	0	1	0	0	0
1139	3.0	0	0	1	0	0	0	0	0	1	0	0	0	0	0	1	0	0	0
8435	3.0	0	0	1	0	0	0	0	0	1	0	0	0	0	0	1	0	0	0
353145	3.0	0	1	0	0	0	0	0	1	0	0	0	0	0	1	0	0	0	0
22938	3.0	0	1	0	0	0	0	0	1	0	0	0	0	0	1	0	0	0	0
10949	3.0	0	0	1	0	0	0	0	0	1	0	0	0	0	0	1	0	0	0
23595	3.0	0	0	1	0	0	0	0	0	1	0	0	0	0	0	1	0	0	0
2987	3.0	0	1	0	0	0	0	0	1	0	0	0	0	0	1	0	0	0	0
2187	3.0	0	0	1	0	0	0	0	0	1	0	0	0	0	0	1	0	0	0
11194	3.0	0	1	0	0	0	0	0	1	0	0	0	0	0	1	0	0	0	0
80339	3.0	0	0	1	0	0	0	0	0	1	0	0	0	0	0	1	0	0	0
345274	3.0	0	1	0	0	0	0	0	1	0	0	0	0	0	1	0	0	0	0
254394	3.0	0	0	1	0	0	0	0	0	1	0	0	0	0	0	1	0	0	0
27314	3.0	0	0	1	0	0	0	0	0	1	0	0	0	0	0	1	0	0	0
51010	3.0	0	0	0	1	0	0	0	0	0	1	0	0	0	0	0	1	0	0
7358	3.0	0	0	1	0	0	0	0	0	1	0	0	0	0	0	1	0	0	0
23026	3.0	0	0	1	0	0	0	0	0	1	0	0	0	0	0	1	0	0	0
51119	3.0	0	1	0	0	0	0	0	1	0	0	0	0	0	1	0	0	0	0
4173	3.0	0	0	1	0	0	0	0	0	1	0	0	0	0	0	1	0	0	0
309	3.0	0	0	1	0	0	0	0	0	1	0	0	0	0	0	1	0	0	0
219855	3.0	0	1	0	0	0	0	0	1	0	0	0	0	0	1	0	0	0	0
4361	3.0	0	0	1	0	0	0	0	0	1	0	0	0	0	0	1	0	0	0
9376	3.0	0	0	1	0	0	0	0	0	1	0	0	0	0	0	1	0	0	0
6749	3.0	0	1	0	0	0	0	0	1	0	0	0	0	0	1	0	0	0	0
348654	3.0	0	0	0	1	0	0	0	0	0	1	0	0	0	0	0	1	0	0
6340	3.0	1	0	0	0	0	0	1	0	0	0	0	0	1	0	0	0	0	0
216	3.0	0	0	1	0	0	0	0	0	1	0	0	0	0	0	1	0	0	0
4628	3.0	0	1	0	0	0	0	0	1	0	0	0	0	0	1	0	0	0	0
5224	3.0	1	0	0	0	0	0	1	0	0	0	0	0	1	0	0	0	0	0
4522	3.0	0	0	0	0	0	1	0	0	0	0	0	1	0	0	0	0	0	1
10630	3.0	0	0	1	0	0	0	0	0	1	0	0	0	0	0	1	0	0	0
7423	3.0	0	1	0	0	0	0	0	1	0	0	0	0	0	1	0	0	0	0
25939	3.0	0	0	1	0	0	0	0	0	1	0	0	0	0	0	1	0	0	0
525	3.0	0	1	0	0	0	0	0	1	0	0	0	0	0	1	0	0	0	0
389658	3.0	0	0	1	0	0	0	0	0	1	0	0	0	0	0	1	0	0	0
8876	3.0	0	0	1	0	0	0	0	0	1	0	0	0	0	0	1	0	0	0
53347	3.0	0	0	1	0	0	0	0	0	1	0	0	0	0	0	1	0	0	0
440	3.0	0	1	0	0	0	0	0	1	0	0	0	0	0	1	0	0	0	0
79646	3.0	0	0	1	0	0	0	0	0	1	0	0	0	0	0	1	0	0	0
5351	3.0	0	0	0	0	0	1	0	0	0	0	0	1	0	0	0	0	0	1
9435	3.0	0	1	0	0	0	0	0	1	0	0	0	0	0	1	0	0	0	0
60681	3.0	0	0	1	0	0	0	0	0	1	0	0	0	0	0	1	0	0	0
342897	3.0	0	0	1	0	0	0	0	0	1	0	0	0	0	0	1	0	0	0
1794	3.0	0	0	1	0	0	0	0	0	1	0	0	0	0	0	1	0	0	0
89795	3.0	0	1	0	0	0	0	0	1	0	0	0	0	0	1	0	0	0	0
346606	3.0	1	0	0	0	0	0	1	0	0	0	0	0	1	0	0	0	0	0
3192	3.0	0	0	1	0	0	0	0	0	1	0	0	0	0	0	1	0	0	0
9774	3.0	0	0	0	1	0	0	0	0	0	1	0	0	0	0	0	1	0	0
939	3.0	0	0	1	0	0	0	0	0	1	0	0	0	0	0	1	0	0	0
4141	3.0	0	1	0	0	0	0	0	1	0	0	0	0	0	1	0	0	0	0
9043	3.0	0	1	0	0	0	0	0	1	0	0	0	0	0	1	0	0	0	0
57142	3.0	0	1	0	0	0	0	0	1	0	0	0	0	0	1	0	0	0	0
29968	3.0	0	0	1	0	0	0	0	0	1	0	0	0	0	0	1	0	0	0
9189	3.0	0	0	1	0	0	0	0	0	1	0	0	0	0	0	1	0	0	0
7516	3.0	0	0	0	1	0	0	0	0	0	1	0	0	0	0	0	1	0	0
246778	3.0	0	0	1	0	0	0	0	0	1	0	0	0	0	0	1	0	0	0
6854	3.0	0	0	1	0	0	0	0	0	1	0	0	0	0	0	1	0	0	0
5119	3.0	0	1	0	0	0	0	0	1	0	0	0	0	0	1	0	0	0	0
80856	3.0	0	0	1	0	0	0	0	0	1	0	0	0	0	0	1	0	0	0
5366	3.0	0	0	1	0	0	0	0	0	1	0	0	0	0	0	1	0	0	0
2316	3.0	0	1	0	0	0	0	0	1	0	0	0	0	0	1	0	0	0	0
51199	3.0	0	0	0	1	0	0	0	0	0	1	0	0	0	0	0	1	0	0
1978	3.0	0	1	0	0	0	0	0	1	0	0	0	0	0	1	0	0	0	0
3848	3.0	0	1	0	0	0	0	0	1	0	0	0	0	0	1	0	0	0	0
79612	3.0	0	0	0	1	0	0	0	0	0	1	0	0	0	0	0	1	0	0
3553	3.0	0	1	0	0	0	0	0	1	0	0	0	0	0	1	0	0	0	0
4267	3.0	0	0	1	0	0	0	0	0	1	0	0	0	0	0	1	0	0	0
63979	3.0	0	0	0	1	0	0	0	0	0	1	0	0	0	0	0	1	0	0
6456	3.0	0	0	1	0	0	0	0	0	1	0	0	0	0	0	1	0	0	0
221927	3.0	1	0	0	0	0	0	1	0	0	0	0	0	1	0	0	0	0	0
4321	3.0	0	1	0	0	0	0	0	1	0	0	0	0	0	1	0	0	0	0
124602	3.0	0	0	1	0	0	0	0	0	1	0	0	0	0	0	1	0	0	0
81855	3.0	0	1	0	0	0	0	0	1	0	0	0	0	0	1	0	0	0	0
374	3.0	1	0	0	0	0	0	1	0	0	0	0	0	1	0	0	0	0	0
6331	3.0	1	0	0	0	0	0	1	0	0	0	0	0	1	0	0	0	0	0
4037	3.0	0	0	1	0	0	0	0	0	1	0	0	0	0	0	1	0	0	0
1501	3.0	0	0	1	0	0	0	0	0	1	0	0	0	0	0	1	0	0	0
10459	3.0	0	1	0	0	0	0	0	1	0	0	0	0	0	1	0	0	0	0
140766	3.0	0	1	0	0	0	0	0	1	0	0	0	0	0	1	0	0	0	0
9616	3.0	0	1	0	0	0	0	0	1	0	0	0	0	0	1	0	0	0	0
1394	3.0	0	0	1	0	0	0	0	0	1	0	0	0	0	0	1	0	0	0
1595	3.0	0	1	0	0	0	0	0	1	0	0	0	0	0	1	0	0	0	0
64318	3.0	0	0	1	0	0	0	0	0	1	0	0	0	0	0	1	0	0	0
3619	3.0	0	0	1	0	0	0	0	0	1	0	0	0	0	0	1	0	0	0
6845	3.0	0	0	1	0	0	0	0	0	1	0	0	0	0	0	1	0	0	0
4967	3.0	0	1	0	0	0	0	0	1	0	0	0	0	0	1	0	0	0	0
84193	3.0	0	1	0	0	0	0	0	1	0	0	0	0	0	1	0	0	0	0
23708	3.0	0	0	1	0	0	0	0	0	1	0	0	0	0	0	1	0	0	0
4048	3.0	0	0	1	0	0	0	0	0	1	0	0	0	0	0	1	0	0	0
2069	3.0	1	0	0	0	0	0	1	0	0	0	0	0	1	0	0	0	0	0
10189	3.0	0	1	0	0	0	0	0	1	0	0	0	0	0	1	0	0	0	0
55630	3.0	0	1	0	0	0	0	0	1	0	0	0	0	0	1	0	0	0	0
54898	3.0	0	0	1	0	0	0	0	0	1	0	0	0	0	0	1	0	0	0
55146	3.0	1	0	0	0	0	0	1	0	0	0	0	0	1	0	0	0	0	0
2107	3.0	0	0	1	0	0	0	0	0	1	0	0	0	0	0	1	0	0	0
3428	3.0	0	0	1	0	0	0	0	0	1	0	0	0	0	0	1	0	0	0
221830	3.0	0	1	0	0	0	0	0	1	0	0	0	0	0	1	0	0	0	0
160851	3.0	0	0	1	0	0	0	0	0	1	0	0	0	0	0	1	0	0	0
1261	3.0	0	1	0	0	0	0	0	1	0	0	0	0	0	1	0	0	0	0
1845	3.0	0	1	0	0	0	0	0	1	0	0	0	0	0	1	0	0	0	0
10202	3.0	0	1	0	0	0	0	0	1	0	0	0	0	0	1	0	0	0	0
639	3.0	0	0	1	0	0	0	0	0	1	0	0	0	0	0	1	0	0	0
92745	3.0	1	0	0	0	0	0	1	0	0	0	0	0	1	0	0	0	0	0
79953	3.0	0	0	1	0	0	0	0	0	1	0	0	0	0	0	1	0	0	0
4199	3.0	0	0	1	0	0	0	0	0	1	0	0	0	0	0	1	0	0	0
9453	3.0	0	1	0	0	0	0	0	1	0	0	0	0	0	1	0	0	0	0
5947	3.0	0	1	0	0	0	0	0	1	0	0	0	0	0	1	0	0	0	0
84967	3.0	0	1	0	0	0	0	0	1	0	0	0	0	0	1	0	0	0	0
55720	3.0	0	1	0	0	0	0	0	1	0	0	0	0	0	1	0	0	0	0
7781	3.0	0	0	1	0	0	0	0	0	1	0	0	0	0	0	1	0	0	0
265	3.0	1	0	0	0	0	0	1	0	0	0	0	0	1	0	0	0	0	0
55239	3.0	0	0	1	0	0	0	0	0	1	0	0	0	0	0	1	0	0	0
1109	3.0	1	0	0	0	0	0	1	0	0	0	0	0	1	0	0	0	0	0
10769	3.0	0	1	0	0	0	0	0	1	0	0	0	0	0	1	0	0	0	0
25980	3.0	0	1	0	0	0	0	0	1	0	0	0	0	0	1	0	0	0	0
55627	3.0	0	1	0	0	0	0	0	1	0	0	0	0	0	1	0	0	0	0
81565	3.0	0	1	0	0	0	0	0	1	0	0	0	0	0	1	0	0	0	0
10112	3.0	0	0	1	0	0	0	0	0	1	0	0	0	0	0	1	0	0	0
931	3.0	0	0	1	0	0	0	0	0	1	0	0	0	0	0	1	0	0	0
22995	3.0	0	0	0	1	0	0	0	0	0	1	0	0	0	0	0	1	0	0
3838	3.0	0	0	1	0	0	0	0	0	1	0	0	0	0	0	1	0	0	0
202052	3.0	0	0	1	0	0	0	0	0	1	0	0	0	0	0	1	0	0	0
54680	3.0	0	0	1	0	0	0	0	0	1	0	0	0	0	0	1	0	0	0
55159	3.0	0	0	1	0	0	0	0	0	1	0	0	0	0	0	1	0	0	0
5865	3.0	0	1	0	0	0	0	0	1	0	0	0	0	0	1	0	0	0	0
6538	3.0	0	0	1	0	0	0	0	0	1	0	0	0	0	0	1	0	0	0
6490	3.0	1	0	0	0	0	0	1	0	0	0	0	0	1	0	0	0	0	0
4946	3.0	0	1	0	0	0	0	0	1	0	0	0	0	0	1	0	0	0	0
79001	3.0	0	1	0	0	0	0	0	1	0	0	0	0	0	1	0	0	0	0
1113	3.0	0	0	1	0	0	0	0	0	1	0	0	0	0	0	1	0	0	0
4613	3.0	1	0	0	0	0	0	1	0	0	0	0	0	1	0	0	0	0	0
57089	3.0	0	1	0	0	0	0	0	1	0	0	0	0	0	1	0	0	0	0
5624	3.0	0	1	0	0	0	0	0	1	0	0	0	0	0	1	0	0	0	0
79586	3.0	0	1	0	0	0	0	0	1	0	0	0	0	0	1	0	0	0	0
2950	3.0	0	1	0	0	0	0	0	1	0	0	0	0	0	1	0	0	0	0
7804	3.0	0	0	1	0	0	0	0	0	1	0	0	0	0	0	1	0	0	0
51514	3.0	0	0	1	0	0	0	0	0	1	0	0	0	0	0	1	0	0	0
9897	3.0	0	0	1	0	0	0	0	0	1	0	0	0	0	0	1	0	0	0
5836	3.0	0	1	0	0	0	0	0	1	0	0	0	0	0	1	0	0	0	0
1813	3.0	1	0	0	0	0	0	1	0	0	0	0	0	1	0	0	0	0	0
29095	3.0	0	1	0	0	0	0	0	1	0	0	0	0	0	1	0	0	0	0
4133	3.0	0	0	1	0	0	0	0	0	1	0	0	0	0	0	1	0	0	0
6182	3.0	0	0	0	0	0	1	0	0	0	0	0	1	0	0	0	0	0	1
23208	3.0	0	0	1	0	0	0	0	0	1	0	0	0	0	0	1	0	0	0
7458	3.0	0	1	0	0	0	0	0	1	0	0	0	0	0	1	0	0	0	0
353	3.0	0	0	0	0	0	1	0	0	0	0	0	1	0	0	0	0	0	1
56301	3.0	0	0	1	0	0	0	0	0	1	0	0	0	0	0	1	0	0	0
64412	3.0	1	0	0	0	0	0	1	0	0	0	0	0	1	0	0	0	0	0
10978	3.0	0	1	0	0	0	0	0	1	0	0	0	0	0	1	0	0	0	0
1491	3.0	0	1	0	0	0	0	0	1	0	0	0	0	0	1	0	0	0	0
4489	3.0	0	0	1	0	0	0	0	0	1	0	0	0	0	0	1	0	0	0
29101	3.0	0	1	0	0	0	0	0	1	0	0	0	0	0	1	0	0	0	0
9452	3.0	0	0	1	0	0	0	0	0	1	0	0	0	0	0	1	0	0	0
324	3.0	0	0	1	0	0	0	0	0	1	0	0	0	0	0	1	0	0	0
3614	3.0	0	1	0	0	0	0	0	1	0	0	0	0	0	1	0	0	0	0
3995	3.0	0	1	0	0	0	0	0	1	0	0	0	0	0	1	0	0	0	0
10371	3.0	0	0	1	0	0	0	0	0	1	0	0	0	0	0	1	0	0	0
1022	3.0	0	0	0	0	0	1	0	0	0	0	0	1	0	0	0	0	0	1
56919	3.0	0	0	0	1	0	0	0	0	0	1	0	0	0	0	0	1	0	0
54657	3.0	0	0	1	0	0	0	0	0	1	0	0	0	0	0	1	0	0	0
9337	3.0	0	0	1	0	0	0	0	0	1	0	0	0	0	0	1	0	0	0
5436	3.0	0	1	0	0	0	0	0	1	0	0	0	0	0	1	0	0	0	0
6495	3.0	0	0	1	0	0	0	0	0	1	0	0	0	0	0	1	0	0	0
22926	3.0	0	0	1	0	0	0	0	0	1	0	0	0	0	0	1	0	0	0
1727	3.0	0	1	0	0	0	0	0	1	0	0	0	0	0	1	0	0	0	0
8942	3.0	0	0	1	0	0	0	0	0	1	0	0	0	0	0	1	0	0	0
3705	3.0	0	1	0	0	0	0	0	1	0	0	0	0	0	1	0	0	0	0
55388	3.0	0	0	1	0	0	0	0	0	1	0	0	0	0	0	1	0	0	0
9688	3.0	0	0	1	0	0	0	0	0	1	0	0	0	0	0	1	0	0	0
3046	3.0	0	1	0	0	0	0	0	1	0	0	0	0	0	1	0	0	0	0
23729	3.0	0	1	0	0	0	0	0	1	0	0	0	0	0	1	0	0	0	0
51203	3.0	0	0	1	0	0	0	0	0	1	0	0	0	0	0	1	0	0	0
4641	3.0	0	1	0	0	0	0	0	1	0	0	0	0	0	1	0	0	0	0
5335	3.0	0	0	0	1	0	0	0	0	0	1	0	0	0	0	0	1	0	0
2030	3.0	0	1	0	0	0	0	0	1	0	0	0	0	0	1	0	0	0	0
22894	3.0	0	0	0	1	0	0	0	0	0	1	0	0	0	0	0	1	0	0
4153	3.0	0	0	1	0	0	0	0	0	1	0	0	0	0	0	1	0	0	0
10344	3.0	0	1	0	0	0	0	0	1	0	0	0	0	0	1	0	0	0	0
57665	3.0	0	0	1	0	0	0	0	0	1	0	0	0	0	0	1	0	0	0
3425	3.0	1	0	0	0	0	0	1	0	0	0	0	0	1	0	0	0	0	0
50943	3.0	0	0	1	0	0	0	0	0	1	0	0	0	0	0	1	0	0	0
65125	3.0	0	0	1	0	0	0	0	0	1	0	0	0	0	0	1	0	0	0
5715	3.0	0	1	0	0	0	0	0	1	0	0	0	0	0	1	0	0	0	0
9704	3.0	0	0	0	1	0	0	0	0	0	1	0	0	0	0	0	1	0	0
55832	3.0	0	0	1	0	0	0	0	0	1	0	0	0	0	0	1	0	0	0
57823	3.0	0	0	1	0	0	0	0	0	1	0	0	0	0	0	1	0	0	0
5033	3.0	0	0	1	0	0	0	0	0	1	0	0	0	0	0	1	0	0	0
51069	3.0	0	1	0	0	0	0	0	1	0	0	0	0	0	1	0	0	0	0
139285	3.0	0	0	1	0	0	0	0	0	1	0	0	0	0	0	1	0	0	0
8650	3.0	0	1	0	0	0	0	0	1	0	0	0	0	0	1	0	0	0	0
9113	3.0	0	0	0	1	0	0	0	0	0	1	0	0	0	0	0	1	0	0
1233	3.0	0	0	1	0	0	0	0	0	1	0	0	0	0	0	1	0	0	0
83444	3.0	0	1	0	0	0	0	0	1	0	0	0	0	0	1	0	0	0	0
362	3.0	1	0	0	0	0	0	1	0	0	0	0	0	1	0	0	0	0	0
338692	3.0	0	1	0	0	0	0	0	1	0	0	0	0	0	1	0	0	0	0
3163	3.0	0	1	0	0	0	0	0	1	0	0	0	0	0	1	0	0	0	0
7041	3.0	0	0	1	0	0	0	0	0	1	0	0	0	0	0	1	0	0	0
997	3.0	0	1	0	0	0	0	0	1	0	0	0	0	0	1	0	0	0	0
23310	3.0	0	0	1	0	0	0	0	0	1	0	0	0	0	0	1	0	0	0
5467	3.0	0	1	0	0	0	0	0	1	0	0	0	0	0	1	0	0	0	0
5046	3.0	0	0	1	0	0	0	0	0	1	0	0	0	0	0	1	0	0	0
342574	3.0	0	0	1	0	0	0	0	0	1	0	0	0	0	0	1	0	0	0
5009	3.0	1	0	0	0	0	0	1	0	0	0	0	0	1	0	0	0	0	0
23498	3.0	1	0	0	0	0	0	1	0	0	0	0	0	1	0	0	0	0	0
125981	3.0	0	1	0	0	0	0	0	1	0	0	0	0	0	1	0	0	0	0
267	3.0	0	0	1	0	0	0	0	0	1	0	0	0	0	0	1	0	0	0
5591	3.0	0	0	1	0	0	0	0	0	1	0	0	0	0	0	1	0	0	0
56851	3.0	0	1	0	0	0	0	0	1	0	0	0	0	0	1	0	0	0	0
152485	3.0	0	0	0	1	0	0	0	0	0	1	0	0	0	0	0	1	0	0
84532	3.0	1	0	0	0	0	0	1	0	0	0	0	0	1	0	0	0	0	0
10785	3.0	0	1	0	0	0	0	0	1	0	0	0	0	0	1	0	0	0	0
94081	3.0	0	0	1	0	0	0	0	0	1	0	0	0	0	0	1	0	0	0
51377	3.0	0	0	1	0	0	0	0	0	1	0	0	0	0	0	1	0	0	0
3078	3.0	0	0	1	0	0	0	0	0	1	0	0	0	0	0	1	0	0	0
253714	3.0	0	0	1	0	0	0	0	0	1	0	0	0	0	0	1	0	0	0
80380	3.0	0	0	1	0	0	0	0	0	1	0	0	0	0	0	1	0	0	0
6369	3.0	0	0	1	0	0	0	0	0	1	0	0	0	0	0	1	0	0	0
8726	3.0	0	0	0	1	0	0	0	0	0	1	0	0	0	0	0	1	0	0
5074	3.0	0	1	0	0	0	0	0	1	0	0	0	0	0	1	0	0	0	0
51347	3.0	0	0	0	1	0	0	0	0	0	1	0	0	0	0	0	1	0	0
8514	3.0	0	0	1	0	0	0	0	0	1	0	0	0	0	0	1	0	0	0
821	3.0	0	0	1	0	0	0	0	0	1	0	0	0	0	0	1	0	0	0
10651	3.0	0	1	0	0	0	0	0	1	0	0	0	0	0	1	0	0	0	0
5155	3.0	0	1	0	0	0	0	0	1	0	0	0	0	0	1	0	0	0	0
1025	3.0	0	1	0	0	0	0	0	1	0	0	0	0	0	1	0	0	0	0
9493	3.0	0	0	0	1	0	0	0	0	0	1	0	0	0	0	0	1	0	0
5764	3.0	0	0	0	1	0	0	0	0	0	1	0	0	0	0	0	1	0	0
5066	3.0	0	0	1	0	0	0	0	0	1	0	0	0	0	0	1	0	0	0
54209	3.0	0	1	0	0	0	0	0	1	0	0	0	0	0	1	0	0	0	0
23603	3.0	0	1	0	0	0	0	0	1	0	0	0	0	0	1	0	0	0	0
10539	3.0	0	1	0	0	0	0	0	1	0	0	0	0	0	1	0	0	0	0
944	3.0	0	0	1	0	0	0	0	0	1	0	0	0	0	0	1	0	0	0
51271	3.0	0	1	0	0	0	0	0	1	0	0	0	0	0	1	0	0	0	0
22934	3.0	0	0	1	0	0	0	0	0	1	0	0	0	0	0	1	0	0	0
84236	3.0	0	0	1	0	0	0	0	0	1	0	0	0	0	0	1	0	0	0
10558	3.0	0	1	0	0	0	0	0	1	0	0	0	0	0	1	0	0	0	0
2752	3.0	0	0	1	0	0	0	0	0	1	0	0	0	0	0	1	0	0	0
5984	3.0	0	0	1	0	0	0	0	0	1	0	0	0	0	0	1	0	0	0
57338	3.0	0	0	1	0	0	0	0	0	1	0	0	0	0	0	1	0	0	0
8986	3.0	0	1	0	0	0	0	0	1	0	0	0	0	0	1	0	0	0	0
381	3.0	0	1	0	0	0	0	0	1	0	0	0	0	0	1	0	0	0	0
960	3.0	0	1	0	0	0	0	0	1	0	0	0	0	0	1	0	0	0	0
10948	3.0	0	1	0	0	0	0	0	1	0	0	0	0	0	1	0	0	0	0
55971	3.0	0	1	0	0	0	0	0	1	0	0	0	0	0	1	0	0	0	0
144455	3.0	0	0	1	0	0	0	0	0	1	0	0	0	0	0	1	0	0	0
4200	3.0	0	0	1	0	0	0	0	0	1	0	0	0	0	0	1	0	0	0
25806	3.0	0	0	1	0	0	0	0	0	1	0	0	0	0	0	1	0	0	0
5830	3.0	0	1	0	0	0	0	0	1	0	0	0	0	0	1	0	0	0	0
64840	3.0	0	1	0	0	0	0	0	1	0	0	0	0	0	1	0	0	0	0
54920	3.0	0	1	0	0	0	0	0	1	0	0	0	0	0	1	0	0	0	0
2646	3.0	1	0	0	0	0	0	1	0	0	0	0	0	1	0	0	0	0	0
64951	3.0	0	1	0	0	0	0	0	1	0	0	0	0	0	1	0	0	0	0
10755	3.0	0	1	0	0	0	0	0	1	0	0	0	0	0	1	0	0	0	0
84259	3.0	0	1	0	0	0	0	0	1	0	0	0	0	0	1	0	0	0	0
51703	3.0	0	0	1	0	0	0	0	0	1	0	0	0	0	0	1	0	0	0
7531	3.0	0	1	0	0	0	0	0	1	0	0	0	0	0	1	0	0	0	0
7482	3.0	0	0	1	0	0	0	0	0	1	0	0	0	0	0	1	0	0	0
5871	3.0	0	1	0	0	0	0	0	1	0	0	0	0	0	1	0	0	0	0
6242	3.0	0	1	0	0	0	0	0	1	0	0	0	0	0	1	0	0	0	0
23177	3.0	0	0	1	0	0	0	0	0	1	0	0	0	0	0	1	0	0	0
91137	3.0	0	0	1	0	0	0	0	0	1	0	0	0	0	0	1	0	0	0
9333	3.0	1	0	0	0	0	0	1	0	0	0	0	0	1	0	0	0	0	0
2309	3.0	0	0	0	1	0	0	0	0	0	1	0	0	0	0	0	1	0	0
80755	3.0	0	1	0	0	0	0	0	1	0	0	0	0	0	1	0	0	0	0
3709	3.0	0	0	1	0	0	0	0	0	1	0	0	0	0	0	1	0	0	0
79959	3.0	0	0	0	1	0	0	0	0	0	1	0	0	0	0	0	1	0	0
3832	3.0	0	0	1	0	0	0	0	0	1	0	0	0	0	0	1	0	0	0
27342	3.0	0	1	0	0	0	0	0	1	0	0	0	0	0	1	0	0	0	0
6009	3.0	0	1	0	0	0	0	0	1	0	0	0	0	0	1	0	0	0	0
121053	3.0	0	1	0	0	0	0	0	1	0	0	0	0	0	1	0	0	0	0
10100	3.0	0	0	1	0	0	0	0	0	1	0	0	0	0	0	1	0	0	0
8803	3.0	0	1	0	0	0	0	0	1	0	0	0	0	0	1	0	0	0	0
119	3.0	0	0	1	0	0	0	0	0	1	0	0	0	0	0	1	0	0	0
55711	3.0	0	0	1	0	0	0	0	0	1	0	0	0	0	0	1	0	0	0
84817	3.0	0	1	0	0	0	0	0	1	0	0	0	0	0	1	0	0	0	0
10460	3.0	0	0	0	1	0	0	0	0	0	1	0	0	0	0	0	1	0	0
5910	3.0	0	1	0	0	0	0	0	1	0	0	0	0	0	1	0	0	0	0
23304	3.0	0	0	0	1	0	0	0	0	0	1	0	0	0	0	0	1	0	0
2707	3.0	0	1	0	0	0	0	0	1	0	0	0	0	0	1	0	0	0	0
51373	3.0	0	1	0	0	0	0	0	1	0	0	0	0	0	1	0	0	0	0
1938	3.0	0	0	0	0	0	1	0	0	0	0	0	1	0	0	0	0	0	1
79813	3.0	0	0	0	1	0	0	0	0	0	1	0	0	0	0	0	1	0	0
3274	3.0	0	0	1	0	0	0	0	0	1	0	0	0	0	0	1	0	0	0
7857	3.0	0	0	1	0	0	0	0	0	1	0	0	0	0	0	1	0	0	0
9031	3.0	0	0	0	1	0	0	0	0	0	1	0	0	0	0	0	1	0	0
8886	3.0	0	1	0	0	0	0	0	1	0	0	0	0	0	1	0	0	0	0
7448	3.0	0	0	1	0	0	0	0	0	1	0	0	0	0	0	1	0	0	0
3822	3.0	0	0	1	0	0	0	0	0	1	0	0	0	0	0	1	0	0	0
1063	3.0	0	0	1	0	0	0	0	0	1	0	0	0	0	0	1	0	0	0
284119	3.0	0	1	0	0	0	0	0	1	0	0	0	0	0	1	0	0	0	0
3606	3.0	0	1	0	0	0	0	0	1	0	0	0	0	0	1	0	0	0	0
10333	3.0	0	0	1	0	0	0	0	0	1	0	0	0	0	0	1	0	0	0
9555	3.0	0	0	1	0	0	0	0	0	1	0	0	0	0	0	1	0	0	0
170302	3.0	0	0	1	0	0	0	0	0	1	0	0	0	0	0	1	0	0	0
51773	3.0	0	0	0	1	0	0	0	0	0	1	0	0	0	0	0	1	0	0
51752	3.0	0	0	1	0	0	0	0	0	1	0	0	0	0	0	1	0	0	0
328	3.0	0	0	0	0	0	1	0	0	0	0	0	1	0	0	0	0	0	1
435	3.0	1	0	0	0	0	0	1	0	0	0	0	0	1	0	0	0	0	0
6888	3.0	0	1	0	0	0	0	0	1	0	0	0	0	0	1	0	0	0	0
123688	3.0	0	0	0	0	0	1	0	0	0	0	0	1	0	0	0	0	0	1
10090	3.0	0	0	1	0	0	0	0	0	1	0	0	0	0	0	1	0	0	0
122961	3.0	0	1	0	0	0	0	0	1	0	0	0	0	0	1	0	0	0	0
3484	3.0	0	1	0	0	0	0	0	1	0	0	0	0	0	1	0	0	0	0
10599	3.0	0	1	0	0	0	0	0	1	0	0	0	0	0	1	0	0	0	0
10652	3.0	0	1	0	0	0	0	0	1	0	0	0	0	0	1	0	0	0	0
6502	3.0	0	0	1	0	0	0	0	0	1	0	0	0	0	0	1	0	0	0
10105	3.0	0	1	0	0	0	0	0	1	0	0	0	0	0	1	0	0	0	0
51024	3.0	0	1	0	0	0	0	0	1	0	0	0	0	0	1	0	0	0	0
5076	3.0	1	0	0	0	0	0	1	0	0	0	0	0	1	0	0	0	0	0
91272	3.0	0	0	1	0	0	0	0	0	1	0	0	0	0	0	1	0	0	0
2673	3.0	0	0	1	0	0	0	0	0	1	0	0	0	0	0	1	0	0	0
84283	3.0	1	0	0	0	0	0	1	0	0	0	0	0	1	0	0	0	0	0
81555	3.0	0	0	1	0	0	0	0	0	1	0	0	0	0	0	1	0	0	0
23237	3.0	0	1	0	0	0	0	0	1	0	0	0	0	0	1	0	0	0	0
4681	3.0	0	1	0	0	0	0	0	1	0	0	0	0	0	1	0	0	0	0
550	3.0	0	1	0	0	0	0	0	1	0	0	0	0	0	1	0	0	0	0
79102	3.0	0	1	0	0	0	0	0	1	0	0	0	0	0	1	0	0	0	0
9467	3.0	0	0	1	0	0	0	0	0	1	0	0	0	0	0	1	0	0	0
4320	3.0	0	1	0	0	0	0	0	1	0	0	0	0	0	1	0	0	0	0
7301	3.0	0	0	1	0	0	0	0	0	1	0	0	0	0	0	1	0	0	0
9118	3.0	0	0	1	0	0	0	0	0	1	0	0	0	0	0	1	0	0	0
1657	3.0	0	0	1	0	0	0	0	0	1	0	0	0	0	0	1	0	0	0
56886	3.0	0	0	1	0	0	0	0	0	1	0	0	0	0	0	1	0	0	0
25788	3.0	0	0	0	1	0	0	0	0	0	1	0	0	0	0	0	1	0	0
5771	3.0	0	1	0	0	0	0	0	1	0	0	0	0	0	1	0	0	0	0
55611	3.0	0	1	0	0	0	0	0	1	0	0	0	0	0	1	0	0	0	0
10622	3.0	0	0	1	0	0	0	0	0	1	0	0	0	0	0	1	0	0	0
800	3.0	0	1	0	0	0	0	0	1	0	0	0	0	0	1	0	0	0	0
10971	3.0	0	1	0	0	0	0	0	1	0	0	0	0	0	1	0	0	0	0
55839	3.0	0	0	1	0	0	0	0	0	1	0	0	0	0	0	1	0	0	0
51495	3.0	0	0	1	0	0	0	0	0	1	0	0	0	0	0	1	0	0	0
4792	3.0	0	1	0	0	0	0	0	1	0	0	0	0	0	1	0	0	0	0
30968	3.0	0	1	0	0	0	0	0	1	0	0	0	0	0	1	0	0	0	0
3283	3.0	1	0	0	0	0	0	1	0	0	0	0	0	1	0	0	0	0	0
56603	3.0	0	1	0	0	0	0	0	1	0	0	0	0	0	1	0	0	0	0
51308	3.0	0	0	1	0	0	0	0	0	1	0	0	0	0	0	1	0	0	0
3007	3.0	0	0	1	0	0	0	0	0	1	0	0	0	0	0	1	0	0	0
1948	3.0	0	1	0	0	0	0	0	1	0	0	0	0	0	1	0	0	0	0
206358	3.0	0	0	1	0	0	0	0	0	1	0	0	0	0	0	1	0	0	0
7013	3.0	0	0	1	0	0	0	0	0	1	0	0	0	0	0	1	0	0	0
2138	3.0	1	0	0	0	0	0	1	0	0	0	0	0	1	0	0	0	0	0
159989	3.0	0	0	1	0	0	0	0	0	1	0	0	0	0	0	1	0	0	0
4953	3.0	0	1	0	0	0	0	0	1	0	0	0	0	0	1	0	0	0	0
231	3.0	0	1	0	0	0	0	0	1	0	0	0	0	0	1	0	0	0	0
57602	3.0	0	1	0	0	0	0	0	1	0	0	0	0	0	1	0	0	0	0
631	3.0	1	0	0	0	0	0	1	0	0	0	0	0	1	0	0	0	0	0
10411	3.0	0	1	0	0	0	0	0	1	0	0	0	0	0	1	0	0	0	0
9218	3.0	0	1	0	0	0	0	0	1	0	0	0	0	0	1	0	0	0	0
27177	3.0	0	1	0	0	0	0	0	1	0	0	0	0	0	1	0	0	0	0
7855	3.0	0	0	1	0	0	0	0	0	1	0	0	0	0	0	1	0	0	0
29895	3.0	1	0	0	0	0	0	1	0	0	0	0	0	1	0	0	0	0	0
1942	3.0	0	1	0	0	0	0	0	1	0	0	0	0	0	1	0	0	0	0
329	3.0	0	1	0	0	0	0	0	1	0	0	0	0	0	1	0	0	0	0
54576	3.0	0	0	1	0	0	0	0	0	1	0	0	0	0	0	1	0	0	0
2277	3.0	0	0	1	0	0	0	0	0	1	0	0	0	0	0	1	0	0	0
1493	3.0	0	0	1	0	0	0	0	0	1	0	0	0	0	0	1	0	0	0
127	3.0	1	0	0	0	0	0	1	0	0	0	0	0	1	0	0	0	0	0
29088	3.0	0	0	0	0	0	1	0	0	0	0	0	1	0	0	0	0	0	1
10417	3.0	0	1	0	0	0	0	0	1	0	0	0	0	0	1	0	0	0	0
10133	3.0	0	1	0	0	0	0	0	1	0	0	0	0	0	1	0	0	0	0
9439	3.0	0	0	0	1	0	0	0	0	0	1	0	0	0	0	0	1	0	0
140609	3.0	0	1	0	0	0	0	0	1	0	0	0	0	0	1	0	0	0	0
1029	3.0	0	0	0	0	0	1	0	0	0	0	0	1	0	0	0	0	0	1
990	3.0	0	0	1	0	0	0	0	0	1	0	0	0	0	0	1	0	0	0
3688	3.0	0	1	0	0	0	0	0	1	0	0	0	0	0	1	0	0	0	0
23180	3.0	0	0	1	0	0	0	0	0	1	0	0	0	0	0	1	0	0	0
10051	3.0	0	0	0	1	0	0	0	0	0	1	0	0	0	0	0	1	0	0
25926	3.0	0	0	0	1	0	0	0	0	0	1	0	0	0	0	0	1	0	0
7040	3.0	0	1	0	0	0	0	0	1	0	0	0	0	0	1	0	0	0	0
5029	3.0	0	0	1	0	0	0	0	0	1	0	0	0	0	0	1	0	0	0
5169	3.0	0	0	1	0	0	0	0	0	1	0	0	0	0	0	1	0	0	0
2356	3.0	0	1	0	0	0	0	0	1	0	0	0	0	0	1	0	0	0	0
1230	3.0	0	0	1	0	0	0	0	0	1	0	0	0	0	0	1	0	0	0
1472	3.0	1	0	0	0	0	0	1	0	0	0	0	0	1	0	0	0	0	0
57586	3.0	0	1	0	0	0	0	0	1	0	0	0	0	0	1	0	0	0	0
7039	3.0	0	1	0	0	0	0	0	1	0	0	0	0	0	1	0	0	0	0
1192	3.0	0	1	0	0	0	0	0	1	0	0	0	0	0	1	0	0	0	0
774	3.0	0	0	1	0	0	0	0	0	1	0	0	0	0	0	1	0	0	0
5770	3.0	0	1	0	0	0	0	0	1	0	0	0	0	0	1	0	0	0	0
598	3.0	0	1	0	0	0	0	0	1	0	0	0	0	0	1	0	0	0	0
7132	3.0	0	1	0	0	0	0	0	1	0	0	0	0	0	1	0	0	0	0
83639	3.0	1	0	0	0	0	0	1	0	0	0	0	0	1	0	0	0	0	0
4504	3.0	0	0	1	0	0	0	0	0	1	0	0	0	0	0	1	0	0	0
11339	3.0	0	0	1	0	0	0	0	0	1	0	0	0	0	0	1	0	0	0
4331	3.0	0	1	0	0	0	0	0	1	0	0	0	0	0	1	0	0	0	0
2947	3.0	0	1	0	0	0	0	0	1	0	0	0	0	0	1	0	0	0	0
239	3.0	1	0	0	0	0	0	1	0	0	0	0	0	1	0	0	0	0	0
1610	3.0	1	0	0	0	0	0	1	0	0	0	0	0	1	0	0	0	0	0
7126	3.0	0	1	0	0	0	0	0	1	0	0	0	0	0	1	0	0	0	0
8085	3.0	0	0	0	1	0	0	0	0	0	1	0	0	0	0	0	1	0	0
444	3.0	0	0	1	0	0	0	0	0	1	0	0	0	0	0	1	0	0	0
84243	3.0	0	1	0	0	0	0	0	1	0	0	0	0	0	1	0	0	0	0
3209	3.0	0	0	1	0	0	0	0	0	1	0	0	0	0	0	1	0	0	0
2160	3.0	1	0	0	0	0	0	1	0	0	0	0	0	1	0	0	0	0	0
9168	3.0	0	1	0	0	0	0	0	1	0	0	0	0	0	1	0	0	0	0
2850	3.0	0	0	1	0	0	0	0	0	1	0	0	0	0	0	1	0	0	0
7704	3.0	0	0	0	1	0	0	0	0	0	1	0	0	0	0	0	1	0	0
2736	3.0	0	1	0	0	0	0	0	1	0	0	0	0	0	1	0	0	0	0
11177	3.0	0	1	0	0	0	0	0	1	0	0	0	0	0	1	0	0	0	0
7783	3.0	1	0	0	0	0	0	1	0	0	0	0	0	1	0	0	0	0	0
957	3.0	0	0	1	0	0	0	0	0	1	0	0	0	0	0	1	0	0	0
2626	3.0	0	1	0	0	0	0	0	1	0	0	0	0	0	1	0	0	0	0
9232	3.0	0	0	1	0	0	0	0	0	1	0	0	0	0	0	1	0	0	0
1855	3.0	0	1	0	0	0	0	0	1	0	0	0	0	0	1	0	0	0	0
50640	3.0	0	1	0	0	0	0	0	1	0	0	0	0	0	1	0	0	0	0
23480	3.0	0	1	0	0	0	0	0	1	0	0	0	0	0	1	0	0	0	0
1435	3.0	0	0	1	0	0	0	0	0	1	0	0	0	0	0	1	0	0	0
8557	3.0	1	0	0	0	0	0	1	0	0	0	0	0	1	0	0	0	0	0
92935	3.0	0	0	1	0	0	0	0	0	1	0	0	0	0	0	1	0	0	0
80221	3.0	0	0	1	0	0	0	0	0	1	0	0	0	0	0	1	0	0	0
7153	3.0	0	0	1	0	0	0	0	0	1	0	0	0	0	0	1	0	0	0
10973	3.0	0	0	1	0	0	0	0	0	1	0	0	0	0	0	1	0	0	0
7020	3.0	0	1	0	0	0	0	0	1	0	0	0	0	0	1	0	0	0	0
6777	3.0	0	0	0	1	0	0	0	0	0	1	0	0	0	0	0	1	0	0
1716	3.0	0	1	0	0	0	0	0	1	0	0	0	0	0	1	0	0	0	0
2194	3.0	0	0	1	0	0	0	0	0	1	0	0	0	0	0	1	0	0	0
10673	3.0	0	0	1	0	0	0	0	0	1	0	0	0	0	0	1	0	0	0
377841	3.0	0	1	0	0	0	0	0	1	0	0	0	0	0	1	0	0	0	0
1613	3.0	0	1	0	0	0	0	0	1	0	0	0	0	0	1	0	0	0	0
93145	3.0	0	1	0	0	0	0	0	1	0	0	0	0	0	1	0	0	0	0
4318	3.0	0	0	1	0	0	0	0	0	1	0	0	0	0	0	1	0	0	0
3170	3.0	0	0	1	0	0	0	0	0	1	0	0	0	0	0	1	0	0	0
5935	3.0	0	0	1	0	0	0	0	0	1	0	0	0	0	0	1	0	0	0
79577	3.0	0	0	1	0	0	0	0	0	1	0	0	0	0	0	1	0	0	0
10605	3.0	0	0	1	0	0	0	0	0	1	0	0	0	0	0	1	0	0	0
8456	3.0	1	0	0	0	0	0	1	0	0	0	0	0	1	0	0	0	0	0
8992	3.0	0	0	1	0	0	0	0	0	1	0	0	0	0	0	1	0	0	0
247	3.0	0	1	0	0	0	0	0	1	0	0	0	0	0	1	0	0	0	0
2922	3.0	0	1	0	0	0	0	0	1	0	0	0	0	0	1	0	0	0	0
54453	3.0	0	1	0	0	0	0	0	1	0	0	0	0	0	1	0	0	0	0
57476	3.0	0	0	1	0	0	0	0	0	1	0	0	0	0	0	1	0	0	0
1459	3.0	0	1	0	0	0	0	0	1	0	0	0	0	0	1	0	0	0	0
59082	3.0	0	1	0	0	0	0	0	1	0	0	0	0	0	1	0	0	0	0
5347	3.0	0	0	0	1	0	0	0	0	0	1	0	0	0	0	0	1	0	0
7545	3.0	0	1	0	0	0	0	0	1	0	0	0	0	0	1	0	0	0	0
10419	3.0	0	1	0	0	0	0	0	1	0	0	0	0	0	1	0	0	0	0
3655	3.0	0	1	0	0	0	0	0	1	0	0	0	0	0	1	0	0	0	0
1745	3.0	0	1	0	0	0	0	0	1	0	0	0	0	0	1	0	0	0	0
6731	3.0	0	1	0	0	0	0	0	1	0	0	0	0	0	1	0	0	0	0
10166	3.0	0	1	0	0	0	0	0	1	0	0	0	0	0	1	0	0	0	0
2917	3.0	0	0	0	0	1	0	0	0	0	0	1	0	0	0	0	0	1	0
57510	3.0	0	1	0	0	0	0	0	1	0	0	0	0	0	1	0	0	0	0
7098	3.0	0	0	1	0	0	0	0	0	1	0	0	0	0	0	1	0	0	0
55829	3.0	0	1	0	0	0	0	0	1	0	0	0	0	0	1	0	0	0	0
81570	3.0	0	1	0	0	0	0	0	1	0	0	0	0	0	1	0	0	0	0
4580	3.0	0	1	0	0	0	0	0	1	0	0	0	0	0	1	0	0	0	0
225	3.0	0	0	1	0	0	0	0	0	1	0	0	0	0	0	1	0	0	0
80237	3.0	0	0	0	0	0	1	0	0	0	0	0	1	0	0	0	0	0	1
84706	3.0	0	0	1	0	0	0	0	0	1	0	0	0	0	0	1	0	0	0
6241	3.0	0	0	1	0	0	0	0	0	1	0	0	0	0	0	1	0	0	0
6742	3.0	0	1	0	0	0	0	0	1	0	0	0	0	0	1	0	0	0	0
7812	3.0	0	0	1	0	0	0	0	0	1	0	0	0	0	0	1	0	0	0
65993	3.0	0	1	0	0	0	0	0	1	0	0	0	0	0	1	0	0	0	0
5800	3.0	1	0	0	0	0	0	1	0	0	0	0	0	1	0	0	0	0	0
28985	3.0	0	0	1	0	0	0	0	0	1	0	0	0	0	0	1	0	0	0
283208	3.0	0	0	1	0	0	0	0	0	1	0	0	0	0	0	1	0	0	0
7486	3.0	0	0	0	1	0	0	0	0	0	1	0	0	0	0	0	1	0	0
5083	3.0	0	0	1	0	0	0	0	0	1	0	0	0	0	0	1	0	0	0
9289	3.0	0	0	1	0	0	0	0	0	1	0	0	0	0	0	1	0	0	0
11052	3.0	0	0	0	1	0	0	0	0	0	1	0	0	0	0	0	1	0	0
387357	3.0	0	0	1	0	0	0	0	0	1	0	0	0	0	0	1	0	0	0
47	3.0	0	1	0	0	0	0	0	1	0	0	0	0	0	1	0	0	0	0
8898	3.0	0	1	0	0	0	0	0	1	0	0	0	0	0	1	0	0	0	0
7480	3.0	0	0	1	0	0	0	0	0	1	0	0	0	0	0	1	0	0	0
400961	3.0	0	0	1	0	0	0	0	0	1	0	0	0	0	0	1	0	0	0
54928	3.0	0	0	1	0	0	0	0	0	1	0	0	0	0	0	1	0	0	0
51116	3.0	0	1	0	0	0	0	0	1	0	0	0	0	0	1	0	0	0	0
29126	3.0	0	0	1	0	0	0	0	0	1	0	0	0	0	0	1	0	0	0
6733	3.0	0	1	0	0	0	0	0	1	0	0	0	0	0	1	0	0	0	0
8412	3.0	0	1	0	0	0	0	0	1	0	0	0	0	0	1	0	0	0	0
15	3.0	1	0	0	0	0	0	1	0	0	0	0	0	1	0	0	0	0	0
23378	3.0	0	1	0	0	0	0	0	1	0	0	0	0	0	1	0	0	0	0
57486	3.0	0	0	1	0	0	0	0	0	1	0	0	0	0	0	1	0	0	0
57016	3.0	0	1	0	0	0	0	0	1	0	0	0	0	0	1	0	0	0	0
58472	3.0	0	1	0	0	0	0	0	1	0	0	0	0	0	1	0	0	0	0
1460	3.0	0	1	0	0	0	0	0	1	0	0	0	0	0	1	0	0	0	0
10635	3.0	0	0	1	0	0	0	0	0	1	0	0	0	0	0	1	0	0	0
353140	3.0	0	1	0	0	0	0	0	1	0	0	0	0	0	1	0	0	0	0
29851	3.0	0	0	1	0	0	0	0	0	1	0	0	0	0	0	1	0	0	0
4312	3.0	0	0	1	0	0	0	0	0	1	0	0	0	0	0	1	0	0	0
88	3.0	0	0	1	0	0	0	0	0	1	0	0	0	0	0	1	0	0	0
256987	3.0	0	0	1	0	0	0	0	0	1	0	0	0	0	0	1	0	0	0
9551	3.0	0	1	0	0	0	0	0	1	0	0	0	0	0	1	0	0	0	0
10384	3.0	0	0	1	0	0	0	0	0	1	0	0	0	0	0	1	0	0	0
22949	3.0	0	1	0	0	0	0	0	1	0	0	0	0	0	1	0	0	0	0
51209	3.0	0	0	1	0	0	0	0	0	1	0	0	0	0	0	1	0	0	0
4625	3.0	1	0	0	0	0	0	1	0	0	0	0	0	1	0	0	0	0	0
22920	3.0	0	0	1	0	0	0	0	0	1	0	0	0	0	0	1	0	0	0
8669	3.0	0	1	0	0	0	0	0	1	0	0	0	0	0	1	0	0	0	0
5140	3.0	0	0	1	0	0	0	0	0	1	0	0	0	0	0	1	0	0	0
4622	3.0	1	0	0	0	0	0	1	0	0	0	0	0	1	0	0	0	0	0
5054	3.0	0	1	0	0	0	0	0	1	0	0	0	0	0	1	0	0	0	0
4547	3.0	1	0	0	0	0	0	1	0	0	0	0	0	1	0	0	0	0	0
89832	3.0	0	0	1	0	0	0	0	0	1	0	0	0	0	0	1	0	0	0
10146	3.0	0	0	1	0	0	0	0	0	1	0	0	0	0	0	1	0	0	0
23057	3.0	0	0	1	0	0	0	0	0	1	0	0	0	0	0	1	0	0	0
9446	3.0	0	1	0	0	0	0	0	1	0	0	0	0	0	1	0	0	0	0
3560	3.0	0	0	1	0	0	0	0	0	1	0	0	0	0	0	1	0	0	0
10898	3.0	0	1	0	0	0	0	0	1	0	0	0	0	0	1	0	0	0	0
56300	3.0	0	1	0	0	0	0	0	1	0	0	0	0	0	1	0	0	0	0
6569	3.0	0	0	1	0	0	0	0	0	1	0	0	0	0	0	1	0	0	0
84181	3.0	0	0	0	1	0	0	0	0	0	1	0	0	0	0	0	1	0	0
80273	3.0	0	1	0	0	0	0	0	1	0	0	0	0	0	1	0	0	0	0
245972	3.0	0	0	1	0	0	0	0	0	1	0	0	0	0	0	1	0	0	0
56993	3.0	0	1	0	0	0	0	0	1	0	0	0	0	0	1	0	0	0	0
84203	3.0	0	1	0	0	0	0	0	1	0	0	0	0	0	1	0	0	0	0
6296	3.0	0	0	1	0	0	0	0	0	1	0	0	0	0	0	1	0	0	0
81930	3.0	0	0	1	0	0	0	0	0	1	0	0	0	0	0	1	0	0	0
8688	3.0	1	0	0	0	0	0	1	0	0	0	0	0	1	0	0	0	0	0
1234	3.0	0	0	1	0	0	0	0	0	1	0	0	0	0	0	1	0	0	0
6548	3.0	0	1	0	0	0	0	0	1	0	0	0	0	0	1	0	0	0	0
51218	3.0	0	1	0	0	0	0	0	1	0	0	0	0	0	1	0	0	0	0
56953	3.0	0	0	0	0	0	1	0	0	0	0	0	1	0	0	0	0	0	1
4818	3.0	0	0	1	0	0	0	0	0	1	0	0	0	0	0	1	0	0	0
3827	3.0	1	0	0	0	0	0	1	0	0	0	0	0	1	0	0	0	0	0
50937	3.0	0	0	0	1	0	0	0	0	0	1	0	0	0	0	0	1	0	0
158747	3.0	0	0	1	0	0	0	0	0	1	0	0	0	0	0	1	0	0	0
5450	3.0	0	0	1	0	0	0	0	0	1	0	0	0	0	0	1	0	0	0
55107	3.0	0	1	0	0	0	0	0	1	0	0	0	0	0	1	0	0	0	0
5290	3.0	0	0	1	0	0	0	0	0	1	0	0	0	0	0	1	0	0	0
3784	3.0	1	0	0	0	0	0	1	0	0	0	0	0	1	0	0	0	0	0
133522	3.0	0	0	1	0	0	0	0	0	1	0	0	0	0	0	1	0	0	0
11014	3.0	0	1	0	0	0	0	0	1	0	0	0	0	0	1	0	0	0	0
3676	3.0	0	0	1	0	0	0	0	0	1	0	0	0	0	0	1	0	0	0
5063	3.0	0	0	1	0	0	0	0	0	1	0	0	0	0	0	1	0	0	0
83729	3.0	1	0	0	0	0	0	1	0	0	0	0	0	1	0	0	0	0	0
9221	3.0	0	0	1	0	0	0	0	0	1	0	0	0	0	0	1	0	0	0
578	3.0	0	1	0	0	0	0	0	1	0	0	0	0	0	1	0	0	0	0
6227	3.0	0	1	0	0	0	0	0	1	0	0	0	0	0	1	0	0	0	0
84458	3.0	0	0	1	0	0	0	0	0	1	0	0	0	0	0	1	0	0	0
192111	3.0	0	1	0	0	0	0	0	1	0	0	0	0	0	1	0	0	0	0
3737	3.0	0	0	1	0	0	0	0	0	1	0	0	0	0	0	1	0	0	0
140823	3.0	0	1	0	0	0	0	0	1	0	0	0	0	0	1	0	0	0	0
8482	3.0	0	0	1	0	0	0	0	0	1	0	0	0	0	0	1	0	0	0
23049	3.0	0	0	0	1	0	0	0	0	0	1	0	0	0	0	0	1	0	0
1565	3.0	1	0	0	0	0	0	1	0	0	0	0	0	1	0	0	0	0	0
340665	3.0	0	0	1	0	0	0	0	0	1	0	0	0	0	0	1	0	0	0
5618	3.0	0	0	1	0	0	0	0	0	1	0	0	0	0	0	1	0	0	0
7791	3.0	0	1	0	0	0	0	0	1	0	0	0	0	0	1	0	0	0	0
54663	3.0	0	1	0	0	0	0	0	1	0	0	0	0	0	1	0	0	0	0
432369	3.0	0	1	0	0	0	0	0	1	0	0	0	0	0	1	0	0	0	0
3204	3.0	0	0	0	1	0	0	0	0	0	1	0	0	0	0	0	1	0	0
9367	3.0	0	0	1	0	0	0	0	0	1	0	0	0	0	0	1	0	0	0
6872	3.0	0	0	0	1	0	0	0	0	0	1	0	0	0	0	0	1	0	0
1791	3.0	0	0	1	0	0	0	0	0	1	0	0	0	0	0	1	0	0	0
54431	3.0	0	0	1	0	0	0	0	0	1	0	0	0	0	0	1	0	0	0
124912	3.0	1	0	0	0	0	0	1	0	0	0	0	0	1	0	0	0	0	0
3552	3.0	0	1	0	0	0	0	0	1	0	0	0	0	0	1	0	0	0	0
7167	3.0	0	1	0	0	0	0	0	1	0	0	0	0	0	1	0	0	0	0
83540	3.0	0	0	1	0	0	0	0	0	1	0	0	0	0	0	1	0	0	0
23135	3.0	0	1	0	0	0	0	0	1	0	0	0	0	0	1	0	0	0	0
25902	3.0	0	1	0	0	0	0	0	1	0	0	0	0	0	1	0	0	0	0
6386	3.0	0	0	1	0	0	0	0	0	1	0	0	0	0	0	1	0	0	0
9096	3.0	0	0	1	0	0	0	0	0	1	0	0	0	0	0	1	0	0	0
2297	3.0	0	0	1	0	0	0	0	0	1	0	0	0	0	0	1	0	0	0
1950	3.0	1	0	0	0	0	0	1	0	0	0	0	0	1	0	0	0	0	0
23394	3.0	0	0	0	1	0	0	0	0	0	1	0	0	0	0	0	1	0	0
125476	3.0	0	1	0	0	0	0	0	1	0	0	0	0	0	1	0	0	0	0
4478	3.0	0	1	0	0	0	0	0	1	0	0	0	0	0	1	0	0	0	0
9972	3.0	0	0	1	0	0	0	0	0	1	0	0	0	0	0	1	0	0	0
8320	3.0	0	0	1	0	0	0	0	0	1	0	0	0	0	0	1	0	0	0
64210	3.0	0	1	0	0	0	0	0	1	0	0	0	0	0	1	0	0	0	0
9253	3.0	0	1	0	0	0	0	0	1	0	0	0	0	0	1	0	0	0	0
9415	3.0	0	0	1	0	0	0	0	0	1	0	0	0	0	0	1	0	0	0
4049	3.0	0	0	1	0	0	0	0	0	1	0	0	0	0	0	1	0	0	0
83874	3.0	0	1	0	0	0	0	0	1	0	0	0	0	0	1	0	0	0	0
1874	3.0	0	1	0	0	0	0	0	1	0	0	0	0	0	1	0	0	0	0
51547	3.0	0	1	0	0	0	0	0	1	0	0	0	0	0	1	0	0	0	0
1846	3.0	0	0	1	0	0	0	0	0	1	0	0	0	0	0	1	0	0	0
8832	3.0	0	0	1	0	0	0	0	0	1	0	0	0	0	0	1	0	0	0
143162	3.0	1	0	0	0	0	0	1	0	0	0	0	0	1	0	0	0	0	0
1317	3.0	0	0	1	0	0	0	0	0	1	0	0	0	0	0	1	0	0	0
5610	3.0	0	0	1	0	0	0	0	0	1	0	0	0	0	0	1	0	0	0
9636	3.0	0	1	0	0	0	0	0	1	0	0	0	0	0	1	0	0	0	0
9782	3.0	0	0	1	0	0	0	0	0	1	0	0	0	0	0	1	0	0	0
10273	3.0	0	1	0	0	0	0	0	1	0	0	0	0	0	1	0	0	0	0
93649	3.0	0	0	1	0	0	0	0	0	1	0	0	0	0	0	1	0	0	0
23643	3.0	0	0	1	0	0	0	0	0	1	0	0	0	0	0	1	0	0	0
254225	3.0	0	0	1	0	0	0	0	0	1	0	0	0	0	0	1	0	0	0
9183	3.0	0	0	1	0	0	0	0	0	1	0	0	0	0	0	1	0	0	0
10204	3.0	0	1	0	0	0	0	0	1	0	0	0	0	0	1	0	0	0	0
9669	3.0	0	1	0	0	0	0	0	1	0	0	0	0	0	1	0	0	0	0
353139	3.0	0	1	0	0	0	0	0	1	0	0	0	0	0	1	0	0	0	0
1471	3.0	1	0	0	0	0	0	1	0	0	0	0	0	1	0	0	0	0	0
64843	3.0	0	0	1	0	0	0	0	0	1	0	0	0	0	0	1	0	0	0
26056	3.0	0	1	0	0	0	0	0	1	0	0	0	0	0	1	0	0	0	0
7411	3.0	0	0	1	0	0	0	0	0	1	0	0	0	0	0	1	0	0	0
25984	3.0	1	0	0	0	0	0	1	0	0	0	0	0	1	0	0	0	0	0
58477	3.0	0	1	0	0	0	0	0	1	0	0	0	0	0	1	0	0	0	0
57506	3.0	1	0	0	0	0	0	1	0	0	0	0	0	1	0	0	0	0	0
4691	3.0	0	0	1	0	0	0	0	0	1	0	0	0	0	0	1	0	0	0
29928	3.0	0	1	0	0	0	0	0	1	0	0	0	0	0	1	0	0	0	0
1551	3.0	1	0	0	0	0	0	1	0	0	0	0	0	1	0	0	0	0	0
117247	3.0	0	0	1	0	0	0	0	0	1	0	0	0	0	0	1	0	0	0
11079	3.0	0	1	0	0	0	0	0	1	0	0	0	0	0	1	0	0	0	0
54892	3.0	0	0	0	1	0	0	0	0	0	1	0	0	0	0	0	1	0	0
54765	3.0	0	0	1	0	0	0	0	0	1	0	0	0	0	0	1	0	0	0
59272	3.0	1	0	0	0	0	0	1	0	0	0	0	0	1	0	0	0	0	0
29984	3.0	0	1	0	0	0	0	0	1	0	0	0	0	0	1	0	0	0	0
642658	3.0	1	0	0	0	0	0	1	0	0	0	0	0	1	0	0	0	0	0
113026	3.0	0	1	0	0	0	0	0	1	0	0	0	0	0	1	0	0	0	0
137902	3.0	0	0	1	0	0	0	0	0	1	0	0	0	0	0	1	0	0	0
8613	3.0	0	0	1	0	0	0	0	0	1	0	0	0	0	0	1	0	0	0
10197	3.0	0	1	0	0	0	0	0	1	0	0	0	0	0	1	0	0	0	0
3586	3.0	0	0	1	0	0	0	0	0	1	0	0	0	0	0	1	0	0	0
3476	3.0	0	0	1	0	0	0	0	0	1	0	0	0	0	0	1	0	0	0
9652	3.0	0	0	1	0	0	0	0	0	1	0	0	0	0	0	1	0	0	0
80205	3.0	0	0	0	1	0	0	0	0	0	1	0	0	0	0	0	1	0	0
608	3.0	0	0	1	0	0	0	0	0	1	0	0	0	0	0	1	0	0	0
2033	3.0	0	0	0	1	0	0	0	0	0	1	0	0	0	0	0	1	0	0
60678	3.0	0	1	0	0	0	0	0	1	0	0	0	0	0	1	0	0	0	0
133	3.0	0	0	1	0	0	0	0	0	1	0	0	0	0	0	1	0	0	0
1356	3.0	0	0	1	0	0	0	0	0	1	0	0	0	0	0	1	0	0	0
8767	3.0	0	0	1	0	0	0	0	0	1	0	0	0	0	0	1	0	0	0
8563	3.0	0	1	0	0	0	0	0	1	0	0	0	0	0	1	0	0	0	0
167465	3.0	0	0	0	1	0	0	0	0	0	1	0	0	0	0	0	1	0	0
6363	3.0	0	0	1	0	0	0	0	0	1	0	0	0	0	0	1	0	0	0
5028	3.0	0	0	1	0	0	0	0	0	1	0	0	0	0	0	1	0	0	0
2512	3.0	0	0	1	0	0	0	0	0	1	0	0	0	0	0	1	0	0	0
94234	3.0	1	0	0	0	0	0	1	0	0	0	0	0	1	0	0	0	0	0
890	3.0	0	0	0	1	0	0	0	0	0	1	0	0	0	0	0	1	0	0
81562	3.0	0	1	0	0	0	0	0	1	0	0	0	0	0	1	0	0	0	0
64919	3.0	0	0	1	0	0	0	0	0	1	0	0	0	0	0	1	0	0	0
25888	3.0	0	0	0	1	0	0	0	0	0	1	0	0	0	0	0	1	0	0
7555	3.0	0	1	0	0	0	0	0	1	0	0	0	0	0	1	0	0	0	0
1373	3.0	0	0	1	0	0	0	0	0	1	0	0	0	0	0	1	0	0	0
3242	3.0	1	0	0	0	0	0	1	0	0	0	0	0	1	0	0	0	0	0
1386	3.0	0	0	1	0	0	0	0	0	1	0	0	0	0	0	1	0	0	0
9917	3.0	0	0	1	0	0	0	0	0	1	0	0	0	0	0	1	0	0	0
57662	3.0	1	0	0	0	0	0	1	0	0	0	0	0	1	0	0	0	0	0
84293	3.0	0	1	0	0	0	0	0	1	0	0	0	0	0	1	0	0	0	0
56923	3.0	0	0	1	0	0	0	0	0	1	0	0	0	0	0	1	0	0	0
3954	3.0	0	1	0	0	0	0	0	1	0	0	0	0	0	1	0	0	0	0
55613	3.0	0	0	1	0	0	0	0	0	1	0	0	0	0	0	1	0	0	0
3798	3.0	0	0	1	0	0	0	0	0	1	0	0	0	0	0	1	0	0	0
337876	3.0	0	0	1	0	0	0	0	0	1	0	0	0	0	0	1	0	0	0
2937	3.0	0	1	0	0	0	0	0	1	0	0	0	0	0	1	0	0	0	0
10328	3.0	0	1	0	0	0	0	0	1	0	0	0	0	0	1	0	0	0	0
467	3.0	1	0	0	0	0	0	1	0	0	0	0	0	1	0	0	0	0	0
259266	3.0	0	0	1	0	0	0	0	0	1	0	0	0	0	0	1	0	0	0
255189	3.0	1	0	0	0	0	0	1	0	0	0	0	0	1	0	0	0	0	0
8554	3.0	0	0	0	1	0	0	0	0	0	1	0	0	0	0	0	1	0	0
27101	3.0	0	0	0	0	0	1	0	0	0	0	0	1	0	0	0	0	0	1
728489	3.0	0	1	0	0	0	0	0	1	0	0	0	0	0	1	0	0	0	0
10531	3.0	0	1	0	0	0	0	0	1	0	0	0	0	0	1	0	0	0	0
2161	3.0	0	1	0	0	0	0	0	1	0	0	0	0	0	1	0	0	0	0
801	3.0	0	1	0	0	0	0	0	1	0	0	0	0	0	1	0	0	0	0
84709	3.0	0	0	1	0	0	0	0	0	1	0	0	0	0	0	1	0	0	0
90850	3.0	0	1	0	0	0	0	0	1	0	0	0	0	0	1	0	0	0	0
54905	3.0	0	1	0	0	0	0	0	1	0	0	0	0	0	1	0	0	0	0
1524	3.0	0	1	0	0	0	0	0	1	0	0	0	0	0	1	0	0	0	0
6628	3.0	0	1	0	0	0	0	0	1	0	0	0	0	0	1	0	0	0	0
344558	3.0	0	0	0	1	0	0	0	0	0	1	0	0	0	0	0	1	0	0
23306	3.0	0	0	0	1	0	0	0	0	0	1	0	0	0	0	0	1	0	0
9114	3.0	0	1	0	0	0	0	0	1	0	0	0	0	0	1	0	0	0	0
2810	3.0	0	1	0	0	0	0	0	1	0	0	0	0	0	1	0	0	0	0
25792	3.0	0	1	0	0	0	0	0	1	0	0	0	0	0	1	0	0	0	0
10527	3.0	0	0	1	0	0	0	0	0	1	0	0	0	0	0	1	0	0	0
2547	3.0	0	1	0	0	0	0	0	1	0	0	0	0	0	1	0	0	0	0
22881	3.0	0	0	1	0	0	0	0	0	1	0	0	0	0	0	1	0	0	0
83460	3.0	0	1	0	0	0	0	0	1	0	0	0	0	0	1	0	0	0	0
478	3.0	0	0	1	0	0	0	0	0	1	0	0	0	0	0	1	0	0	0
10052	3.0	0	0	1	0	0	0	0	0	1	0	0	0	0	0	1	0	0	0
30846	3.0	0	1	0	0	0	0	0	1	0	0	0	0	0	1	0	0	0	0
494115	3.0	0	0	1	0	0	0	0	0	1	0	0	0	0	0	1	0	0	0
4648	3.0	0	1	0	0	0	0	0	1	0	0	0	0	0	1	0	0	0	0
55968	3.0	0	1	0	0	0	0	0	1	0	0	0	0	0	1	0	0	0	0
1374	3.0	0	1	0	0	0	0	0	1	0	0	0	0	0	1	0	0	0	0
652	3.0	1	0	0	0	0	0	1	0	0	0	0	0	1	0	0	0	0	0
7378	3.0	0	1	0	0	0	0	0	1	0	0	0	0	0	1	0	0	0	0
51458	3.0	0	0	1	0	0	0	0	0	1	0	0	0	0	0	1	0	0	0
5874	3.0	0	0	1	0	0	0	0	0	1	0	0	0	0	0	1	0	0	0
5590	3.0	0	1	0	0	0	0	0	1	0	0	0	0	0	1	0	0	0	0
668	3.0	0	0	1	0	0	0	0	0	1	0	0	0	0	0	1	0	0	0
88745	3.0	0	1	0	0	0	0	0	1	0	0	0	0	0	1	0	0	0	0
471	3.0	0	0	1	0	0	0	0	0	1	0	0	0	0	0	1	0	0	0
8500	3.0	0	1	0	0	0	0	0	1	0	0	0	0	0	1	0	0	0	0
57048	3.0	0	1	0	0	0	0	0	1	0	0	0	0	0	1	0	0	0	0
55199	3.0	0	1	0	0	0	0	0	1	0	0	0	0	0	1	0	0	0	0
54552	3.0	0	0	1	0	0	0	0	0	1	0	0	0	0	0	1	0	0	0
57834	3.0	0	1	0	0	0	0	0	1	0	0	0	0	0	1	0	0	0	0
6884	3.0	0	1	0	0	0	0	0	1	0	0	0	0	0	1	0	0	0	0
51154	3.0	0	1	0	0	0	0	0	1	0	0	0	0	0	1	0	0	0	0
10952	3.0	0	1	0	0	0	0	0	1	0	0	0	0	0	1	0	0	0	0
79603	3.0	0	1	0	0	0	0	0	1	0	0	0	0	0	1	0	0	0	0
5125	3.0	0	0	1	0	0	0	0	0	1	0	0	0	0	0	1	0	0	0
55614	3.0	0	1	0	0	0	0	0	1	0	0	0	0	0	1	0	0	0	0
3746	3.0	0	0	1	0	0	0	0	0	1	0	0	0	0	0	1	0	0	0
56776	3.0	0	0	1	0	0	0	0	0	1	0	0	0	0	0	1	0	0	0
643414	3.0	0	1	0	0	0	0	0	1	0	0	0	0	0	1	0	0	0	0
796	3.0	0	0	1	0	0	0	0	0	1	0	0	0	0	0	1	0	0	0
55454	3.0	0	0	1	0	0	0	0	0	1	0	0	0	0	0	1	0	0	0
6553	3.0	0	1	0	0	0	0	0	1	0	0	0	0	0	1	0	0	0	0
3624	3.0	0	1	0	0	0	0	0	1	0	0	0	0	0	1	0	0	0	0
5625	3.0	0	0	1	0	0	0	0	0	1	0	0	0	0	0	1	0	0	0
10890	3.0	0	0	1	0	0	0	0	0	1	0	0	0	0	0	1	0	0	0
80329	3.0	0	0	1	0	0	0	0	0	1	0	0	0	0	0	1	0	0	0
991	3.0	0	1	0	0	0	0	0	1	0	0	0	0	0	1	0	0	0	0
3613	3.0	0	1	0	0	0	0	0	1	0	0	0	0	0	1	0	0	0	0
2936	3.0	0	0	1	0	0	0	0	0	1	0	0	0	0	0	1	0	0	0
162515	3.0	1	0	0	0	0	0	1	0	0	0	0	0	1	0	0	0	0	0
27042	3.0	0	0	1	0	0	0	0	0	1	0	0	0	0	0	1	0	0	0
402	3.0	0	1	0	0	0	0	0	1	0	0	0	0	0	1	0	0	0	0
51297	3.0	0	1	0	0	0	0	0	1	0	0	0	0	0	1	0	0	0	0
84337	3.0	0	1	0	0	0	0	0	1	0	0	0	0	0	1	0	0	0	0
11112	3.0	1	0	0	0	0	0	1	0	0	0	0	0	1	0	0	0	0	0
54480	3.0	0	1	0	0	0	0	0	1	0	0	0	0	0	1	0	0	0	0
168667	3.0	1	0	0	0	0	0	1	0	0	0	0	0	1	0	0	0	0	0
8772	3.0	0	1	0	0	0	0	0	1	0	0	0	0	0	1	0	0	0	0
11224	3.0	0	1	0	0	0	0	0	1	0	0	0	0	0	1	0	0	0	0
1021	3.0	0	1	0	0	0	0	0	1	0	0	0	0	0	1	0	0	0	0
8862	3.0	0	1	0	0	0	0	0	1	0	0	0	0	0	1	0	0	0	0
3481	3.0	1	0	0	0	0	0	1	0	0	0	0	0	1	0	0	0	0	0
10468	3.0	0	1	0	0	0	0	0	1	0	0	0	0	0	1	0	0	0	0
79833	3.0	0	1	0	0	0	0	0	1	0	0	0	0	0	1	0	0	0	0
7128	3.0	0	0	1	0	0	0	0	0	1	0	0	0	0	0	1	0	0	0
23071	3.0	0	1	0	0	0	0	0	1	0	0	0	0	0	1	0	0	0	0
55365	3.0	1	0	0	0	0	0	1	0	0	0	0	0	1	0	0	0	0	0
81029	3.0	0	0	1	0	0	0	0	0	1	0	0	0	0	0	1	0	0	0
55737	3.0	0	0	1	0	0	0	0	0	1	0	0	0	0	0	1	0	0	0
23165	3.0	0	0	0	1	0	0	0	0	0	1	0	0	0	0	0	1	0	0
9804	3.0	0	0	1	0	0	0	0	0	1	0	0	0	0	0	1	0	0	0
590	3.0	0	1	0	0	0	0	0	1	0	0	0	0	0	1	0	0	0	0
23528	3.0	0	0	1	0	0	0	0	0	1	0	0	0	0	0	1	0	0	0
10850	3.0	0	1	0	0	0	0	0	1	0	0	0	0	0	1	0	0	0	0
219988	3.0	0	0	1	0	0	0	0	0	1	0	0	0	0	0	1	0	0	0
7504	3.0	0	0	1	0	0	0	0	0	1	0	0	0	0	0	1	0	0	0
286204	3.0	0	0	1	0	0	0	0	0	1	0	0	0	0	0	1	0	0	0
4316	3.0	0	1	0	0	0	0	0	1	0	0	0	0	0	1	0	0	0	0
1033	3.0	0	0	1	0	0	0	0	0	1	0	0	0	0	0	1	0	0	0
10841	3.0	1	0	0	0	0	0	1	0	0	0	0	0	1	0	0	0	0	0
1594	3.0	0	1	0	0	0	0	0	1	0	0	0	0	0	1	0	0	0	0
56681	3.0	0	1	0	0	0	0	0	1	0	0	0	0	0	1	0	0	0	0
8506	3.0	0	0	1	0	0	0	0	0	1	0	0	0	0	0	1	0	0	0
8833	3.0	0	0	1	0	0	0	0	0	1	0	0	0	0	0	1	0	0	0
149461	3.0	0	0	1	0	0	0	0	0	1	0	0	0	0	0	1	0	0	0
8760	3.0	0	0	1	0	0	0	0	0	1	0	0	0	0	0	1	0	0	0
56704	3.0	0	0	1	0	0	0	0	0	1	0	0	0	0	0	1	0	0	0
7644	3.0	0	0	0	1	0	0	0	0	0	1	0	0	0	0	0	1	0	0
1295	3.0	0	0	1	0	0	0	0	0	1	0	0	0	0	0	1	0	0	0
302	3.0	0	1	0	0	0	0	0	1	0	0	0	0	0	1	0	0	0	0
338	3.0	0	0	1	0	0	0	0	0	1	0	0	0	0	0	1	0	0	0
3872	3.0	0	1	0	0	0	0	0	1	0	0	0	0	0	1	0	0	0	0
1263	3.0	0	1	0	0	0	0	0	1	0	0	0	0	0	1	0	0	0	0
27000	3.0	0	1	0	0	0	0	0	1	0	0	0	0	0	1	0	0	0	0
79728	3.0	0	0	0	1	0	0	0	0	0	1	0	0	0	0	0	1	0	0
203102	3.0	1	0	0	0	0	0	1	0	0	0	0	0	1	0	0	0	0	0
5092	3.0	0	0	1	0	0	0	0	0	1	0	0	0	0	0	1	0	0	0
51719	3.0	0	1	0	0	0	0	0	1	0	0	0	0	0	1	0	0	0	0
70	3.0	0	0	1	0	0	0	0	0	1	0	0	0	0	0	1	0	0	0
54908	3.0	0	0	1	0	0	0	0	0	1	0	0	0	0	0	1	0	0	0
60412	3.0	1	0	0	0	0	0	1	0	0	0	0	0	1	0	0	0	0	0
9437	3.0	0	0	1	0	0	0	0	0	1	0	0	0	0	0	1	0	0	0
643418	3.0	0	1	0	0	0	0	0	1	0	0	0	0	0	1	0	0	0	0
8178	3.0	0	1	0	0	0	0	0	1	0	0	0	0	0	1	0	0	0	0
1836	3.0	0	0	1	0	0	0	0	0	1	0	0	0	0	0	1	0	0	0
3142	3.0	0	0	1	0	0	0	0	0	1	0	0	0	0	0	1	0	0	0
1795	3.0	0	0	1	0	0	0	0	0	1	0	0	0	0	0	1	0	0	0
3667	3.0	0	1	0	0	0	0	0	1	0	0	0	0	0	1	0	0	0	0
387597	3.0	0	0	1	0	0	0	0	0	1	0	0	0	0	0	1	0	0	0
7014	3.0	0	0	1	0	0	0	0	0	1	0	0	0	0	0	1	0	0	0
51635	3.0	0	1	0	0	0	0	0	1	0	0	0	0	0	1	0	0	0	0
7062	3.0	0	0	1	0	0	0	0	0	1	0	0	0	0	0	1	0	0	0
100130932	3.0	0	1	0	0	0	0	0	1	0	0	0	0	0	1	0	0	0	0
9330	3.0	0	0	1	0	0	0	0	0	1	0	0	0	0	0	1	0	0	0
5813	3.0	0	0	1	0	0	0	0	0	1	0	0	0	0	0	1	0	0	0
10723	3.0	0	0	1	0	0	0	0	0	1	0	0	0	0	0	1	0	0	0
7086	3.0	0	0	1	0	0	0	0	0	1	0	0	0	0	0	1	0	0	0
9341	3.0	0	1	0	0	0	0	0	1	0	0	0	0	0	1	0	0	0	0
30835	3.0	0	0	1	0	0	0	0	0	1	0	0	0	0	0	1	0	0	0
8896	3.0	0	1	0	0	0	0	0	1	0	0	0	0	0	1	0	0	0	0
2177	3.0	0	0	0	1	0	0	0	0	0	1	0	0	0	0	0	1	0	0
4741	3.0	0	0	1	0	0	0	0	0	1	0	0	0	0	0	1	0	0	0
284106	3.0	0	1	0	0	0	0	0	1	0	0	0	0	0	1	0	0	0	0
159371	3.0	0	0	1	0	0	0	0	0	1	0	0	0	0	0	1	0	0	0
10855	3.0	0	0	1	0	0	0	0	0	1	0	0	0	0	0	1	0	0	0
1503	3.0	0	1	0	0	0	0	0	1	0	0	0	0	0	1	0	0	0	0
514	3.0	0	1	0	0	0	0	0	1	0	0	0	0	0	1	0	0	0	0
10721	3.0	0	0	0	1	0	0	0	0	0	1	0	0	0	0	0	1	0	0
10131	3.0	0	0	0	0	0	1	0	0	0	0	0	1	0	0	0	0	0	1
2071	3.0	0	1	0	0	0	0	0	1	0	0	0	0	0	1	0	0	0	0
51167	3.0	0	0	1	0	0	0	0	0	1	0	0	0	0	0	1	0	0	0
5798	3.0	0	0	1	0	0	0	0	0	1	0	0	0	0	0	1	0	0	0
285025	3.0	0	0	1	0	0	0	0	0	1	0	0	0	0	0	1	0	0	0
4534	3.0	0	1	0	0	0	0	0	1	0	0	0	0	0	1	0	0	0	0
84639	3.0	0	1	0	0	0	0	0	1	0	0	0	0	0	1	0	0	0	0
79727	3.0	1	0	0	0	0	0	1	0	0	0	0	0	1	0	0	0	0	0
64902	3.0	0	0	1	0	0	0	0	0	1	0	0	0	0	0	1	0	0	0
83605	3.0	0	1	0	0	0	0	0	1	0	0	0	0	0	1	0	0	0	0
26090	3.0	1	0	0	0	0	0	1	0	0	0	0	0	1	0	0	0	0	0
1149	3.0	0	1	0	0	0	0	0	1	0	0	0	0	0	1	0	0	0	0
58524	3.0	0	0	1	0	0	0	0	0	1	0	0	0	0	0	1	0	0	0
26525	3.0	0	1	0	0	0	0	0	1	0	0	0	0	0	1	0	0	0	0
1056	3.0	1	0	0	0	0	0	1	0	0	0	0	0	1	0	0	0	0	0
9255	3.0	0	1	0	0	0	0	0	1	0	0	0	0	0	1	0	0	0	0
6648	3.0	0	0	1	0	0	0	0	0	1	0	0	0	0	0	1	0	0	0
80308	3.0	1	0	0	0	0	0	1	0	0	0	0	0	1	0	0	0	0	0
4234	3.0	0	1	0	0	0	0	0	1	0	0	0	0	0	1	0	0	0	0
9277	3.0	0	1	0	0	0	0	0	1	0	0	0	0	0	1	0	0	0	0
148022	3.0	0	1	0	0	0	0	0	1	0	0	0	0	0	1	0	0	0	0
55013	3.0	0	1	0	0	0	0	0	1	0	0	0	0	0	1	0	0	0	0
6375	3.0	0	0	1	0	0	0	0	0	1	0	0	0	0	0	1	0	0	0
27244	3.0	1	0	0	0	0	0	1	0	0	0	0	0	1	0	0	0	0	0
3145	3.0	0	1	0	0	0	0	0	1	0	0	0	0	0	1	0	0	0	0
56832	3.0	0	1	0	0	0	0	0	1	0	0	0	0	0	1	0	0	0	0
6881	3.0	0	1	0	0	0	0	0	1	0	0	0	0	0	1	0	0	0	0
83752	3.0	0	0	1	0	0	0	0	0	1	0	0	0	0	0	1	0	0	0
54549	3.0	0	0	1	0	0	0	0	0	1	0	0	0	0	0	1	0	0	0
123879	3.0	0	1	0	0	0	0	0	1	0	0	0	0	0	1	0	0	0	0
6355	3.0	0	0	1	0	0	0	0	0	1	0	0	0	0	0	1	0	0	0
5789	3.0	0	1	0	0	0	0	0	1	0	0	0	0	0	1	0	0	0	0
940	3.0	0	0	1	0	0	0	0	0	1	0	0	0	0	0	1	0	0	0
55270	3.0	0	1	0	0	0	0	0	1	0	0	0	0	0	1	0	0	0	0
5606	3.0	0	1	0	0	0	0	0	1	0	0	0	0	0	1	0	0	0	0
84632	3.0	0	0	1	0	0	0	0	0	1	0	0	0	0	0	1	0	0	0
1645	3.0	0	1	0	0	0	0	0	1	0	0	0	0	0	1	0	0	0	0
587	3.0	0	0	0	0	0	1	0	0	0	0	0	1	0	0	0	0	0	1
55004	3.0	0	1	0	0	0	0	0	1	0	0	0	0	0	1	0	0	0	0
10111	3.0	0	0	1	0	0	0	0	0	1	0	0	0	0	0	1	0	0	0
10392	3.0	0	1	0	0	0	0	0	1	0	0	0	0	0	1	0	0	0	0
3833	3.0	0	0	1	0	0	0	0	0	1	0	0	0	0	0	1	0	0	0
9201	3.0	0	0	1	0	0	0	0	0	1	0	0	0	0	0	1	0	0	0
6300	3.0	0	0	1	0	0	0	0	0	1	0	0	0	0	0	1	0	0	0
5245	3.0	0	1	0	0	0	0	0	1	0	0	0	0	0	1	0	0	0	0
10922	3.0	0	1	0	0	0	0	0	1	0	0	0	0	0	1	0	0	0	0
10464	3.0	0	0	0	1	0	0	0	0	0	1	0	0	0	0	0	1	0	0
118424	3.0	0	1	0	0	0	0	0	1	0	0	0	0	0	1	0	0	0	0
92797	3.0	0	0	1	0	0	0	0	0	1	0	0	0	0	0	1	0	0	0
79172	3.0	0	0	1	0	0	0	0	0	1	0	0	0	0	0	1	0	0	0
55695	3.0	0	1	0	0	0	0	0	1	0	0	0	0	0	1	0	0	0	0
8740	3.0	0	0	1	0	0	0	0	0	1	0	0	0	0	0	1	0	0	0
4647	3.0	0	0	1	0	0	0	0	0	1	0	0	0	0	0	1	0	0	0
10856	3.0	0	1	0	0	0	0	0	1	0	0	0	0	0	1	0	0	0	0
51141	3.0	0	1	0	0	0	0	0	1	0	0	0	0	0	1	0	0	0	0
4654	3.0	0	0	1	0	0	0	0	0	1	0	0	0	0	0	1	0	0	0
64127	3.0	0	1	0	0	0	0	0	1	0	0	0	0	0	1	0	0	0	0
5983	3.0	0	0	1	0	0	0	0	0	1	0	0	0	0	0	1	0	0	0
1512	3.0	1	0	0	0	0	0	1	0	0	0	0	0	1	0	0	0	0	0
8565	3.0	0	1	0	0	0	0	0	1	0	0	0	0	0	1	0	0	0	0
5621	3.0	0	1	0	0	0	0	0	1	0	0	0	0	0	1	0	0	0	0
2099	3.0	0	0	1	0	0	0	0	0	1	0	0	0	0	0	1	0	0	0
8431	3.0	1	0	0	0	0	0	1	0	0	0	0	0	1	0	0	0	0	0
1861	3.0	0	0	1	0	0	0	0	0	1	0	0	0	0	0	1	0	0	0
9518	3.0	1	0	0	0	0	0	1	0	0	0	0	0	1	0	0	0	0	0
2181	3.0	0	0	1	0	0	0	0	0	1	0	0	0	0	0	1	0	0	0
10084	3.0	1	0	0	0	0	0	1	0	0	0	0	0	1	0	0	0	0	0
10360	3.0	0	1	0	0	0	0	0	1	0	0	0	0	0	1	0	0	0	0
2056	3.0	0	1	0	0	0	0	0	1	0	0	0	0	0	1	0	0	0	0
151987	3.0	0	0	0	1	0	0	0	0	0	1	0	0	0	0	0	1	0	0
8202	3.0	0	0	0	1	0	0	0	0	0	1	0	0	0	0	0	1	0	0
1687	3.0	0	1	0	0	0	0	0	1	0	0	0	0	0	1	0	0	0	0
518	3.0	0	1	0	0	0	0	0	1	0	0	0	0	0	1	0	0	0	0
64211	3.0	0	1	0	0	0	0	0	1	0	0	0	0	0	1	0	0	0	0
1122	3.0	0	0	1	0	0	0	0	0	1	0	0	0	0	0	1	0	0	0
53343	3.0	0	1	0	0	0	0	0	1	0	0	0	0	0	1	0	0	0	0
57502	3.0	0	0	1	0	0	0	0	0	1	0	0	0	0	0	1	0	0	0
252983	3.0	0	0	1	0	0	0	0	0	1	0	0	0	0	0	1	0	0	0
55196	3.0	0	0	1	0	0	0	0	0	1	0	0	0	0	0	1	0	0	0
30833	3.0	0	1	0	0	0	0	0	1	0	0	0	0	0	1	0	0	0	0
136	3.0	0	1	0	0	0	0	0	1	0	0	0	0	0	1	0	0	0	0
51060	3.0	0	1	0	0	0	0	0	1	0	0	0	0	0	1	0	0	0	0
5469	3.0	0	0	0	1	0	0	0	0	0	1	0	0	0	0	0	1	0	0
81608	3.0	0	0	0	1	0	0	0	0	0	1	0	0	0	0	0	1	0	0
79760	3.0	0	1	0	0	0	0	0	1	0	0	0	0	0	1	0	0	0	0
23118	3.0	0	0	1	0	0	0	0	0	1	0	0	0	0	0	1	0	0	0
27429	3.0	0	1	0	0	0	0	0	1	0	0	0	0	0	1	0	0	0	0
27249	3.0	0	0	1	0	0	0	0	0	1	0	0	0	0	0	1	0	0	0
9320	3.0	0	0	1	0	0	0	0	0	1	0	0	0	0	0	1	0	0	0
3620	3.0	0	0	1	0	0	0	0	0	1	0	0	0	0	0	1	0	0	0
91608	3.0	1	0	0	0	0	0	1	0	0	0	0	0	1	0	0	0	0	0
3692	3.0	0	1	0	0	0	0	0	1	0	0	0	0	0	1	0	0	0	0
4281	3.0	0	0	1	0	0	0	0	0	1	0	0	0	0	0	1	0	0	0
83700	3.0	0	0	1	0	0	0	0	0	1	0	0	0	0	0	1	0	0	0
55156	3.0	0	0	1	0	0	0	0	0	1	0	0	0	0	0	1	0	0	0
259307	3.0	0	0	1	0	0	0	0	0	1	0	0	0	0	0	1	0	0	0
219931	3.0	0	1	0	0	0	0	0	1	0	0	0	0	0	1	0	0	0	0
23210	3.0	0	1	0	0	0	0	0	1	0	0	0	0	0	1	0	0	0	0
27231	3.0	0	0	1	0	0	0	0	0	1	0	0	0	0	0	1	0	0	0
8883	3.0	0	0	1	0	0	0	0	0	1	0	0	0	0	0	1	0	0	0
389	3.0	0	1	0	0	0	0	0	1	0	0	0	0	0	1	0	0	0	0
9775	3.0	0	1	0	0	0	0	0	1	0	0	0	0	0	1	0	0	0	0
51520	3.0	0	0	1	0	0	0	0	0	1	0	0	0	0	0	1	0	0	0
3236	3.0	0	1	0	0	0	0	0	1	0	0	0	0	0	1	0	0	0	0
3559	3.0	0	0	1	0	0	0	0	0	1	0	0	0	0	0	1	0	0	0
114049	3.0	0	1	0	0	0	0	0	1	0	0	0	0	0	1	0	0	0	0
4528	3.0	0	0	1	0	0	0	0	0	1	0	0	0	0	0	1	0	0	0
57646	3.0	0	0	0	1	0	0	0	0	0	1	0	0	0	0	0	1	0	0
2978	3.0	0	1	0	0	0	0	0	1	0	0	0	0	0	1	0	0	0	0
7737	3.0	1	0	0	0	0	0	1	0	0	0	0	0	1	0	0	0	0	0
9451	3.0	0	0	1	0	0	0	0	0	1	0	0	0	0	0	1	0	0	0
5948	3.0	1	0	0	0	0	0	1	0	0	0	0	0	1	0	0	0	0	0
5557	3.0	0	0	1	0	0	0	0	0	1	0	0	0	0	0	1	0	0	0
27178	3.0	0	1	0	0	0	0	0	1	0	0	0	0	0	1	0	0	0	0
1047	3.0	1	0	0	0	0	0	1	0	0	0	0	0	1	0	0	0	0	0
902	3.0	0	0	1	0	0	0	0	0	1	0	0	0	0	0	1	0	0	0
10560	3.0	1	0	0	0	0	0	1	0	0	0	0	0	1	0	0	0	0	0
7335	3.0	0	1	0	0	0	0	0	1	0	0	0	0	0	1	0	0	0	0
79915	3.0	0	0	0	1	0	0	0	0	0	1	0	0	0	0	0	1	0	0
23076	3.0	0	0	0	1	0	0	0	0	0	1	0	0	0	0	0	1	0	0
4036	3.0	0	0	1	0	0	0	0	0	1	0	0	0	0	0	1	0	0	0
222584	3.0	0	1	0	0	0	0	0	1	0	0	0	0	0	1	0	0	0	0
3373	3.0	0	1	0	0	0	0	0	1	0	0	0	0	0	1	0	0	0	0
113622	3.0	0	0	1	0	0	0	0	0	1	0	0	0	0	0	1	0	0	0
4091	3.0	1	0	0	0	0	0	1	0	0	0	0	0	1	0	0	0	0	0
27329	3.0	0	0	1	0	0	0	0	0	1	0	0	0	0	0	1	0	0	0
781	3.0	0	0	1	0	0	0	0	0	1	0	0	0	0	0	1	0	0	0
5733	3.0	0	0	1	0	0	0	0	0	1	0	0	0	0	0	1	0	0	0
10544	3.0	0	1	0	0	0	0	0	1	0	0	0	0	0	1	0	0	0	0
5791	3.0	0	1	0	0	0	0	0	1	0	0	0	0	0	1	0	0	0	0
55345	3.0	0	0	0	1	0	0	0	0	0	1	0	0	0	0	0	1	0	0
84334	3.0	0	1	0	0	0	0	0	1	0	0	0	0	0	1	0	0	0	0
11062	3.0	0	1	0	0	0	0	0	1	0	0	0	0	0	1	0	0	0	0
157570	3.0	0	0	1	0	0	0	0	0	1	0	0	0	0	0	1	0	0	0
147183	3.0	0	0	1	0	0	0	0	0	1	0	0	0	0	0	1	0	0	0
80243	3.0	0	0	1	0	0	0	0	0	1	0	0	0	0	0	1	0	0	0
54959	3.0	1	0	0	0	0	0	1	0	0	0	0	0	1	0	0	0	0	0
10969	3.0	0	1	0	0	0	0	0	1	0	0	0	0	0	1	0	0	0	0
7490	3.0	0	1	0	0	0	0	0	1	0	0	0	0	0	1	0	0	0	0
84164	3.0	0	1	0	0	0	0	0	1	0	0	0	0	0	1	0	0	0	0
8989	3.0	0	0	1	0	0	0	0	0	1	0	0	0	0	0	1	0	0	0
2200	3.0	0	0	1	0	0	0	0	0	1	0	0	0	0	0	1	0	0	0
9545	3.0	0	1	0	0	0	0	0	1	0	0	0	0	0	1	0	0	0	0
85459	3.0	0	0	0	1	0	0	0	0	0	1	0	0	0	0	0	1	0	0
1968	3.0	0	0	1	0	0	0	0	0	1	0	0	0	0	0	1	0	0	0
10170	3.0	0	0	1	0	0	0	0	0	1	0	0	0	0	0	1	0	0	0
29949	3.0	0	1	0	0	0	0	0	1	0	0	0	0	0	1	0	0	0	0
347240	3.0	0	0	0	1	0	0	0	0	0	1	0	0	0	0	0	1	0	0
64220	3.0	0	0	1	0	0	0	0	0	1	0	0	0	0	0	1	0	0	0
200424	3.0	0	0	0	1	0	0	0	0	0	1	0	0	0	0	0	1	0	0
87178	3.0	0	1	0	0	0	0	0	1	0	0	0	0	0	1	0	0	0	0
5499	3.0	0	1	0	0	0	0	0	1	0	0	0	0	0	1	0	0	0	0
84262	3.0	0	1	0	0	0	0	0	1	0	0	0	0	0	1	0	0	0	0
54658	3.0	0	0	1	0	0	0	0	0	1	0	0	0	0	0	1	0	0	0
2747	3.0	0	1	0	0	0	0	0	1	0	0	0	0	0	1	0	0	0	0
9700	3.0	0	0	0	1	0	0	0	0	0	1	0	0	0	0	0	1	0	0
11009	3.0	0	1	0	0	0	0	0	1	0	0	0	0	0	1	0	0	0	0
10861	3.0	0	0	1	0	0	0	0	0	1	0	0	0	0	0	1	0	0	0
5803	3.0	0	1	0	0	0	0	0	1	0	0	0	0	0	1	0	0	0	0
9140	3.0	0	0	1	0	0	0	0	0	1	0	0	0	0	0	1	0	0	0
2348	3.0	0	1	0	0	0	0	0	1	0	0	0	0	0	1	0	0	0	0
51700	3.0	0	1	0	0	0	0	0	1	0	0	0	0	0	1	0	0	0	0
8808	3.0	0	0	1	0	0	0	0	0	1	0	0	0	0	0	1	0	0	0
7073	3.0	0	1	0	0	0	0	0	1	0	0	0	0	0	1	0	0	0	0
219736	3.0	0	0	1	0	0	0	0	0	1	0	0	0	0	0	1	0	0	0
348180	3.0	0	1	0	0	0	0	0	1	0	0	0	0	0	1	0	0	0	0
64135	3.0	0	0	1	0	0	0	0	0	1	0	0	0	0	0	1	0	0	0
5360	3.0	0	1	0	0	0	0	0	1	0	0	0	0	0	1	0	0	0	0
7477	3.0	0	1	0	0	0	0	0	1	0	0	0	0	0	1	0	0	0	0
63967	3.0	0	0	1	0	0	0	0	0	1	0	0	0	0	0	1	0	0	0
8813	3.0	0	1	0	0	0	0	0	1	0	0	0	0	0	1	0	0	0	0
23336	3.0	0	0	1	0	0	0	0	0	1	0	0	0	0	0	1	0	0	0
10797	3.0	0	0	1	0	0	0	0	0	1	0	0	0	0	0	1	0	0	0
2098	3.0	0	1	0	0	0	0	0	1	0	0	0	0	0	1	0	0	0	0
55794	3.0	0	1	0	0	0	0	0	1	0	0	0	0	0	1	0	0	0	0
4843	3.0	1	0	0	0	0	0	1	0	0	0	0	0	1	0	0	0	0	0
91947	3.0	0	1	0	0	0	0	0	1	0	0	0	0	0	1	0	0	0	0
29115	3.0	0	1	0	0	0	0	0	1	0	0	0	0	0	1	0	0	0	0
1982	3.0	0	0	1	0	0	0	0	0	1	0	0	0	0	0	1	0	0	0
4326	3.0	0	1	0	0	0	0	0	1	0	0	0	0	0	1	0	0	0	0
5892	3.0	0	0	1	0	0	0	0	0	1	0	0	0	0	0	1	0	0	0
2054	3.0	0	1	0	0	0	0	0	1	0	0	0	0	0	1	0	0	0	0
6631	3.0	0	1	0	0	0	0	0	1	0	0	0	0	0	1	0	0	0	0
8818	3.0	0	1	0	0	0	0	0	1	0	0	0	0	0	1	0	0	0	0
54443	3.0	0	1	0	0	0	0	0	1	0	0	0	0	0	1	0	0	0	0
83667	3.0	0	0	0	1	0	0	0	0	0	1	0	0	0	0	0	1	0	0
2359	3.0	0	0	1	0	0	0	0	0	1	0	0	0	0	0	1	0	0	0
8312	3.0	0	1	0	0	0	0	0	1	0	0	0	0	0	1	0	0	0	0
3239	3.0	0	0	1	0	0	0	0	0	1	0	0	0	0	0	1	0	0	0
4071	3.0	0	1	0	0	0	0	0	1	0	0	0	0	0	1	0	0	0	0
10113	3.0	0	1	0	0	0	0	0	1	0	0	0	0	0	1	0	0	0	0
2746	3.0	0	1	0	0	0	0	0	1	0	0	0	0	0	1	0	0	0	0
9442	3.0	0	1	0	0	0	0	0	1	0	0	0	0	0	1	0	0	0	0
27085	3.0	0	0	1	0	0	0	0	0	1	0	0	0	0	0	1	0	0	0
5663	3.0	0	1	0	0	0	0	0	1	0	0	0	0	0	1	0	0	0	0
84659	3.0	1	0	0	0	0	0	1	0	0	0	0	0	1	0	0	0	0	0
79837	3.0	0	1	0	0	0	0	0	1	0	0	0	0	0	1	0	0	0	0
201163	3.0	0	1	0	0	0	0	0	1	0	0	0	0	0	1	0	0	0	0
552	3.0	0	0	1	0	0	0	0	0	1	0	0	0	0	0	1	0	0	0
5294	3.0	0	0	1	0	0	0	0	0	1	0	0	0	0	0	1	0	0	0
89872	3.0	0	1	0	0	0	0	0	1	0	0	0	0	0	1	0	0	0	0
8875	3.0	0	0	1	0	0	0	0	0	1	0	0	0	0	0	1	0	0	0
6619	3.0	0	0	1	0	0	0	0	0	1	0	0	0	0	0	1	0	0	0
57520	3.0	0	0	1	0	0	0	0	0	1	0	0	0	0	0	1	0	0	0
83930	3.0	0	1	0	0	0	0	0	1	0	0	0	0	0	1	0	0	0	0
675	3.0	0	0	0	1	0	0	0	0	0	1	0	0	0	0	0	1	0	0
26156	3.0	0	0	1	0	0	0	0	0	1	0	0	0	0	0	1	0	0	0
51673	3.0	0	1	0	0	0	0	0	1	0	0	0	0	0	1	0	0	0	0
1031	3.0	0	0	0	1	0	0	0	0	0	1	0	0	0	0	0	1	0	0
1066	3.0	0	1	0	0	0	0	0	1	0	0	0	0	0	1	0	0	0	0
10342	3.0	0	1	0	0	0	0	0	1	0	0	0	0	0	1	0	0	0	0
1906	3.0	0	1	0	0	0	0	0	1	0	0	0	0	0	1	0	0	0	0
23594	3.0	0	0	1	0	0	0	0	0	1	0	0	0	0	0	1	0	0	0
9456	3.0	0	0	1	0	0	0	0	0	1	0	0	0	0	0	1	0	0	0
166863	3.0	0	0	1	0	0	0	0	0	1	0	0	0	0	0	1	0	0	0
1723	3.0	0	1	0	0	0	0	0	1	0	0	0	0	0	1	0	0	0	0
2203	3.0	1	0	0	0	0	0	1	0	0	0	0	0	1	0	0	0	0	0
2965	3.0	0	0	1	0	0	0	0	0	1	0	0	0	0	0	1	0	0	0
9585	3.0	0	0	1	0	0	0	0	0	1	0	0	0	0	0	1	0	0	0
51226	3.0	0	1	0	0	0	0	0	1	0	0	0	0	0	1	0	0	0	0
50615	3.0	0	0	1	0	0	0	0	0	1	0	0	0	0	0	1	0	0	0
80025	3.0	0	0	1	0	0	0	0	0	1	0	0	0	0	0	1	0	0	0
6926	3.0	0	0	0	1	0	0	0	0	0	1	0	0	0	0	0	1	0	0
3889	3.0	1	0	0	0	0	0	1	0	0	0	0	0	1	0	0	0	0	0
60	3.0	0	1	0	0	0	0	0	1	0	0	0	0	0	1	0	0	0	0
79068	3.0	0	0	1	0	0	0	0	0	1	0	0	0	0	0	1	0	0	0
3358	3.0	1	0	0	0	0	0	1	0	0	0	0	0	1	0	0	0	0	0
1138	3.0	0	0	1	0	0	0	0	0	1	0	0	0	0	0	1	0	0	0
22941	3.0	0	1	0	0	0	0	0	1	0	0	0	0	0	1	0	0	0	0
921	3.0	0	0	1	0	0	0	0	0	1	0	0	0	0	0	1	0	0	0
1482	3.0	0	0	1	0	0	0	0	0	1	0	0	0	0	0	1	0	0	0
5422	3.0	0	0	1	0	0	0	0	0	1	0	0	0	0	0	1	0	0	0
7498	3.0	0	1	0	0	0	0	0	1	0	0	0	0	0	1	0	0	0	0
3992	3.0	0	0	1	0	0	0	0	0	1	0	0	0	0	0	1	0	0	0
5730	3.0	0	0	1	0	0	0	0	0	1	0	0	0	0	0	1	0	0	0
9349	3.0	0	1	0	0	0	0	0	1	0	0	0	0	0	1	0	0	0	0
6697	3.0	0	1	0	0	0	0	0	1	0	0	0	0	0	1	0	0	0	0
10885	3.0	0	0	1	0	0	0	0	0	1	0	0	0	0	0	1	0	0	0
55238	3.0	0	0	1	0	0	0	0	0	1	0	0	0	0	0	1	0	0	0
641	3.0	0	0	1	0	0	0	0	0	1	0	0	0	0	0	1	0	0	0
6364	3.0	0	0	1	0	0	0	0	0	1	0	0	0	0	0	1	0	0	0
55658	3.0	0	1	0	0	0	0	0	1	0	0	0	0	0	1	0	0	0	0
5284	3.0	0	1	0	0	0	0	0	1	0	0	0	0	0	1	0	0	0	0
2617	3.0	0	1	0	0	0	0	0	1	0	0	0	0	0	1	0	0	0	0
7204	3.0	0	0	1	0	0	0	0	0	1	0	0	0	0	0	1	0	0	0
2079	3.0	0	1	0	0	0	0	0	1	0	0	0	0	0	1	0	0	0	0
6905	3.0	0	0	1	0	0	0	0	0	1	0	0	0	0	0	1	0	0	0
9133	3.0	0	0	1	0	0	0	0	0	1	0	0	0	0	0	1	0	0	0
26519	3.0	0	1	0	0	0	0	0	1	0	0	0	0	0	1	0	0	0	0
1440	3.0	0	1	0	0	0	0	0	1	0	0	0	0	0	1	0	0	0	0
6785	3.0	0	0	1	0	0	0	0	0	1	0	0	0	0	0	1	0	0	0
54529	3.0	0	0	1	0	0	0	0	0	1	0	0	0	0	0	1	0	0	0
5270	3.0	1	0	0	0	0	0	1	0	0	0	0	0	1	0	0	0	0	0
5912	3.0	0	1	0	0	0	0	0	1	0	0	0	0	0	1	0	0	0	0
6895	3.0	0	1	0	0	0	0	0	1	0	0	0	0	0	1	0	0	0	0
10563	3.0	0	0	1	0	0	0	0	0	1	0	0	0	0	0	1	0	0	0
8667	3.0	0	0	1	0	0	0	0	0	1	0	0	0	0	0	1	0	0	0
3556	3.0	0	0	1	0	0	0	0	0	1	0	0	0	0	0	1	0	0	0
3751	3.0	0	0	1	0	0	0	0	0	1	0	0	0	0	0	1	0	0	0
3601	3.0	0	0	1	0	0	0	0	0	1	0	0	0	0	0	1	0	0	0
9564	3.0	0	1	0	0	0	0	0	1	0	0	0	0	0	1	0	0	0	0
10634	3.0	0	1	0	0	0	0	0	1	0	0	0	0	0	1	0	0	0	0
79033	3.0	0	1	0	0	0	0	0	1	0	0	0	0	0	1	0	0	0	0
5754	3.0	0	1	0	0	0	0	0	1	0	0	0	0	0	1	0	0	0	0
3615	3.0	0	0	0	0	0	1	0	0	0	0	0	1	0	0	0	0	0	1
2676	3.0	0	0	1	0	0	0	0	0	1	0	0	0	0	0	1	0	0	0
60481	3.0	0	0	1	0	0	0	0	0	1	0	0	0	0	0	1	0	0	0
7175	3.0	0	0	0	1	0	0	0	0	0	1	0	0	0	0	0	1	0	0
51706	3.0	0	1	0	0	0	0	0	1	0	0	0	0	0	1	0	0	0	0
9240	3.0	0	1	0	0	0	0	0	1	0	0	0	0	0	1	0	0	0	0
6882	3.0	0	1	0	0	0	0	0	1	0	0	0	0	0	1	0	0	0	0
10730	3.0	0	1	0	0	0	0	0	1	0	0	0	0	0	1	0	0	0	0
29927	3.0	0	1	0	0	0	0	0	1	0	0	0	0	0	1	0	0	0	0
7447	3.0	0	1	0	0	0	0	0	1	0	0	0	0	0	1	0	0	0	0
155382	3.0	0	1	0	0	0	0	0	1	0	0	0	0	0	1	0	0	0	0
6339	3.0	0	1	0	0	0	0	0	1	0	0	0	0	0	1	0	0	0	0
4842	3.0	0	0	1	0	0	0	0	0	1	0	0	0	0	0	1	0	0	0
5526	3.0	0	1	0	0	0	0	0	1	0	0	0	0	0	1	0	0	0	0
9318	3.0	0	0	1	0	0	0	0	0	1	0	0	0	0	0	1	0	0	0
1671	3.0	1	0	0	0	0	0	1	0	0	0	0	0	1	0	0	0	0	0
50485	3.0	0	0	1	0	0	0	0	0	1	0	0	0	0	0	1	0	0	0
644	3.0	0	1	0	0	0	0	0	1	0	0	0	0	0	1	0	0	0	0
112495	3.0	0	0	0	0	0	1	0	0	0	0	0	1	0	0	0	0	0	1
115708	3.0	0	1	0	0	0	0	0	1	0	0	0	0	0	1	0	0	0	0
3313	3.0	0	0	1	0	0	0	0	0	1	0	0	0	0	0	1	0	0	0
6556	3.0	0	1	0	0	0	0	0	1	0	0	0	0	0	1	0	0	0	0
8111	3.0	0	1	0	0	0	0	0	1	0	0	0	0	0	1	0	0	0	0
143686	3.0	0	0	0	1	0	0	0	0	0	1	0	0	0	0	0	1	0	0
6281	3.0	0	1	0	0	0	0	0	1	0	0	0	0	0	1	0	0	0	0
287	3.0	0	0	1	0	0	0	0	0	1	0	0	0	0	0	1	0	0	0
353141	3.0	0	1	0	0	0	0	0	1	0	0	0	0	0	1	0	0	0	0
5058	3.0	0	0	1	0	0	0	0	0	1	0	0	0	0	0	1	0	0	0
84885	3.0	0	1	0	0	0	0	0	1	0	0	0	0	0	1	0	0	0	0
10302	3.0	0	0	1	0	0	0	0	0	1	0	0	0	0	0	1	0	0	0
5908	3.0	0	1	0	0	0	0	0	1	0	0	0	0	0	1	0	0	0	0
22925	3.0	0	0	1	0	0	0	0	0	1	0	0	0	0	0	1	0	0	0
5593	3.0	0	0	1	0	0	0	0	0	1	0	0	0	0	0	1	0	0	0
29801	3.0	0	1	0	0	0	0	0	1	0	0	0	0	0	1	0	0	0	0
54974	3.0	0	0	1	0	0	0	0	0	1	0	0	0	0	0	1	0	0	0
8659	3.0	1	0	0	0	0	0	1	0	0	0	0	0	1	0	0	0	0	0
114836	3.0	0	0	1	0	0	0	0	0	1	0	0	0	0	0	1	0	0	0
4143	3.0	0	0	1	0	0	0	0	0	1	0	0	0	0	0	1	0	0	0
1717	3.0	0	1	0	0	0	0	0	1	0	0	0	0	0	1	0	0	0	0
147007	3.0	0	1	0	0	0	0	0	1	0	0	0	0	0	1	0	0	0	0
51302	3.0	0	1	0	0	0	0	0	1	0	0	0	0	0	1	0	0	0	0
10059	3.0	0	1	0	0	0	0	0	1	0	0	0	0	0	1	0	0	0	0
5373	3.0	0	1	0	0	0	0	0	1	0	0	0	0	0	1	0	0	0	0
1670	3.0	1	0	0	0	0	0	1	0	0	0	0	0	1	0	0	0	0	0
2058	3.0	0	0	1	0	0	0	0	0	1	0	0	0	0	0	1	0	0	0
383	3.0	0	1	0	0	0	0	0	1	0	0	0	0	0	1	0	0	0	0
2678	3.0	1	0	0	0	0	0	1	0	0	0	0	0	1	0	0	0	0	0
7784	3.0	1	0	0	0	0	0	1	0	0	0	0	0	1	0	0	0	0	0
9156	3.0	0	0	1	0	0	0	0	0	1	0	0	0	0	0	1	0	0	0
57697	3.0	0	0	0	1	0	0	0	0	0	1	0	0	0	0	0	1	0	0
2290	3.0	0	0	1	0	0	0	0	0	1	0	0	0	0	0	1	0	0	0
9557	3.0	0	0	1	0	0	0	0	0	1	0	0	0	0	0	1	0	0	0
4738	3.0	0	1	0	0	0	0	0	1	0	0	0	0	0	1	0	0	0	0
56261	3.0	1	0	0	0	0	0	1	0	0	0	0	0	1	0	0	0	0	0
10075	3.0	0	0	1	0	0	0	0	0	1	0	0	0	0	0	1	0	0	0
898	3.0	0	0	1	0	0	0	0	0	1	0	0	0	0	0	1	0	0	0
81892	3.0	0	1	0	0	0	0	0	1	0	0	0	0	0	1	0	0	0	0
1457	3.0	0	0	1	0	0	0	0	0	1	0	0	0	0	0	1	0	0	0
8975	3.0	0	0	1	0	0	0	0	0	1	0	0	0	0	0	1	0	0	0
9939	3.0	0	0	1	0	0	0	0	0	1	0	0	0	0	0	1	0	0	0
3205	3.0	0	1	0	0	0	0	0	1	0	0	0	0	0	1	0	0	0	0
51665	3.0	0	0	1	0	0	0	0	0	1	0	0	0	0	0	1	0	0	0
1106	3.0	0	0	0	1	0	0	0	0	0	1	0	0	0	0	0	1	0	0
308	3.0	0	1	0	0	0	0	0	1	0	0	0	0	0	1	0	0	0	0
353497	3.0	0	0	1	0	0	0	0	0	1	0	0	0	0	0	1	0	0	0
9356	3.0	0	0	1	0	0	0	0	0	1	0	0	0	0	0	1	0	0	0
10733	3.0	0	0	0	1	0	0	0	0	0	1	0	0	0	0	0	1	0	0
246	3.0	1	0	0	0	0	0	1	0	0	0	0	0	1	0	0	0	0	0
54557	3.0	0	0	1	0	0	0	0	0	1	0	0	0	0	0	1	0	0	0
9397	3.0	0	0	1	0	0	0	0	0	1	0	0	0	0	0	1	0	0	0
92675	3.0	0	1	0	0	0	0	0	1	0	0	0	0	0	1	0	0	0	0
3070	3.0	0	0	1	0	0	0	0	0	1	0	0	0	0	0	1	0	0	0
904	3.0	0	0	0	1	0	0	0	0	0	1	0	0	0	0	0	1	0	0
6646	3.0	0	0	1	0	0	0	0	0	1	0	0	0	0	0	1	0	0	0
150678	3.0	0	1	0	0	0	0	0	1	0	0	0	0	0	1	0	0	0	0
3312	3.0	0	0	1	0	0	0	0	0	1	0	0	0	0	0	1	0	0	0
6717	3.0	0	1	0	0	0	0	0	1	0	0	0	0	0	1	0	0	0	0
128637	3.0	0	0	1	0	0	0	0	0	1	0	0	0	0	0	1	0	0	0
1143	3.0	0	0	1	0	0	0	0	0	1	0	0	0	0	0	1	0	0	0
468	3.0	0	1	0	0	0	0	0	1	0	0	0	0	0	1	0	0	0	0
8836	3.0	0	0	1	0	0	0	0	0	1	0	0	0	0	0	1	0	0	0
90550	3.0	0	1	0	0	0	0	0	1	0	0	0	0	0	1	0	0	0	0
195814	3.0	0	0	1	0	0	0	0	0	1	0	0	0	0	0	1	0	0	0
8925	3.0	0	0	1	0	0	0	0	0	1	0	0	0	0	0	1	0	0	0
85395	3.0	0	1	0	0	0	0	0	1	0	0	0	0	0	1	0	0	0	0
84647	3.0	1	0	0	0	0	0	1	0	0	0	0	0	1	0	0	0	0	0
5214	3.0	0	1	0	0	0	0	0	1	0	0	0	0	0	1	0	0	0	0
4233	3.0	0	1	0	0	0	0	0	1	0	0	0	0	0	1	0	0	0	0
6899	3.0	0	0	1	0	0	0	0	0	1	0	0	0	0	0	1	0	0	0
1719	3.0	0	0	1	0	0	0	0	0	1	0	0	0	0	0	1	0	0	0
8717	3.0	0	1	0	0	0	0	0	1	0	0	0	0	0	1	0	0	0	0
133308	3.0	0	0	1	0	0	0	0	0	1	0	0	0	0	0	1	0	0	0
6652	3.0	0	0	1	0	0	0	0	0	1	0	0	0	0	0	1	0	0	0
26155	3.0	0	1	0	0	0	0	0	1	0	0	0	0	0	1	0	0	0	0
658	3.0	0	0	1	0	0	0	0	0	1	0	0	0	0	0	1	0	0	0
92737	3.0	0	0	1	0	0	0	0	0	1	0	0	0	0	0	1	0	0	0
9447	3.0	0	0	1	0	0	0	0	0	1	0	0	0	0	0	1	0	0	0
6520	3.0	0	1	0	0	0	0	0	1	0	0	0	0	0	1	0	0	0	0
51808	3.0	0	0	1	0	0	0	0	0	1	0	0	0	0	0	1	0	0	0
56670	3.0	0	0	1	0	0	0	0	0	1	0	0	0	0	0	1	0	0	0
223	3.0	0	0	1	0	0	0	0	0	1	0	0	0	0	0	1	0	0	0
5788	3.0	0	0	1	0	0	0	0	0	1	0	0	0	0	0	1	0	0	0
6822	3.0	1	0	0	0	0	0	1	0	0	0	0	0	1	0	0	0	0	0
63971	3.0	0	1	0	0	0	0	0	1	0	0	0	0	0	1	0	0	0	0
8074	3.0	1	0	0	0	0	0	1	0	0	0	0	0	1	0	0	0	0	0
23367	3.0	0	0	1	0	0	0	0	0	1	0	0	0	0	0	1	0	0	0
54550	3.0	0	1	0	0	0	0	0	1	0	0	0	0	0	1	0	0	0	0
84946	3.0	0	0	1	0	0	0	0	0	1	0	0	0	0	0	1	0	0	0
29109	3.0	0	1	0	0	0	0	0	1	0	0	0	0	0	1	0	0	0	0
51234	3.0	0	1	0	0	0	0	0	1	0	0	0	0	0	1	0	0	0	0
26986	3.0	0	0	1	0	0	0	0	0	1	0	0	0	0	0	1	0	0	0
5329	3.0	0	1	0	0	0	0	0	1	0	0	0	0	0	1	0	0	0	0
708	3.0	0	0	0	0	0	1	0	0	0	0	0	1	0	0	0	0	0	1
10617	3.0	0	0	1	0	0	0	0	0	1	0	0	0	0	0	1	0	0	0
762	3.0	0	0	1	0	0	0	0	0	1	0	0	0	0	0	1	0	0	0
51647	3.0	0	1	0	0	0	0	0	1	0	0	0	0	0	1	0	0	0	0
9692	3.0	0	1	0	0	0	0	0	1	0	0	0	0	0	1	0	0	0	0
342372	3.0	1	0	0	0	0	0	1	0	0	0	0	0	1	0	0	0	0	0
2172	3.0	0	0	1	0	0	0	0	0	1	0	0	0	0	0	1	0	0	0
28959	3.0	1	0	0	0	0	0	1	0	0	0	0	0	1	0	0	0	0	0
9942	3.0	0	0	1	0	0	0	0	0	1	0	0	0	0	0	1	0	0	0
2155	3.0	1	0	0	0	0	0	1	0	0	0	0	0	1	0	0	0	0	0
84174	3.0	0	0	1	0	0	0	0	0	1	0	0	0	0	0	1	0	0	0
441024	3.0	0	1	0	0	0	0	0	1	0	0	0	0	0	1	0	0	0	0
26985	3.0	0	0	1	0	0	0	0	0	1	0	0	0	0	0	1	0	0	0
26520	3.0	0	1	0	0	0	0	0	1	0	0	0	0	0	1	0	0	0	0
8406	3.0	0	0	1	0	0	0	0	0	1	0	0	0	0	0	1	0	0	0
162514	3.0	0	1	0	0	0	0	0	1	0	0	0	0	0	1	0	0	0	0
2281	3.0	0	1	0	0	0	0	0	1	0	0	0	0	0	1	0	0	0	0
91663	3.0	0	1	0	0	0	0	0	1	0	0	0	0	0	1	0	0	0	0
6474	3.0	0	0	1	0	0	0	0	0	1	0	0	0	0	0	1	0	0	0
2935	3.0	0	0	1	0	0	0	0	0	1	0	0	0	0	0	1	0	0	0
375748	3.0	0	0	0	1	0	0	0	0	0	1	0	0	0	0	0	1	0	0
9607	3.0	1	0	0	0	0	0	1	0	0	0	0	0	1	0	0	0	0	0
3308	3.0	0	0	1	0	0	0	0	0	1	0	0	0	0	0	1	0	0	0
3592	3.0	0	0	1	0	0	0	0	0	1	0	0	0	0	0	1	0	0	0
9055	3.0	0	0	1	0	0	0	0	0	1	0	0	0	0	0	1	0	0	0
55183	3.0	0	0	1	0	0	0	0	0	1	0	0	0	0	0	1	0	0	0
23305	3.0	1	0	0	0	0	0	1	0	0	0	0	0	1	0	0	0	0	0
154807	3.0	0	1	0	0	0	0	0	1	0	0	0	0	0	1	0	0	0	0
1747	3.0	1	0	0	0	0	0	1	0	0	0	0	0	1	0	0	0	0	0
57634	3.0	0	0	0	1	0	0	0	0	0	1	0	0	0	0	0	1	0	0
84058	3.0	0	1	0	0	0	0	0	1	0	0	0	0	0	1	0	0	0	0
340654	3.0	0	1	0	0	0	0	0	1	0	0	0	0	0	1	0	0	0	0
57570	3.0	0	1	0	0	0	0	0	1	0	0	0	0	0	1	0	0	0	0
919	3.0	0	0	1	0	0	0	0	0	1	0	0	0	0	0	1	0	0	0
5917	3.0	0	0	1	0	0	0	0	0	1	0	0	0	0	0	1	0	0	0
57463	3.0	0	0	1	0	0	0	0	0	1	0	0	0	0	0	1	0	0	0
27341	3.0	0	1	0	0	0	0	0	1	0	0	0	0	0	1	0	0	0	0
4773	3.0	0	0	1	0	0	0	0	0	1	0	0	0	0	0	1	0	0	0
3235	3.0	0	1	0	0	0	0	0	1	0	0	0	0	0	1	0	0	0	0
85440	3.0	0	0	1	0	0	0	0	0	1	0	0	0	0	0	1	0	0	0
483	3.0	0	1	0	0	0	0	0	1	0	0	0	0	0	1	0	0	0	0
7156	3.0	0	0	0	1	0	0	0	0	0	1	0	0	0	0	0	1	0	0
9550	3.0	0	1	0	0	0	0	0	1	0	0	0	0	0	1	0	0	0	0
23743	3.0	0	0	1	0	0	0	0	0	1	0	0	0	0	0	1	0	0	0
6622	3.0	0	0	1	0	0	0	0	0	1	0	0	0	0	0	1	0	0	0
50515	3.0	0	0	1	0	0	0	0	0	1	0	0	0	0	0	1	0	0	0
3297	3.0	1	0	0	0	0	0	1	0	0	0	0	0	1	0	0	0	0	0
30812	3.0	0	0	1	0	0	0	0	0	1	0	0	0	0	0	1	0	0	0
9389	3.0	0	0	1	0	0	0	0	0	1	0	0	0	0	0	1	0	0	0
4838	3.0	1	0	0	0	0	0	1	0	0	0	0	0	1	0	0	0	0	0
9283	3.0	0	1	0	0	0	0	0	1	0	0	0	0	0	1	0	0	0	0
9371	3.0	0	1	0	0	0	0	0	1	0	0	0	0	0	1	0	0	0	0
60560	3.0	0	0	0	1	0	0	0	0	0	1	0	0	0	0	0	1	0	0
377	3.0	0	1	0	0	0	0	0	1	0	0	0	0	0	1	0	0	0	0
993	3.0	0	0	0	0	0	1	0	0	0	0	0	1	0	0	0	0	0	1
25805	3.0	1	0	0	0	0	0	1	0	0	0	0	0	1	0	0	0	0	0
23054	3.0	0	0	0	1	0	0	0	0	0	1	0	0	0	0	0	1	0	0
8029	3.0	0	0	1	0	0	0	0	0	1	0	0	0	0	0	1	0	0	0
28982	3.0	0	0	1	0	0	0	0	0	1	0	0	0	0	0	1	0	0	0
4751	3.0	0	0	1	0	0	0	0	0	1	0	0	0	0	0	1	0	0	0
57405	3.0	0	0	1	0	0	0	0	0	1	0	0	0	0	0	1	0	0	0
8451	3.0	0	1	0	0	0	0	0	1	0	0	0	0	0	1	0	0	0	0
90	3.0	0	1	0	0	0	0	0	1	0	0	0	0	0	1	0	0	0	0
7345	3.0	0	0	1	0	0	0	0	0	1	0	0	0	0	0	1	0	0	0
10135	3.0	0	1	0	0	0	0	0	1	0	0	0	0	0	1	0	0	0	0
11080	3.0	0	0	1	0	0	0	0	0	1	0	0	0	0	0	1	0	0	0
2664	3.0	0	1	0	0	0	0	0	1	0	0	0	0	0	1	0	0	0	0
3416	3.0	0	0	1	0	0	0	0	0	1	0	0	0	0	0	1	0	0	0
55361	3.0	0	1	0	0	0	0	0	1	0	0	0	0	0	1	0	0	0	0
51363	3.0	0	1	0	0	0	0	0	1	0	0	0	0	0	1	0	0	0	0
4068	3.0	0	0	1	0	0	0	0	0	1	0	0	0	0	0	1	0	0	0
5223	3.0	0	1	0	0	0	0	0	1	0	0	0	0	0	1	0	0	0	0
10376	3.0	0	1	0	0	0	0	0	1	0	0	0	0	0	1	0	0	0	0
84636	3.0	0	0	1	0	0	0	0	0	1	0	0	0	0	0	1	0	0	0
1562	3.0	0	0	1	0	0	0	0	0	1	0	0	0	0	0	1	0	0	0
147872	3.0	0	0	1	0	0	0	0	0	1	0	0	0	0	0	1	0	0	0
114793	3.0	0	1	0	0	0	0	0	1	0	0	0	0	0	1	0	0	0	0
6750	3.0	0	0	1	0	0	0	0	0	1	0	0	0	0	0	1	0	0	0
3932	3.0	0	0	1	0	0	0	0	0	1	0	0	0	0	0	1	0	0	0
8675	3.0	0	1	0	0	0	0	0	1	0	0	0	0	0	1	0	0	0	0
25999	3.0	0	0	1	0	0	0	0	0	1	0	0	0	0	0	1	0	0	0
7322	3.0	0	0	1	0	0	0	0	0	1	0	0	0	0	0	1	0	0	0
55532	3.0	0	0	1	0	0	0	0	0	1	0	0	0	0	0	1	0	0	0
10413	3.0	0	1	0	0	0	0	0	1	0	0	0	0	0	1	0	0	0	0
5515	3.0	0	0	1	0	0	0	0	0	1	0	0	0	0	0	1	0	0	0
54681	3.0	0	0	0	0	0	1	0	0	0	0	0	1	0	0	0	0	0	1
2520	3.0	0	1	0	0	0	0	0	1	0	0	0	0	0	1	0	0	0	0
96459	3.0	0	0	1	0	0	0	0	0	1	0	0	0	0	0	1	0	0	0
4809	3.0	0	1	0	0	0	0	0	1	0	0	0	0	0	1	0	0	0	0
2770	3.0	0	1	0	0	0	0	0	1	0	0	0	0	0	1	0	0	0	0
6228	3.0	0	0	1	0	0	0	0	0	1	0	0	0	0	0	1	0	0	0
7473	3.0	0	0	0	1	0	0	0	0	0	1	0	0	0	0	0	1	0	0
11260	3.0	0	0	1	0	0	0	0	0	1	0	0	0	0	0	1	0	0	0
22931	3.0	0	1	0	0	0	0	0	1	0	0	0	0	0	1	0	0	0	0
8812	3.0	0	1	0	0	0	0	0	1	0	0	0	0	0	1	0	0	0	0
51474	3.0	0	1	0	0	0	0	0	1	0	0	0	0	0	1	0	0	0	0
5307	3.0	0	0	1	0	0	0	0	0	1	0	0	0	0	0	1	0	0	0
55696	3.0	0	0	1	0	0	0	0	0	1	0	0	0	0	0	1	0	0	0
115352	3.0	0	0	1	0	0	0	0	0	1	0	0	0	0	0	1	0	0	0
10125	3.0	0	0	1	0	0	0	0	0	1	0	0	0	0	0	1	0	0	0
6513	3.0	0	0	1	0	0	0	0	0	1	0	0	0	0	0	1	0	0	0
27229	3.0	0	0	0	1	0	0	0	0	0	1	0	0	0	0	0	1	0	0
29978	3.0	0	0	1	0	0	0	0	0	1	0	0	0	0	0	1	0	0	0
11051	3.0	0	0	1	0	0	0	0	0	1	0	0	0	0	0	1	0	0	0
23248	3.0	0	0	0	1	0	0	0	0	0	1	0	0	0	0	0	1	0	0
5805	3.0	0	1	0	0	0	0	0	1	0	0	0	0	0	1	0	0	0	0
3984	3.0	0	1	0	0	0	0	0	1	0	0	0	0	0	1	0	0	0	0
51704	3.0	0	0	1	0	0	0	0	0	1	0	0	0	0	0	1	0	0	0
57132	3.0	0	1	0	0	0	0	0	1	0	0	0	0	0	1	0	0	0	0
140606	3.0	0	0	1	0	0	0	0	0	1	0	0	0	0	0	1	0	0	0
7837	3.0	0	1	0	0	0	0	0	1	0	0	0	0	0	1	0	0	0	0
84910	3.0	0	1	0	0	0	0	0	1	0	0	0	0	0	1	0	0	0	0
10457	3.0	0	0	1	0	0	0	0	0	1	0	0	0	0	0	1	0	0	0
4357	3.0	0	1	0	0	0	0	0	1	0	0	0	0	0	1	0	0	0	0
11236	3.0	0	1	0	0	0	0	0	1	0	0	0	0	0	1	0	0	0	0
3964	3.0	0	0	1	0	0	0	0	0	1	0	0	0	0	0	1	0	0	0
55505	3.0	0	1	0	0	0	0	0	1	0	0	0	0	0	1	0	0	0	0
56652	3.0	0	0	0	0	0	1	0	0	0	0	0	1	0	0	0	0	0	1
7030	3.0	0	0	1	0	0	0	0	0	1	0	0	0	0	0	1	0	0	0
7189	3.0	0	0	1	0	0	0	0	0	1	0	0	0	0	0	1	0	0	0
1780	3.0	0	0	1	0	0	0	0	0	1	0	0	0	0	0	1	0	0	0
50507	3.0	0	1	0	0	0	0	0	1	0	0	0	0	0	1	0	0	0	0
4131	3.0	0	0	1	0	0	0	0	0	1	0	0	0	0	0	1	0	0	0
3990	3.0	0	1	0	0	0	0	0	1	0	0	0	0	0	1	0	0	0	0
3273	3.0	0	0	1	0	0	0	0	0	1	0	0	0	0	0	1	0	0	0
79882	3.0	0	0	0	1	0	0	0	0	0	1	0	0	0	0	0	1	0	0
6170	3.0	1	0	0	0	0	0	1	0	0	0	0	0	1	0	0	0	0	0
80834	3.0	1	0	0	0	0	0	1	0	0	0	0	0	1	0	0	0	0	0
51629	3.0	0	1	0	0	0	0	0	1	0	0	0	0	0	1	0	0	0	0
7475	3.0	1	0	0	0	0	0	1	0	0	0	0	0	1	0	0	0	0	0
8454	3.0	0	1	0	0	0	0	0	1	0	0	0	0	0	1	0	0	0	0
51714	3.0	0	1	0	0	0	0	0	1	0	0	0	0	0	1	0	0	0	0
8934	3.0	0	0	1	0	0	0	0	0	1	0	0	0	0	0	1	0	0	0
5495	3.0	0	0	1	0	0	0	0	0	1	0	0	0	0	0	1	0	0	0
9071	3.0	1	0	0	0	0	0	1	0	0	0	0	0	1	0	0	0	0	0
6617	3.0	0	1	0	0	0	0	0	1	0	0	0	0	0	1	0	0	0	0
22829	3.0	0	0	1	0	0	0	0	0	1	0	0	0	0	0	1	0	0	0
2979	3.0	0	1	0	0	0	0	0	1	0	0	0	0	0	1	0	0	0	0
23332	3.0	0	0	0	1	0	0	0	0	0	1	0	0	0	0	0	1	0	0
53918	3.0	0	0	1	0	0	0	0	0	1	0	0	0	0	0	1	0	0	0
3702	3.0	0	0	1	0	0	0	0	0	1	0	0	0	0	0	1	0	0	0
23236	3.0	0	0	1	0	0	0	0	0	1	0	0	0	0	0	1	0	0	0
25924	3.0	0	0	1	0	0	0	0	0	1	0	0	0	0	0	1	0	0	0
171568	3.0	0	1	0	0	0	0	0	1	0	0	0	0	0	1	0	0	0	0
6096	3.0	0	0	1	0	0	0	0	0	1	0	0	0	0	0	1	0	0	0
4311	3.0	0	1	0	0	0	0	0	1	0	0	0	0	0	1	0	0	0	0
55800	3.0	0	0	1	0	0	0	0	0	1	0	0	0	0	0	1	0	0	0
3265	3.0	0	1	0	0	0	0	0	1	0	0	0	0	0	1	0	0	0	0
5950	3.0	1	0	0	0	0	0	1	0	0	0	0	0	1	0	0	0	0	0
8892	3.0	0	1	0	0	0	0	0	1	0	0	0	0	0	1	0	0	0	0
6319	3.0	0	0	1	0	0	0	0	0	1	0	0	0	0	0	1	0	0	0
9448	3.0	0	1	0	0	0	0	0	1	0	0	0	0	0	1	0	0	0	0
145389	3.0	0	1	0	0	0	0	0	1	0	0	0	0	0	1	0	0	0	0
8828	3.0	0	0	1	0	0	0	0	0	1	0	0	0	0	0	1	0	0	0
23581	3.0	0	1	0	0	0	0	0	1	0	0	0	0	0	1	0	0	0	0
669	3.0	0	1	0	0	0	0	0	1	0	0	0	0	0	1	0	0	0	0
79142	3.0	0	1	0	0	0	0	0	1	0	0	0	0	0	1	0	0	0	0
90637	3.0	0	1	0	0	0	0	0	1	0	0	0	0	0	1	0	0	0	0
2638	3.0	0	0	1	0	0	0	0	0	1	0	0	0	0	0	1	0	0	0
55236	3.0	0	1	0	0	0	0	0	1	0	0	0	0	0	1	0	0	0	0
80218	3.0	0	0	1	0	0	0	0	0	1	0	0	0	0	0	1	0	0	0
29785	3.0	0	0	1	0	0	0	0	0	1	0	0	0	0	0	1	0	0	0
1466	3.0	0	0	1	0	0	0	0	0	1	0	0	0	0	0	1	0	0	0
146	3.0	0	0	1	0	0	0	0	0	1	0	0	0	0	0	1	0	0	0
4097	3.0	0	1	0	0	0	0	0	1	0	0	0	0	0	1	0	0	0	0
7306	3.0	0	1	0	0	0	0	0	1	0	0	0	0	0	1	0	0	0	0
152	3.0	0	0	0	0	1	0	0	0	0	0	1	0	0	0	0	0	1	0
4942	3.0	0	0	1	0	0	0	0	0	1	0	0	0	0	0	1	0	0	0
1654	3.0	0	0	1	0	0	0	0	0	1	0	0	0	0	0	1	0	0	0
8687	3.0	1	0	0	0	0	0	1	0	0	0	0	0	1	0	0	0	0	0
80142	3.0	0	1	0	0	0	0	0	1	0	0	0	0	0	1	0	0	0	0
2243	3.0	1	0	0	0	0	0	1	0	0	0	0	0	1	0	0	0	0	0
85456	3.0	0	1	0	0	0	0	0	1	0	0	0	0	0	1	0	0	0	0
79670	3.0	0	0	0	1	0	0	0	0	0	1	0	0	0	0	0	1	0	0
252995	3.0	0	0	1	0	0	0	0	0	1	0	0	0	0	0	1	0	0	0
84142	3.0	0	0	1	0	0	0	0	0	1	0	0	0	0	0	1	0	0	0
5216	3.0	0	1	0	0	0	0	0	1	0	0	0	0	0	1	0	0	0	0
23560	3.0	0	1	0	0	0	0	0	1	0	0	0	0	0	1	0	0	0	0
3882	3.0	1	0	0	0	0	0	1	0	0	0	0	0	1	0	0	0	0	0
1975	3.0	0	0	1	0	0	0	0	0	1	0	0	0	0	0	1	0	0	0
2186	3.0	0	0	0	1	0	0	0	0	0	1	0	0	0	0	0	1	0	0
1965	3.0	0	1	0	0	0	0	0	1	0	0	0	0	0	1	0	0	0	0
51074	3.0	0	0	1	0	0	0	0	0	1	0	0	0	0	0	1	0	0	0
3229	3.0	0	1	0	0	0	0	0	1	0	0	0	0	0	1	0	0	0	0
7070	3.0	0	0	1	0	0	0	0	0	1	0	0	0	0	0	1	0	0	0
5228	3.0	0	1	0	0	0	0	0	1	0	0	0	0	0	1	0	0	0	0
6878	3.0	0	1	0	0	0	0	0	1	0	0	0	0	0	1	0	0	0	0
55746	3.0	0	0	1	0	0	0	0	0	1	0	0	0	0	0	1	0	0	0
5079	3.0	0	0	1	0	0	0	0	0	1	0	0	0	0	0	1	0	0	0
109	3.0	0	0	1	0	0	0	0	0	1	0	0	0	0	0	1	0	0	0
54904	3.0	0	0	0	1	0	0	0	0	0	1	0	0	0	0	0	1	0	0
7481	3.0	1	0	0	0	0	0	1	0	0	0	0	0	1	0	0	0	0	0
80020	3.0	0	0	1	0	0	0	0	0	1	0	0	0	0	0	1	0	0	0
221391	3.0	0	0	1	0	0	0	0	0	1	0	0	0	0	0	1	0	0	0
84250	3.0	0	0	1	0	0	0	0	0	1	0	0	0	0	0	1	0	0	0
325	3.0	0	0	1	0	0	0	0	0	1	0	0	0	0	0	1	0	0	0
10440	3.0	0	1	0	0	0	0	0	1	0	0	0	0	0	1	0	0	0	0
23768	3.0	0	1	0	0	0	0	0	1	0	0	0	0	0	1	0	0	0	0
64423	3.0	0	1	0	0	0	0	0	1	0	0	0	0	0	1	0	0	0	0
5601	3.0	0	0	1	0	0	0	0	0	1	0	0	0	0	0	1	0	0	0
[truncated: 2,980 more rows]
