# Supplementary material for: Both cell autonomous and non-autonomous processes modulate the association between replication timing and mutation rate
Source: Sci Rep. 2023 Aug 12;13:13143. doi: 10.1038/s41598-023-39463-1 (PMC10423235; doi:10.1038/s41598-023-39463-1)
Supplement: Supplementary file 10 — Supplementary Table S8. [file 41598_2023_39463_MOESM10_ESM.csv]

_MEMBER_COAD-US	_MEMBER_HNSC-US	_MEMBER_KIRP-US	_MEMBER_LGG-US	_MEMBER_PRAD-CA	_MEMBER_PRAD-US	_LogP_COAD-US	_LogP_HNSC-US	_LogP_KIRP-US	_LogP_LGG-US	_LogP_PRAD-CA	_LogP_PRAD-US	GO	_PATTERN_	_RANK_	GiniIndex	Category	CategoryID	Description	PARENT_GO	LogP	Enrichment	Z-score	#TotalGeneInLibrary	#GeneInGO	#GeneInHitList	#GeneInGOAndHitList	%InGO	STDV %InGO	GeneID	Hits	Log(q-value)	EvidenceCutoff	GROUP_ID	FirstInGroupByEnrichment	FirstInGroupByLogP	BestLogPInGroup	BestEnrichmentInGroup	URL
0	1	1	1	0	1	0.0	-14.537734681839623	-8.297278573467523	-4.581502116096238	0.0	-5.475833455368154	GO:0019438	M011101	4	0	GO Biological Processes	19	aromatic compound biosynthetic process	19_GO:0008152 metabolic process	-50.9857111899409	3.2451585287851694	18.493710328007193	30211	799	2307	198	8.58257477243173	0.5831757992195107	15|47|109|114|132|142|158|271|353|468|471|514|518|902|904|1022|1025|1063|1386|1497|1503|1610|1716|1719|1723|1736|1791|1836|1906|2069|2071|2074|2181|2309|2356|2617|2673|2963|2965|2987|3145|3205|3235|3297|3326|3614|3615|3620|3651|3735|4141|4199|4331|4335|4361|4522|4609|4830|4831|4860|4907|5053|5079|5092|5160|5238|5245|5373|5422|5429|5433|5436|5469|5471|5557|5631|5805|5983|6182|6241|6490|6617|6618|6…	AANAT|ACLY|ADCY3|ADCY8|ADK|PARP1|ADSL|AMPD2|APRT|ATF4|ATIC|ATP5F1E|ATP5MC3|CCNH|CCNT1|CDK7|CDK9|CENPF|ATF2|CTNS|CTPS1|DAO|DGUOK|DHFR|DHODH|DKC1|DNTT|SLC26A2|EDN1|EREG|ERCC3|ERCC6|ACSL3|FOXO3|FPGS|GARS1|GFPT1|GTF2F2|GTF2H1|GUK1|HMBS|HOXA9|HOXD9|HSF1|HSP90AB1|IMPDH1|IMPDH2|IDO1|PDX1|KARS1|MARS1|ME1|MNAT1|MNT|MRE11|MTHFD1|MYC|NME1|NME2|PNP|NT5E|PAH|PAX5|PCBD1|PDHA1|PGM3|PHB1|PMM2|POLA1|POLH|POLR2D|P…	-46.7978803694969	0	1.0	1.0	1.0	-50.9857111899409	3.24648248699308
0	1	1	1	0	1	0.0	-13.677827664919022	-8.865820786996457	-4.243478896208058	0.0	-5.0191982055003574	GO:0018130	M011101	4	0	GO Biological Processes	19	heterocycle biosynthetic process	19_GO:0008152 metabolic process	-48.664911197208745	3.199246651632621	18.010455570163717	30211	790	2307	193	8.365843086259211	0.5764474922739645	15|47|109|114|132|142|158|271|353|468|471|514|518|902|904|1022|1025|1063|1373|1386|1503|1716|1719|1723|1736|1791|1836|1906|2069|2071|2074|2181|2309|2356|2617|2673|2963|2965|2987|3145|3205|3235|3297|3326|3614|3615|3620|3651|3735|4141|4199|4331|4335|4361|4522|4609|4830|4831|4860|4907|4942|5079|5092|5160|5238|5245|5360|5373|5422|5429|5433|5436|5469|5471|5557|5631|5805|5983|6182|6241|6617|6618|6619|6…	AANAT|ACLY|ADCY3|ADCY8|ADK|PARP1|ADSL|AMPD2|APRT|ATF4|ATIC|ATP5F1E|ATP5MC3|CCNH|CCNT1|CDK7|CDK9|CENPF|CPS1|ATF2|CTPS1|DGUOK|DHFR|DHODH|DKC1|DNTT|SLC26A2|EDN1|EREG|ERCC3|ERCC6|ACSL3|FOXO3|FPGS|GARS1|GFPT1|GTF2F2|GTF2H1|GUK1|HMBS|HOXA9|HOXD9|HSF1|HSP90AB1|IMPDH1|IMPDH2|IDO1|PDX1|KARS1|MARS1|ME1|MNAT1|MNT|MRE11|MTHFD1|MYC|NME1|NME2|PNP|NT5E|OAT|PAX5|PCBD1|PDHA1|PGM3|PHB1|PLTP|PMM2|POLA1|POLH|POLR2D|…	-44.77811037242873	0	1.0	0.0	0.0	-50.9857111899409	3.24648248699308
0	1	1	1	0	0	0.0	-6.986768718683042	-10.543520461816561	-14.133962460933406	0.0	0.0	GO:0010564	M011100	3	0	GO Biological Processes	19	regulation of cell cycle process	19_GO:0050789 regulation of biological process	-47.968537745345515	3.3690102670335986	18.073690751152903	30211	688	2307	177	7.672301690507152	0.5541215535100522	90|207|324|328|595|598|641|652|675|699|701|801|858|891|900|902|940|990|991|993|994|995|1022|1029|1031|1062|1063|1069|1263|1386|1457|1459|1543|1613|1654|1813|1906|1950|1956|2069|2071|2074|2177|2770|3192|3209|3304|3373|3481|3552|3553|3624|3832|4085|4288|4331|4361|4436|4488|4609|4751|4869|5119|5155|5314|5347|5469|5515|5526|5591|5629|5933|6241|6790|6872|7013|7014|7039|7175|7272|7480|8091|8260|8313|84…	ACVR1|AKT1|APC|APEX1|CCND1|BCL2L1|BLM|BMP4|BRCA2|BUB1|BUB1B|CALM1|CAV2|CCNB1|CCNG1|CCNH|CD28|CDC6|CDC20|CDC25A|CDC25B|CDC25C|CDK7|CDKN2A|CDKN2C|CENPE|CENPF|CETN2|PLK3|ATF2|CSNK2A1|CSNK2A2|CYP1A1|DAPK3|DDX3X|DRD2|EDN1|EGF|EGFR|EREG|ERCC3|ERCC6|FANCD2|GNAI1|HNRNPU|HOXA13|HSPA1B|HYAL1|IGF2|IL1A|IL1B|INHBA|KIF11|MAD2L1|MKI67|MNAT1|MRE11|MSH2|MSX2|MYC|NEK2|NPM1|CHMP1A|PDGFB|PKHD1|PLK1|MED1|PPP2CA|PPP2…	-44.25782817962118	0	2.0	1.0	1.0	-47.968537745345515	3.817271497238645
0	1	1	1	0	1	0.0	-13.175744593049561	-8.21095870742077	-4.493098592538797	0.0	-5.654622268847222	GO:0034654	M011101	4	0	GO Biological Processes	19	nucleobase-containing compound biosynthetic process	19_GO:0008152 metabolic process	-45.787501467009655	3.24648248699308	17.51748330546897	30211	718	2307	178	7.715648027741656	0.5555542062362844	47|109|114|132|142|158|271|353|468|471|514|518|902|904|1022|1025|1063|1386|1503|1716|1723|1736|1791|1836|1906|2069|2071|2074|2181|2309|2617|2673|2963|2965|2987|3205|3235|3297|3326|3614|3615|3620|3651|3735|4141|4199|4331|4335|4361|4522|4609|4830|4831|4860|4907|5079|5160|5238|5245|5373|5422|5429|5433|5436|5469|5471|5557|5631|5983|6182|6241|6617|6618|6619|6675|6785|6872|6873|6874|6878|6881|6882|6884…	ACLY|ADCY3|ADCY8|ADK|PARP1|ADSL|AMPD2|APRT|ATF4|ATIC|ATP5F1E|ATP5MC3|CCNH|CCNT1|CDK7|CDK9|CENPF|ATF2|CTPS1|DGUOK|DHODH|DKC1|DNTT|SLC26A2|EDN1|EREG|ERCC3|ERCC6|ACSL3|FOXO3|GARS1|GFPT1|GTF2F2|GTF2H1|GUK1|HOXA9|HOXD9|HSF1|HSP90AB1|IMPDH1|IMPDH2|IDO1|PDX1|KARS1|MARS1|ME1|MNAT1|MNT|MRE11|MTHFD1|MYC|NME1|NME2|PNP|NT5E|PAX5|PDHA1|PGM3|PHB1|PMM2|POLA1|POLH|POLR2D|POLR2G|MED1|PPAT|PRIM1|PRPS1|RFC3|MRPL12|…	-42.20173063789362	0	1.0	0.0	0.0	-50.9857111899409	3.24648248699308
0	1	1	1	0	0	0.0	-5.130604736068629	-17.217164339177465	-11.227035497167206	0.0	0.0	GO:1903047	M011100	3	0	GO Biological Processes	19	mitotic cell cycle process	19_GO:0009987 cellular process	-44.5463905757267	3.7452735153879497	17.79827513622102	30211	500	2307	143	6.198526224534027	0.5020248963691055	324|375|389|586|595|641|675|699|701|801|815|890|891|898|900|990|991|993|994|995|997|1021|1033|1058|1062|1063|1164|1263|1386|1874|1977|1978|2177|2316|2935|3619|3688|3796|3832|3833|3837|4085|4173|4331|4361|4436|4609|4628|4751|5119|5314|5347|5422|5591|5901|6152|6242|6502|6790|6873|6881|6905|7164|7175|7272|7480|8091|8451|8454|8697|8882|8883|9024|9055|9113|9126|9133|9183|9371|9493|9700|9787|9793|9928|…	APC|ARF1|RHOC|BCAT1|CCND1|BLM|BRCA2|BUB1|BUB1B|CALM1|CAMK2A|CCNA2|CCNB1|CCNE1|CCNG1|CDC6|CDC20|CDC25A|CDC25B|CDC25C|CDC34|CDK6|CDKN3|CENPA|CENPE|CENPF|CKS2|PLK3|ATF2|E2F4|EIF4E|EIF4EBP1|FANCD2|FLNA|GSPT1|INCENP|ITGB1|KIF2A|KIF11|KIFC1|KPNB1|MAD2L1|MCM4|MNAT1|MRE11|MSH2|MYC|MYH10|NEK2|CHMP1A|PKHD1|PLK1|POLA1|PRKDC|RAN|RPL24|RTKN|SKP2|AURKA|TAF2|TAF10|TBCE|TPD52L1|TPR|TTK|WNT10B|HMGA2|CUL4A|CUL1|CD…	-41.05752975961872	0	3.0	1.0	1.0	-44.5463905757267	5.102089068278925
1	1	1	0	0	1	-4.279826612988288	-5.550160388872725	-12.045494466325836	0.0	0.0	-2.2841858346093984	GO:0010817	M111001	4	0	GO Biological Processes	19	regulation of hormone levels	19_GO:0065007 biological regulation	-42.88071827860668	3.6962715158633612	17.40934865561083	30211	496	2307	140	6.068487212830516	0.4970751837379843	15|114|127|133|174|216|223|231|587|590|668|952|1109|1113|1374|1381|1382|1394|1543|1551|1562|1565|1592|1594|1601|1645|1646|1717|1813|1906|2099|2243|2266|2281|2297|2746|2752|2822|2850|2922|3091|3170|3172|3249|3283|3292|3295|3358|3416|3553|3569|3624|3651|3667|3784|3814|4843|5028|5046|5125|5467|5469|5715|5798|5947|5950|6352|6566|6664|6690|6717|6777|6804|6810|6822|6845|6869|6906|6926|7276|7363|7425|74…	AANAT|ADCY8|ADH4|ADM|AFP|ALDH1A1|ALDH9A1|AKR1B1|BCAT2|BCHE|FOXL2|CD38|AKR1C4|CHGA|CPT1A|CRABP1|CRABP2|CRHR1|CYP1A1|CYP3A7|CYP2C18|CYP2D6|CYP26A1|CYP27B1|DAB2|AKR1C1|AKR1C2|DHCR7|DRD2|EDN1|ESR1|FGA|FGG|FKBP1B|FOXD1|GLUD1|GLUL|GPLD1|GPR27|GRP|HIF1A|FOXA2|HNF4A|HPN|HSD3B1|HSD17B1|HSD17B4|HTR2C|IDE|IL1B|IL6|INHBA|PDX1|IRS1|KCNQ1|KISS1|NOS2|P2RY1|PCSK6|PCSK5|PPARD|MED1|PSMD9|PTPRN|RBP1|RBP4|CCL5|SLC16…	-39.471038708546324	0	4.0	1.0	1.0	-42.88071827860668	5.335147457817592
0	1	1	1	0	0	0.0	-5.604761450249361	-15.772837133968986	-14.967666717189937	0.0	0.0	GO:0000278	M011100	3	0	GO Biological Processes	19	mitotic cell cycle	19_GO:0009987 cellular process	-42.724840743753724	3.4297376514541664	17.108008431887054	30211	588	2307	154	6.675335934113567	0.5196500621315212	324|375|389|586|595|641|675|699|701|801|815|890|891|898|900|990|991|993|994|995|997|1021|1033|1058|1062|1063|1069|1164|1263|1386|1788|1874|1977|1978|2177|2316|2935|3619|3688|3796|3832|3833|3837|4085|4173|4331|4361|4436|4609|4628|4751|5119|5314|5347|5422|5591|5901|6152|6242|6502|6790|6873|6881|6905|7164|7175|7272|7480|7516|8091|8451|8454|8697|8882|8883|9024|9055|9113|9126|9133|9183|9221|9371|9493|…	APC|ARF1|RHOC|BCAT1|CCND1|BLM|BRCA2|BUB1|BUB1B|CALM1|CAMK2A|CCNA2|CCNB1|CCNE1|CCNG1|CDC6|CDC20|CDC25A|CDC25B|CDC25C|CDC34|CDK6|CDKN3|CENPA|CENPE|CENPF|CETN2|CKS2|PLK3|ATF2|DNMT3A|E2F4|EIF4E|EIF4EBP1|FANCD2|FLNA|GSPT1|INCENP|ITGB1|KIF2A|KIF11|KIFC1|KPNB1|MAD2L1|MCM4|MNAT1|MRE11|MSH2|MYC|MYH10|NEK2|CHMP1A|PKHD1|PLK1|POLA1|PRKDC|RAN|RPL24|RTKN|SKP2|AURKA|TAF2|TAF10|TBCE|TPD52L1|TPR|TTK|WNT10B|XRCC2|…	-39.38210796332398	0	3.0	0.0	0.0	-44.5463905757267	5.102089068278925
0	1	1	0	0	0	0.0	-6.425854681310454	-12.869917116964366	0.0	0.0	0.0	GO:0001934	M011000	2	0	GO Biological Processes	19	positive regulation of protein phosphorylation	19_GO:0048518 positive regulation of biological process	-39.93443528350591	3.065257850670067	16.150232767650106	30211	722	2307	169	7.325530992631123	0.5424701066589763	90|114|152|207|374|595|652|658|796|801|857|891|904|916|941|960|990|994|1025|1062|1139|1164|1386|1435|1437|1440|1460|1524|1601|1654|1795|1813|1839|1855|1906|1942|1950|1956|2056|2069|2074|2081|2147|2250|2277|2547|3084|3265|3297|3326|3481|3553|3569|3592|3606|3619|3624|3654|4318|4331|4361|4504|4838|4842|5028|5058|5155|5228|5245|5290|5294|5329|5347|5478|5515|5590|5606|5618|5621|5629|5663|5770|5788|587…	ACVR1|ADCY8|ADRA2C|AKT1|AREG|CCND1|BMP4|BMPR1B|CALCA|CALM1|CAV1|CCNB1|CCNT1|CD3E|CD80|CD44|CDC6|CDC25B|CDK9|CENPE|CHRNA7|CKS2|ATF2|CSF1|CSF2|CSF3|CSNK2B|CX3CR1|DAB2|DDX3X|DOCK3|DRD2|HBEGF|DVL1|EDN1|EFNA1|EGF|EGFR|EPO|EREG|ERCC6|ERN1|F2|FGF5|VEGFD|XRCC6|NRG1|HRAS|HSF1|HSP90AB1|IGF2|IL1B|IL6|IL12A|IL18|INCENP|INHBA|IRAK1|MMP9|MNAT1|MRE11|MT3|NODAL|NOS1|P2RY1|PAK1|PDGFB|PGF|PHB1|PIK3CA|PIK3CG|PLAUR|…	-36.64969445005386	0	5.0	1.0	1.0	-39.93443528350591	3.7698769226727618
1	1	1	0	0	1	-3.812904088214862	-22.059557799706454	-9.677496935216231	0.0	0.0	-8.356957172512853	GO:0043603	M111001	4	0	GO Biological Processes	19	cellular amide metabolic process	19_GO:0008152 metabolic process	-39.40483276860316	3.003203005346049	15.97341521857106	30211	750	2307	172	7.455570004334634	0.5468796603988151	15|47|383|435|440|468|570|590|1056|1192|1369|1373|1497|1512|1654|1719|1743|1800|1938|1964|1965|1968|1973|1975|1982|1984|2058|2107|2181|2348|2356|2539|2583|2617|2678|2730|2935|2936|2937|2939|2947|2950|3295|3376|3396|3416|3646|3692|3735|4048|4141|4311|4528|4860|4967|5009|5046|5066|5125|5160|5515|5610|5663|5917|6059|6129|6152|6159|6170|6173|6191|6201|6227|6228|6296|6648|6785|6897|6999|7458|7498|8560…	AANAT|ACLY|ARG1|ASL|ASNS|ATF4|BAAT|BCHE|CEL|CLIC1|CPN1|CPS1|CTNS|CTSH|DDX3X|DHFR|DLST|DPEP1|EEF2|EIF1AX|EIF2S1|EIF2S3|EIF4A1|EIF4B|EIF4G2|EIF5A|EPRS1|ETF1|ACSL3|FOLR1|FPGS|G6PD|B4GALNT1|GARS1|GGT1|GCLM|GSPT1|GSR|GSS|GSTA2|GSTM3|GSTP1|HSD17B4|IARS1|MRPL58|IDE|EIF3E|EIF6|KARS1|LTA4H|MARS1|MME|MTIF2|PNP|OGDH|OTC|PCSK6|PAM|PCSK5|PDHA1|PPP2CA|EIF2AK2|PSEN1|RARS1|ABCE1|RPL7|RPL24|RPL29|RPL39|RPL36A|RPS…	-36.17124445759848	0	6.0	1.0	1.0	-39.40483276860316	3.076621179124822
0	1	1	0	0	0	0.0	-12.97042158131563	-8.921265729657193	0.0	0.0	0.0	GO:0060341	M011000	2	0	GO Biological Processes	19	regulation of cellular localization	19_GO:0051179 localization	-38.139896347473496	2.908233933801122	15.606918975120758	30211	788	2307	175	7.585609016038145	0.5512406456718023	60|88|114|136|142|207|287|302|324|578|598|652|705|801|857|908|919|1001|1128|1263|1459|1601|1736|1861|1950|1956|2056|2147|2181|2281|2316|2664|2752|2770|2810|2822|2850|3091|3170|3192|3265|3326|3553|3651|3688|3916|4000|4131|4133|4478|4641|4842|4935|4946|5174|5335|5347|5467|5583|5590|5621|5663|5770|5899|5901|5905|6375|6622|6717|6809|6810|6845|6950|7013|7037|7040|7070|7107|7130|7139|7175|7203|7295|744…	ACTB|ACTN2|ADCY8|ADORA2B|PARP1|AKT1|ANK2|ANXA2|APC|BAK1|BCL2L1|BMP4|BYSL|CALM1|CAV1|CCT6A|CD247|CDH3|CHRM1|PLK3|CSNK2A2|DAB2|DKC1|TOR1A|EGF|EGFR|EPO|F2|ACSL3|FKBP1B|FLNA|GDI1|GLUL|GNAI1|SFN|GPLD1|GPR27|HIF1A|FOXA2|HNRNPU|HRAS|HSP90AB1|IL1B|PDX1|ITGB1|LAMP1|LMNA|MAP1B|MAP2|MSN|MYO1C|NOS1|GPR143|OAZ1|PDZK1|PLCG1|PLK1|PPARD|PRKCH|PRKCZ|PRNP|PSEN1|PTPN1|RALB|RAN|RANGAP1|XCL1|SNCA|SRI|STX3|STX4|VAMP7|…	-34.9520655270295	0	7.0	1.0	1.0	-38.139896347473496	3.687043653549139
0	1	1	1	0	0	0.0	-4.47270022553683	-10.708200437165607	-4.492937448377373	0.0	0.0	GO:0043549	M011100	3	0	GO Biological Processes	19	regulation of kinase activity	19_GO:0008152 metabolic process	-37.799635107841716	2.9348714181751254	15.565117529586304	30211	763	2307	171	7.41222366710013	0.5454152635540825	60|114|152|207|324|374|595|641|652|658|796|801|857|890|891|898|900|902|904|990|993|994|995|1022|1029|1031|1033|1062|1164|1435|1601|1654|1795|1813|1839|1845|1855|1906|1942|1950|1956|2050|2056|2069|2074|2081|2147|2167|2264|2547|2646|2810|2950|2965|3084|3170|3192|3265|3326|3481|3553|3606|3619|3654|3667|4233|4331|4361|4504|4869|5058|5155|5245|5290|5294|5347|5478|5515|5575|5590|5606|5618|5621|5629|566…	ACTB|ADCY8|ADRA2C|AKT1|APC|AREG|CCND1|BLM|BMP4|BMPR1B|CALCA|CALM1|CAV1|CCNA2|CCNB1|CCNE1|CCNG1|CCNH|CCNT1|CDC6|CDC25A|CDC25B|CDC25C|CDK7|CDKN2A|CDKN2C|CDKN3|CENPE|CKS2|CSF1|DAB2|DDX3X|DOCK3|DRD2|HBEGF|DUSP3|DVL1|EDN1|EFNA1|EGF|EGFR|EPHB4|EPO|EREG|ERCC6|ERN1|F2|FABP4|FGFR4|XRCC6|GCKR|SFN|GSTP1|GTF2H1|NRG1|FOXA2|HNRNPU|HRAS|HSP90AB1|IGF2|IL1B|IL18|INCENP|IRAK1|IRS1|MET|MNAT1|MRE11|MT3|NPM1|PAK1|PDG…	-34.65319697255594	0	5.0	0.0	0.0	-39.93443528350591	3.7698769226727618
0	1	1	0	0	1	0.0	-26.709849479804124	-8.961825770100253	0.0	0.0	-9.971671820589378	GO:0022613	M011001	3	0	GO Biological Processes	19	ribonucleoprotein complex biogenesis	19_GO:0009987 cellular process	-37.47201190543311	3.657263245039578	16.21901442474494	30211	444	2307	124	5.374945817078457	0.4695332136699088	705|708|1654|1736|1968|1975|2752|3326|3692|4809|4839|4869|5433|5591|5901|6059|6129|6152|6201|6227|6628|6631|6637|6733|6895|7458|8451|8602|8607|8886|8894|9188|9221|9277|9775|10360|10419|10436|10514|10528|10799|10813|10856|10885|10969|10978|11051|11052|11137|11171|11224|22894|23076|23160|23212|23246|23378|23481|23560|25879|25926|25980|25983|26155|26156|27042|27161|27341|28985|28987|29081|51010|5106…	BYSL|C1QBP|DDX3X|DKC1|EIF2S3|EIF4B|GLUL|HSP90AB1|EIF6|SNU13|NOP2|NPM1|POLR2D|PRKDC|RAN|ABCE1|RPL7|RPL24|RPS7|RPS21|SNRPB|SNRPC|SNRPG|SRPK2|TARBP2|EIF4H|CUL4A|NOP14|RUVBL1|DDX18|EIF2S2|DDX21|NOLC1|WDR46|EIF4A3|NPM3|PRMT5|EMG1|MYBBP1A|NOP56|RPP40|UTP14A|RUVBL2|WDR3|EBNA1BP2|CLP1|NUDT21|CPSF6|PWP1|STRAP|RPL35|DIS3|RRP1B|WDR43|RRS1|BOP1|RRP8|PES1|GTPBP4|DCAF13|NOL11|AAR2|NGDN|NOC2L|RSL1D1|UTP25|AGO2|…	-34.38919340477539	0	8.0	1.0	1.0	-37.47201190543311	6.285773732119636
0	1	1	1	0	0	0.0	-5.10892826925222	-10.087999362020005	-3.894393452088908	0.0	0.0	GO:0045859	M011100	3	0	GO Biological Processes	19	regulation of protein kinase activity	19_GO:0008152 metabolic process	-37.463080872912556	3.126644556674496	15.6980030135788	30211	645	2307	154	6.675335934113567	0.5196500621315212	60|114|152|207|324|374|595|641|652|658|796|801|857|890|891|898|900|902|904|990|993|994|995|1022|1029|1031|1033|1062|1164|1435|1601|1654|1795|1813|1839|1845|1855|1906|1942|1950|1956|2056|2069|2074|2081|2167|2547|2810|2950|2965|3084|3265|3326|3481|3553|3606|3619|3654|4331|4504|4869|5058|5155|5245|5290|5294|5347|5478|5515|5575|5590|5606|5618|5621|5629|5663|5770|5771|5788|5800|5871|5899|5912|6352|636…	ACTB|ADCY8|ADRA2C|AKT1|APC|AREG|CCND1|BLM|BMP4|BMPR1B|CALCA|CALM1|CAV1|CCNA2|CCNB1|CCNE1|CCNG1|CCNH|CCNT1|CDC6|CDC25A|CDC25B|CDC25C|CDK7|CDKN2A|CDKN2C|CDKN3|CENPE|CKS2|CSF1|DAB2|DDX3X|DOCK3|DRD2|HBEGF|DUSP3|DVL1|EDN1|EFNA1|EGF|EGFR|EPO|EREG|ERCC6|ERN1|FABP4|XRCC6|SFN|GSTP1|GTF2H1|NRG1|HRAS|HSP90AB1|IGF2|IL1B|IL18|INCENP|IRAK1|MNAT1|MT3|NPM1|PAK1|PDGFB|PHB1|PIK3CA|PIK3CG|PLK1|PPIA|PPP2CA|PRKAR1B|P…	-34.38919340477539	0	5.0	0.0	0.0	-39.93443528350591	3.7698769226727618
0	1	1	0	0	1	0.0	-25.807547956293995	-11.300291164952219	0.0	0.0	-12.558284358701362	GO:0042254	M011001	3	0	GO Biological Processes	19	ribosome biogenesis	19_GO:0009987 cellular process	-36.92797530522799	4.380018669992351	16.71677737099219	30211	293	2307	98	4.247941048981361	0.41989384055928375	705|708|1654|1736|2752|3692|4809|4839|4869|5591|5901|6059|6129|6152|6201|6227|8451|8602|8886|9188|9221|9277|9775|10360|10436|10514|10528|10799|10813|10885|10969|11137|11224|22894|23076|23160|23212|23246|23378|23481|23560|25879|25926|25983|26155|26156|27042|27341|28987|29081|51010|51068|51116|51119|51154|51388|51491|51504|54475|54552|54606|54663|54680|55027|55052|55127|55226|55299|55505|55646|5566…	BYSL|C1QBP|DDX3X|DKC1|GLUL|EIF6|SNU13|NOP2|NPM1|PRKDC|RAN|ABCE1|RPL7|RPL24|RPS7|RPS21|CUL4A|NOP14|DDX18|DDX21|NOLC1|WDR46|EIF4A3|NPM3|EMG1|MYBBP1A|NOP56|RPP40|UTP14A|WDR3|EBNA1BP2|PWP1|RPL35|DIS3|RRP1B|WDR43|RRS1|BOP1|RRP8|PES1|GTPBP4|DCAF13|NOL11|NGDN|NOC2L|RSL1D1|UTP25|RRP7A|NOB1|METTL5|EXOSC3|NMD3|MRPS2|SBDS|MRTO4|NIP7|NOP16|TRMT112|NLE1|GNL3L|DDX56|WDR74|ZNHIT6|HEATR3|MRPL20|HEATR1|NAT10|BRIX…	-33.88627252046223	0	8.0	0.0	0.0	-37.47201190543311	6.285773732119636
0	1	1	1	0	0	0.0	-5.434095274296013	-9.773170245271288	-8.325039634849539	0.0	0.0	GO:0007346	M011100	3	0	GO Biological Processes	19	regulation of mitotic cell cycle	19_GO:0050789 regulation of biological process	-36.695277845201275	3.514059389025652	15.913803161488643	30211	477	2307	128	5.548331166016472	0.47660896611091097	90|207|324|328|440|595|641|652|675|699|701|858|891|900|902|940|990|993|994|995|1022|1029|1031|1062|1063|1164|1263|1386|1543|1613|1654|1845|1906|1950|1956|1977|1978|2069|2071|2177|2290|3192|3209|3297|3373|3481|3552|3553|3586|3624|4085|4288|4331|4361|4436|4609|4751|5155|5347|5515|5591|5727|5933|6241|6386|6777|6790|7039|7175|7272|7480|7531|8091|8451|8621|8697|8883|9183|9585|9700|9787|9928|10197|1041…	ACVR1|AKT1|APC|APEX1|ASNS|CCND1|BLM|BMP4|BRCA2|BUB1|BUB1B|CAV2|CCNB1|CCNG1|CCNH|CD28|CDC6|CDC25A|CDC25B|CDC25C|CDK7|CDKN2A|CDKN2C|CENPE|CENPF|CKS2|PLK3|ATF2|CYP1A1|DAPK3|DDX3X|DUSP3|EDN1|EGF|EGFR|EIF4E|EIF4EBP1|EREG|ERCC3|FANCD2|FOXG1|HNRNPU|HOXA13|HSF1|HYAL1|IGF2|IL1A|IL1B|IL10|INHBA|MAD2L1|MKI67|MNAT1|MRE11|MSH2|MYC|NEK2|PDGFB|PLK1|PPP2CA|PRKDC|PTCH1|RBL1|RRM2|SDCBP|STAT5B|AURKA|TGFA|TPR|TTK|WN…	-33.68353828381296	0	2.0	0.0	0.0	-47.968537745345515	3.817271497238645
0	1	1	0	0	1	0.0	-12.111873017440868	-6.916068675835829	0.0	0.0	-2.153768768868936	GO:1903829	M011001	3	0	GO Biological Processes	19	positive regulation of protein localization	19_GO:0051179 localization	-35.20865899970067	3.5527775672014013	15.61684820427662	30211	446	2307	121	5.244906805374946	0.46413719382806745	114|142|207|324|908|919|952|1128|1263|1459|1736|1855|1950|1956|2147|2181|2243|2266|2316|2746|2752|2770|2810|2822|2850|3091|3265|3326|3552|3553|3651|3688|4478|4628|4641|4946|5174|5347|5467|5478|5583|5590|5621|5663|5715|5901|5950|6717|6809|6810|6950|7037|7040|7107|7130|7175|7203|7424|7447|7531|7545|7855|7984|8111|8431|8447|8882|8934|9270|9451|9585|10059|10075|10134|10411|10413|10574|10575|10576|106…	ADCY8|PARP1|AKT1|APC|CCT6A|CD247|CD38|CHRM1|PLK3|CSNK2A2|DKC1|DVL1|EGF|EGFR|F2|ACSL3|FGA|FGG|FLNA|GLUD1|GLUL|GNAI1|SFN|GPLD1|GPR27|HIF1A|HRAS|HSP90AB1|IL1A|IL1B|PDX1|ITGB1|MSN|MYH10|MYO1C|OAZ1|PDZK1|PLK1|PPARD|PPIA|PRKCH|PRKCZ|PRNP|PSEN1|PSMD9|RAN|RBP4|SRI|STX3|STX4|TCP1|TFRC|TGFB1|GPR137B|TNFAIP6|TPR|CCT3|VEGFC|VSNL1|YWHAE|ZIC1|FZD5|ARHGEF5|GPR68|NR0B2|DOC2B|ZPR1|RAB29|ITGB1BP1|EIF2AK3|KIF20B|DN…	-32.22494816191259	0	7.0	0.0	0.0	-38.139896347473496	3.687043653549139
0	1	1	1	0	0	0.0	-4.885468208872858	-10.279427743441623	-2.3717615227249293	0.0	0.0	GO:0009725	M011100	3	0	GO Biological Processes	19	response to hormone	19_GO:0050896 response to stimulus	-34.89764904352919	2.8767439306365135	14.882990398061883	30211	742	2307	163	7.065452969224101	0.5335004633270882	15|49|88|90|114|133|142|207|324|328|338|353|374|383|478|552|590|595|652|815|857|858|890|952|990|1109|1176|1261|1369|1373|1394|1398|1460|1512|1594|1601|1645|1646|1728|1906|1977|2033|2056|2058|2069|2099|2155|2200|2203|2309|2650|2730|2770|2821|2822|2947|2965|3192|3249|3283|3297|3304|3312|3416|3481|3484|3569|3586|3624|3636|3651|3667|3692|3784|3973|4036|4048|4091|4131|4141|4199|4504|4609|4644|4654|474…	AANAT|ACR|ACTN2|ACVR1|ADCY8|ADM|PARP1|AKT1|APC|APEX1|APOB|APRT|AREG|ARG1|ATP1A3|AVPR1A|BCHE|CCND1|BMP4|CAMK2A|CAV1|CAV2|CCNA2|CD38|CDC6|AKR1C4|AP3S1|CNGA3|CPN1|CPS1|CRHR1|CRK|CSNK2B|CTSH|CYP27B1|DAB2|AKR1C1|AKR1C2|NQO1|EDN1|EIF4E|EP300|EPO|EPRS1|EREG|ESR1|F7|FBN1|FBP1|FOXO3|GCNT1|GCLM|GNAI1|GPI|GPLD1|GSTM3|GTF2H1|HNRNPU|HPN|HSD3B1|HSF1|HSPA1B|HSPA8|IDE|IGF2|IGFBP1|IL6|IL10|INHBA|INPPL1|PDX1|IRS1|…	-31.940267144463466	0	9.0	1.0	1.0	-34.89764904352919	4.146864614940038
0	1	1	1	0	0	0.0	-5.704661841520626	-8.614760712650378	-4.309284746725854	0.0	0.0	GO:0080135	M011100	3	0	GO Biological Processes	19	regulation of cellular response to stress	19_GO:0050896 response to stimulus	-34.78456846478876	2.952133616963702	14.937492331099024	30211	692	2307	156	6.7620286085825745	0.5227705484828514	60|114|142|207|267|468|578|598|624|652|857|939|960|1021|1025|1719|1845|1956|2033|2056|2074|2081|2138|2187|2281|2309|2316|2626|2950|3091|3265|3297|3309|3476|3552|3553|3586|3651|3954|4102|4233|4281|4317|4609|4869|5052|5074|5366|5429|5478|5591|5610|5764|5770|5771|5871|5911|5933|6363|6386|6648|7014|7070|7098|7164|7189|7295|7335|7422|7477|7494|7498|8091|8312|8313|8324|8451|8563|8607|8767|8876|8975|928…	ACTB|ADCY8|PARP1|AKT1|AMFR|ATF4|BAK1|BCL2L1|BDKRB2|BMP4|CAV1|CD27|CD44|CDK6|CDK9|DHFR|DUSP3|EGFR|EP300|EPO|ERCC6|ERN1|EYA1|FANCB|FKBP1B|FOXO3|FLNA|GATA4|GSTP1|HIF1A|HRAS|HSF1|HSPA5|IGBP1|IL1A|IL1B|IL10|PDX1|LETM1|MAGEA3|MET|MID1|MMP8|MYC|NPM1|PRDX1|PAWR|PMAIP1|POLH|PPIA|PRKDC|EIF2AK2|PTN|PTPN1|PTPN2|MAP4K2|RAP2A|RBL1|CCL19|SDCBP|SOD2|TERF2|THY1|TLR3|TPD52L1|TRAF6|TXN|UBE2V1|VEGFA|WNT7B|XBP1|XDH|H…	-31.85201014944807	0	10.0	1.0	1.0	-34.78456846478876	3.859685624985741
1	1	1	0	0	0	-4.72327464512179	-11.155742844929804	-4.735533270339948	0.0	0.0	0.0	GO:0030855	M111000	3	0	GO Biological Processes	19	epithelial cell differentiation	19_GO:0032502 developmental process	-34.28387713023791	3.220170969323584	15.095180303236939	30211	549	2307	135	5.851755526657997	0.4886809426254695	90|207|231|468|631|639|652|668|1001|1021|1045|1051|1066|1373|1374|1543|1601|1645|1646|1747|1874|2069|2071|2099|2194|2626|2810|2939|2947|3084|3091|3172|3209|3295|3552|3651|3784|3872|3881|3882|3884|4048|4131|4233|4478|4647|4868|4983|5076|5155|5230|5314|5469|5618|5629|5727|5754|5800|5908|6278|6495|6664|6701|6703|6704|6706|6781|6789|6881|6899|7041|7053|7062|7416|7422|7477|7481|7490|8324|8456|8644|868…	ACVR1|AKT1|AKR1B1|ATF4|BFSP1|PRDM1|BMP4|FOXL2|CDH3|CDK6|CDX2|CEBPB|CES1|CPS1|CPT1A|CYP1A1|DAB2|AKR1C1|AKR1C2|DLX3|E2F4|EREG|ERCC3|ESR1|FASN|GATA4|SFN|GSTA2|GSTM3|NRG1|HIF1A|HNF4A|HOXA13|HSD17B4|IL1A|PDX1|KCNQ1|KRT17|KRT31|KRT32|KRT33B|LTA4H|MAP1B|MET|MSN|MYO7A|NPHS1|OPHN1|PAX2|PDGFB|PGK1|PKHD1|MED1|PRLR|PROX1|PTCH1|PTK7|PTPRO|RAP1B|S100A7|SIX1|SOX11|SPRR2B|SPRR2D|SPRR2E|SPRR2G|STC1|STK4|TAF10|TBX…	-31.37479991074674	0	11.0	1.0	1.0	-34.28387713023791	6.667255172413793
0	1	1	1	0	0	0.0	-3.944697834794562	-11.007331166981288	-4.160191092412441	0.0	0.0	GO:0008283	M011100	3	0	GO Biological Processes	19	cell population proliferation	19_GO:0009987 cellular process	-34.18704494011566	3.3742650402482703	15.219855904189693	30211	489	2307	126	5.461638491547464	0.4730877618414563	207|335|374|578|595|598|639|652|675|699|705|931|970|993|995|1025|1051|1164|1295|1386|1435|1482|1503|1543|1794|2069|2081|2099|2173|2277|2281|2752|2950|3070|3329|3569|3586|3606|3615|4036|4361|4478|4609|5052|5163|5294|5467|5469|5629|5663|5727|5788|5813|5908|6556|6664|6772|6781|6895|6899|7039|7045|7066|7296|7345|7473|7477|7480|7482|8091|8313|8454|8650|8740|8767|8882|8894|8975|9048|9253|9270|9318|9928…	AKT1|APOA1|AREG|BAK1|CCND1|BCL2L1|PRDM1|BMP4|BRCA2|BUB1|BYSL|MS4A1|CD70|CDC25A|CDC25C|CDK9|CEBPB|CKS2|COL8A1|ATF2|CSF1|NKX2-5|CTPS1|CYP1A1|DOCK2|EREG|ERN1|ESR1|FABP7|VEGFD|FKBP1B|GLUL|GSTP1|HELLS|HSPD1|IL6|IL10|IL18|IMPDH2|LRP2|MRE11|MSN|MYC|PRDX1|PDK1|PIK3CG|PPARD|MED1|PROX1|PSEN1|PTCH1|PTPRC|PURA|RAP1B|SLC11A1|SOX11|STAT1|STC1|TARBP2|TBX1|TGFA|TGFBI|THPO|TXNRD1|UCHL1|WNT3|WNT7B|WNT10B|WNT2B|HMG…	-31.300244115335644	0	12.0	1.0	1.0	-34.18704494011566	3.3742650402482703
1	1	1	0	0	0	-3.500178662071974	-9.12587079807557	-6.186113531572762	0.0	0.0	0.0	GO:0044283	M111000	3	0	GO Biological Processes	19	small molecule biosynthetic process	19_GO:0008152 metabolic process	-33.5687888079011	3.56020478326319	15.247201648936066	30211	423	2307	115	4.984828781967924	0.4531039031344303	47|132|216|231|239|246|247|335|353|435|440|467|468|570|586|587|1066|1109|1373|1382|1491|1543|1565|1594|1595|1717|1719|1727|1906|2194|2203|2539|2678|2744|2746|2747|2752|2821|2950|3292|3613|3620|3990|3992|3995|4048|4522|4860|4907|4942|5009|5053|5092|5224|5230|5360|5631|5730|5805|5947|5950|6296|6319|6652|6697|6785|7167|7358|7494|8560|8644|8803|8942|8985|9415|9420|10165|10170|10558|10948|10955|10998|…	ACLY|ADK|ALDH1A1|AKR1B1|ALOX12|ALOX15|ALOX15B|APOA1|APRT|ASL|ASNS|ATF3|ATF4|BAAT|BCAT1|BCAT2|CES1|AKR1C4|CPS1|CRABP2|CTH|CYP1A1|CYP2D6|CYP27B1|CYP51A1|DHCR7|DHFR|CYB5R3|EDN1|FASN|FBP1|G6PD|GGT1|GLS|GLUD1|GLUD2|GLUL|GPI|GSTP1|HSD17B1|IMPA2|IDO1|LIPC|FADS1|FADS3|LTA4H|MTHFD1|PNP|NT5E|OAT|OTC|PAH|PCBD1|PGAM2|PGK1|PLTP|PRPS1|PTGDS|PTS|RBP1|RBP4|ACSM3|SCD|SORD|SPR|ELOVL4|TPI1|UGDH|XBP1|DEGS1|AKR1C3|SU…	-30.70317728219102	0	13.0	1.0	1.0	-33.5687888079011	6.379791715292366
0	1	1	1	0	0	0.0	-5.987683295785156	-13.622622287682818	-14.376863335289034	0.0	0.0	GO:0051301	M011100	3	0	GO Biological Processes	19	cell division	19_GO:0009987 cellular process	-33.260710924740714	3.327073664104651	14.963786903860223	30211	492	2307	125	5.418292154312961	0.47131470272860365	324|375|389|595|699|701|890|891|898|900|904|990|991|993|994|995|1021|1022|1058|1062|1063|1069|1164|2770|3070|3192|3619|3796|3832|3833|4085|4628|4751|5119|5347|5499|5899|5901|6242|6790|7013|7073|7153|7175|7704|8091|8324|8607|8650|8697|8812|8872|8976|9024|9055|9113|9126|9133|9183|9232|9253|9493|9564|9585|9700|9793|9897|9928|9937|10051|10096|10097|10112|10376|10459|10460|10615|10617|10807|10890|1106…	APC|ARF1|RHOC|CCND1|BUB1|BUB1B|CCNA2|CCNB1|CCNE1|CCNG1|CCNT1|CDC6|CDC20|CDC25A|CDC25B|CDC25C|CDK6|CDK7|CENPA|CENPE|CENPF|CETN2|CKS2|GNAI1|HELLS|HNRNPU|INCENP|KIF2A|KIF11|KIFC1|MAD2L1|MYH10|NEK2|CHMP1A|PLK1|PPP1CA|RALB|RAN|RTKN|AURKA|TERF1|TIAL1|TOP2A|TPR|ZBTB16|HMGA2|FZD7|RUVBL1|NUMB|CDC23|CCNK|CDC123|WASL|BRSK2|PRC1|LATS1|SMC3|CCNB2|ZW10|PTTG1|NUMBL|KIF23|BCAR1|KIF20B|ESPL1|CKAP5|WASHC5|KIF14|DC…	-30.41530278511892	0	3.0	0.0	0.0	-44.5463905757267	5.102089068278925
0	1	1	0	0	0	0.0	-6.653076588109522	-11.36964091393538	0.0	0.0	0.0	GO:0051640	M011000	2	0	GO Biological Processes	19	organelle localization	19_GO:0051179 localization	-32.80074024525186	3.3713591382379255	14.898220778744426	30211	470	2307	121	5.244906805374946	0.46413719382806745	547|801|858|891|1058|1062|1063|1113|1176|1780|1861|2054|3091|3619|3676|3688|3692|3797|3798|3833|3837|4000|4085|4131|4430|4534|4641|4644|4647|4648|4747|4869|4935|5119|5294|5314|5347|5590|5663|5730|5865|5871|5873|5874|5901|6059|6622|6804|6809|6810|6854|7013|7345|7879|8517|8675|8697|8943|8976|9043|9183|9341|9371|9482|9545|9700|9787|9928|10059|10096|10097|10113|10125|10128|10244|10342|10464|10490|106…	KIF1A|CALM1|CAV2|CCNB1|CENPA|CENPE|CENPF|CHGA|AP3S1|DYNC1I1|TOR1A|STX2|HIF1A|INCENP|ITGA4|ITGB1|EIF6|KIF3C|KIF5A|KIFC1|KPNB1|LMNA|MAD2L1|MAP1B|MYO1B|MTM1|MYO1C|MYO5A|MYO7A|MYO7B|NEFL|NPM1|GPR143|CHMP1A|PIK3CG|PKHD1|PLK1|PRKCZ|PSEN1|PTGDS|RAB3B|MAP4K2|RAB27A|RAB27B|RAN|ABCE1|SNCA|STX1A|STX3|STX4|SYN2|TERF1|UCHL1|RAB7A|IKBKG|STX16|CDC23|AP3D1|WASL|SPAG9|ZW10|VAMP3|KIF3B|STX8|RAB3D|ESPL1|DLGAP5|KIF1…	-29.974637260825453	0	14.0	1.0	1.0	-32.80074024525186	4.1521879328026055
1	1	1	0	0	0	-3.3691582073622026	-5.3692640117582116	-8.442185520907689	0.0	0.0	0.0	GO:0032787	M111000	3	0	GO Biological Processes	19	monocarboxylic acid metabolic process	19_GO:0008152 metabolic process	-32.7206787167145	3.3071789832944454	14.820523991422283	30211	491	2307	124	5.374945817078457	0.4695332136699088	47|127|216|225|231|239|246|247|525|570|669|1056|1066|1109|1374|1381|1382|1543|1551|1555|1562|1565|1573|1592|1645|1646|1906|2181|2194|2678|2821|2950|3091|3098|3295|3620|3939|3990|3992|3995|4199|4200|4864|4967|5066|5160|5214|5223|5224|5230|5467|5730|5830|5947|6296|6319|6622|6785|6822|7054|7132|7167|7306|7363|7416|7494|8529|8560|8644|8875|8876|8942|9415|9420|9942|10170|10478|10841|10998|10999|11283|…	ACLY|ADH4|ALDH1A1|ABCD2|AKR1B1|ALOX12|ALOX15|ALOX15B|ATP6V1B1|BAAT|BPGM|CEL|CES1|AKR1C4|CPT1A|CRABP1|CRABP2|CYP1A1|CYP3A7|CYP2B6|CYP2C18|CYP2D6|CYP2J2|CYP26A1|AKR1C1|AKR1C2|EDN1|ACSL3|FASN|GGT1|GPI|GSTP1|HIF1A|HK1|HSD17B4|IDO1|LDHA|LIPC|FADS1|FADS3|ME1|ME2|NPC1|OGDH|PAM|PDHA1|PFKP|PGAM1|PGAM2|PGK1|PPARD|PTGDS|PEX5|RBP1|ACSM3|SCD|SNCA|ELOVL4|SULT2A1|TH|TNFRSF1A|TPI1|TYRP1|UGT2B4|VDAC1|XBP1|CYP4F2|…	-29.91305913798211	0	13.0	0.0	0.0	-33.5687888079011	6.379791715292366
0	1	1	1	0	0	0.0	-4.851281561872143	-10.371216699481964	-2.2375371267173616	0.0	0.0	GO:0051347	M011100	3	0	GO Biological Processes	19	positive regulation of transferase activity	19_GO:0065007 biological regulation	-32.192825305276045	3.1157122330497597	14.517820874741405	30211	559	2307	133	5.76506285218899	0.4852708436878429	114|152|207|374|595|658|796|801|891|904|990|991|994|1062|1139|1164|1435|1654|1736|1795|1813|1839|1906|1942|1950|1956|2050|2056|2069|2074|2081|2147|2264|2547|3084|3265|3326|3481|3553|3606|3619|3654|3667|4101|4233|4331|4361|4504|4609|4751|5058|5155|5245|5290|5294|5347|5478|5515|5590|5606|5618|5621|5629|5663|5770|5788|5871|5899|5983|5984|6352|6363|6556|6622|6789|6950|7039|7040|7098|7164|7189|7295|73…	ADCY8|ADRA2C|AKT1|AREG|CCND1|BMPR1B|CALCA|CALM1|CCNB1|CCNT1|CDC6|CDC20|CDC25B|CENPE|CHRNA7|CKS2|CSF1|DDX3X|DKC1|DOCK3|DRD2|HBEGF|EDN1|EFNA1|EGF|EGFR|EPHB4|EPO|EREG|ERCC6|ERN1|F2|FGFR4|XRCC6|NRG1|HRAS|HSP90AB1|IGF2|IL1B|IL18|INCENP|IRAK1|IRS1|MAGEA2|MET|MNAT1|MRE11|MT3|MYC|NEK2|PAK1|PDGFB|PHB1|PIK3CA|PIK3CG|PLK1|PPIA|PPP2CA|PRKCZ|MAP2K3|PRLR|PRNP|PROX1|PSEN1|PTPN1|PTPRC|MAP4K2|RALB|RFC3|RFC4|CCL5|…	-29.402934493504084	0	5.0	0.0	0.0	-39.93443528350591	3.7698769226727618
0	1	1	0	0	0	0.0	-4.776062416170539	-9.039484568847556	0.0	0.0	0.0	GO:0030155	M011000	2	0	GO Biological Processes	19	regulation of cell adhesion	19_GO:0022610 biological adhesion	-31.957137201978334	2.756918303561244	14.10503827205354	30211	760	2307	160	6.9354139575205895	0.5289378209781905	27|71|207|239|246|335|383|396|402|652|708|857|916|921|939|940|941|960|970|1021|1029|1051|1295|1307|1398|1435|1493|1601|1613|1845|1942|1947|1948|2056|2243|2266|2309|2316|2335|2736|3142|3170|3204|3273|3329|3373|3481|3552|3553|3559|3569|3586|3592|3606|3620|3654|3659|3676|3827|3902|3932|4321|4838|4860|5054|5074|5140|5155|5270|5290|5294|5314|5328|5329|5515|5590|5618|5621|5771|5788|5800|5881|6281|6288|…	ABL2|ACTG1|AKT1|ALOX12|ALOX15|APOA1|ARG1|ARHGDIA|ARL2|BMP4|C1QBP|CAV1|CD3E|CD5|CD27|CD28|CD80|CD44|CD70|CDK6|CDKN2A|CEBPB|COL8A1|COL16A1|CRK|CSF1|CTLA4|DAB2|DAPK3|DUSP3|EFNA1|EFNB1|EFNB2|EPO|FGA|FGG|FOXO3|FLNA|FN1|GLI2|HLX|FOXA2|HOXA7|HRG|HSPD1|HYAL1|IGF2|IL1A|IL1B|IL2RA|IL6|IL10|IL12A|IL18|IDO1|IRAK1|IRF1|ITGA4|KNG1|LAG3|LCK|MMP12|NODAL|PNP|SERPINE1|PAWR|PDE3B|PDGFB|SERPINE2|PIK3CA|PIK3CG|PKHD1|…	-29.184279729505153	0	15.0	1.0	1.0	-31.957137201978334	3.559904217219858
0	1	1	0	0	0	0.0	-8.635738078332743	-6.350413838347506	0.0	0.0	0.0	GO:0071396	M011000	2	0	GO Biological Processes	19	cellular response to lipid	19_GO:0050896 response to stimulus	-31.36187981200065	3.2279148674462057	14.429419164496196	30211	499	2307	123	5.331599479843953	0.46774319834421874	27|90|109|114|207|383|478|652|890|941|1051|1066|1109|1234|1373|1374|1437|1440|1524|1645|1646|1670|1671|1906|1948|1956|1977|2099|2309|2707|2770|2822|2950|3192|3297|3304|3312|3552|3553|3569|3586|3606|3624|3654|3667|3929|4478|4488|4609|4654|4792|4843|4864|5054|5076|5165|5245|5467|5469|5606|5727|5754|5901|6096|6352|6781|6899|7040|7066|7128|7189|7473|7475|7477|7480|7481|7494|7804|8074|8202|8204|8324|8…	ABL2|ACVR1|ADCY3|ADCY8|AKT1|ARG1|ATP1A3|BMP4|CCNA2|CD80|CEBPB|CES1|AKR1C4|CCR5|CPS1|CPT1A|CSF2|CSF3|CX3CR1|AKR1C1|AKR1C2|DEFA5|DEFA6|EDN1|EFNB2|EGFR|EIF4E|ESR1|FOXO3|GJB3|GNAI1|GPLD1|GSTP1|HNRNPU|HSF1|HSPA1B|HSPA8|IL1A|IL1B|IL6|IL10|IL18|INHBA|IRAK1|IRS1|LBP|MSN|MSX2|MYC|MYOD1|NFKBIA|NOS2|NPC1|SERPINE1|PAX2|PDK3|PHB1|PPARD|MED1|MAP2K3|PTCH1|PTK7|RAN|RORB|CCL5|STC1|TBX1|TGFB1|THPO|TNFAIP3|TRAF6|WN…	-28.60541275571564	0	16.0	1.0	1.0	-31.36187981200065	3.4591522110721264
0	0	1	1	0	0	0.0	0.0	-8.1293092020822	-12.36447847061391	0.0	0.0	GO:0006974	M001100	2	0	GO Biological Processes	19	cellular response to DNA damage stimulus	19_GO:0050896 response to stimulus	-31.281535943447306	2.8074682865602516	14.003416384284565	30211	709	2307	152	6.58864325964456	0.5165044165287584	142|324|328|578|595|598|641|675|900|1022|1025|1069|1263|1386|1493|1791|2033|2071|2074|2138|2177|2187|2271|2309|2547|2810|2956|2965|3297|3428|4173|4331|4361|4436|4609|4773|4869|5058|5347|5366|5422|5429|5591|5663|5892|5983|5984|6300|6648|6749|6872|7014|7132|7153|7156|7189|7335|7486|7516|7737|8091|8438|8451|8517|8607|8812|9031|9126|9156|9232|9320|9557|9643|9907|9937|9978|10075|10111|10213|10273|1041…	PARP1|APC|APEX1|BAK1|CCND1|BCL2L1|BLM|BRCA2|CCNG1|CDK7|CDK9|CETN2|PLK3|ATF2|CTLA4|DNTT|EP300|ERCC3|ERCC6|EYA1|FANCD2|FANCB|FH|FOXO3|XRCC6|SFN|MSH6|GTF2H1|HSF1|IFI16|MCM4|MNAT1|MRE11|MSH2|MYC|NFATC2|NPM1|PAK1|PLK1|PMAIP1|POLA1|POLH|PRKDC|PSEN1|RAD51D|RFC3|RFC4|MAPK12|SOD2|SSRP1|TAF1|TERF2|TNFRSF1A|TOP2A|TOP3A|TRAF6|UBE2V1|WRN|XRCC2|RNF113A|HMGA2|RAD54L|CUL4A|IKBKG|RUVBL1|CCNK|BAZ1B|SMC3|EXO1|PTTG1…	-28.540863154345526	0	17.0	1.0	1.0	-31.281535943447306	3.053322732571066
0	1	1	1	0	0	0.0	-3.2546096423987994	-8.637537448810901	-14.509285871650267	0.0	0.0	GO:0006259	M011100	3	0	GO Biological Processes	19	DNA metabolic process	19_GO:0008152 metabolic process	-31.17229773975633	2.812801782687485	13.983761974670399	30211	703	2307	151	6.545296922410056	0.5149220150610118	142|328|641|668|675|898|990|997|1022|1025|1063|1069|1543|1736|1788|1791|2071|2074|2138|2177|2187|2271|2547|2956|2965|3070|3297|3326|3329|3838|4173|4331|4361|4436|4830|4869|4907|5245|5422|5429|5557|5591|5813|5892|5901|5983|5984|6733|6749|7013|7014|7153|7156|7247|7335|7486|7516|7555|7737|8091|8313|8438|8451|8607|9126|9156|9188|9232|9320|9557|9643|9907|9937|9978|10075|10111|10189|10213|10273|10459|1…	PARP1|APEX1|BLM|FOXL2|BRCA2|CCNE1|CDC6|CDC34|CDK7|CDK9|CENPF|CETN2|CYP1A1|DKC1|DNMT3A|DNTT|ERCC3|ERCC6|EYA1|FANCD2|FANCB|FH|XRCC6|MSH6|GTF2H1|HELLS|HSF1|HSP90AB1|HSPD1|KPNA2|MCM4|MNAT1|MRE11|MSH2|NME1|NPM1|NT5E|PHB1|POLA1|POLH|PRIM1|PRKDC|PURA|RAD51D|RAN|RFC3|RFC4|SRPK2|SSRP1|TERF1|TERF2|TOP2A|TOP3A|TSN|UBE2V1|WRN|XRCC2|CNBP|RNF113A|HMGA2|AXIN2|RAD54L|CUL4A|RUVBL1|SMC3|EXO1|DDX21|PTTG1|TRIP12|CHD…	-28.446864917211286	0	17.0	0.0	0.0	-31.281535943447306	3.053322732571066
0	1	1	0	0	1	0.0	-11.930374392725755	-4.8319001119286105	0.0	0.0	-2.1363032085908165	GO:0070201	M011001	3	0	GO Biological Processes	19	regulation of establishment of protein localization	19_GO:0051179 localization	-30.730762836917062	3.1479235437297857	14.206071821441048	30211	520	2307	125	5.418292154312961	0.47131470272860365	114|652|908|952|1113|1128|1263|1374|1459|1595|1736|1813|2181|2243|2266|2281|2316|2664|2746|2752|2810|2822|2850|3091|3170|3172|3265|3312|3326|3552|3553|3569|3592|3651|3667|4628|4641|4843|4946|5066|5174|5467|5478|5590|5621|5663|5715|5770|5901|5905|5950|6288|6352|6566|6717|6804|6810|6950|7013|7040|7175|7203|7295|7424|7447|7531|7545|7855|7984|8111|8431|8447|8882|8934|9024|9221|9270|9585|9607|10059|10…	ADCY8|BMP4|CCT6A|CD38|CHGA|CHRM1|PLK3|CPT1A|CSNK2A2|CYP51A1|DKC1|DRD2|ACSL3|FGA|FGG|FKBP1B|FLNA|GDI1|GLUD1|GLUL|SFN|GPLD1|GPR27|HIF1A|FOXA2|HNF4A|HRAS|HSPA8|HSP90AB1|IL1A|IL1B|IL6|IL12A|PDX1|IRS1|MYH10|MYO1C|NOS2|OAZ1|PAM|PDZK1|PPARD|PPIA|PRKCZ|PRNP|PSEN1|PSMD9|PTPN1|RAN|RANGAP1|RBP4|SAA1|CCL5|SLC16A1|SRI|STX1A|STX4|TCP1|TERF1|TGFB1|TPR|CCT3|TXN|VEGFC|VSNL1|YWHAE|ZIC1|FZD5|ARHGEF5|GPR68|NR0B2|DOC…	-28.020053271192726	0	7.0	0.0	0.0	-38.139896347473496	3.687043653549139
0	1	1	1	0	0	0.0	-9.816141013863184	-9.199736240035374	-3.334865967136536	0.0	0.0	GO:0033365	M011100	3	0	GO Biological Processes	19	protein localization to organelle	19_GO:0051179 localization	-30.418366131376334	2.8528473822025573	13.849291731377185	30211	661	2307	144	6.24187256176853	0.5036607571146059	207|287|402|550|652|675|819|1058|1113|1258|1386|1654|1678|1855|1861|2099|2646|3098|3192|3308|3309|3312|3329|3837|3838|3916|4000|4281|4321|4436|4792|5347|5469|5830|5901|5905|6495|6731|6741|6747|6789|6790|7014|7128|7175|7272|7295|7486|7531|7704|7879|8934|8943|9183|9218|9349|9555|9585|9631|9636|9688|9804|9972|10059|10133|10134|10204|10328|10440|10464|10527|10531|10615|10634|10856|10890|10938|10945|1…	AKT1|ANK2|ARL2|AUP1|BMP4|BRCA2|CAMLG|CENPA|CHGA|CNGB1|ATF2|DDX3X|TIMM8A|DVL1|TOR1A|ESR1|GCKR|HK1|HNRNPU|HSPA4|HSPA5|HSPA8|HSPD1|KPNB1|KPNA2|LAMP1|LMNA|MID1|MMP12|MSH2|NFKBIA|PLK1|MED1|PEX5|RAN|RANGAP1|SIX1|SRP72|SSB|SSR3|STK4|AURKA|TERF2|TNFAIP3|TPR|TTK|TXN|WRN|YWHAE|ZBTB16|RAB7A|RAB29|AP3D1|ZW10|VAPA|RPL23|MACROH2A1|KIF20B|NUP155|ISG15|NUP93|TOMM20|NUP153|DNM1L|OPTN|BCAP31|NUTF2|EMC8|TIMM17A|PIB…	-27.721897004766607	0	18.0	1.0	1.0	-30.418366131376334	3.0717515666222504
0	1	1	0	0	1	0.0	-10.471917234946877	-6.832026561576054	0.0	0.0	-5.094439579594122	GO:0055086	M011001	3	0	GO Biological Processes	19	nucleobase-containing small molecule metabolic process	19_GO:0008152 metabolic process	-30.33088915879223	3.2263935219213105	14.18268891618423	30211	483	2307	119	5.158214130905939	0.4604958787004437	47|109|114|132|158|271|353|471|514|518|570|669|955|957|1373|1503|1716|1723|1743|1836|2079|2181|2617|2673|2821|2987|3098|3295|3614|3615|3620|3704|3735|3939|4199|4522|4830|4831|4860|4907|4967|5160|5169|5214|5223|5224|5230|5238|5373|5471|5631|5744|5901|6241|6296|6675|6785|6822|6999|7040|7167|7264|7276|7358|7371|7372|7378|7498|8803|8813|8833|8942|9551|10135|10165|10606|10861|11164|11332|23057|23305|2…	ACLY|ADCY3|ADCY8|ADK|ADSL|AMPD2|APRT|ATIC|ATP5F1E|ATP5MC3|BAAT|BPGM|ENTPD6|ENTPD5|CPS1|CTPS1|DGUOK|DHODH|DLST|SLC26A2|ERH|ACSL3|GARS1|GFPT1|GPI|GUK1|HK1|HSD17B4|IMPDH1|IMPDH2|IDO1|ITPA|KARS1|LDHA|ME1|MTHFD1|NME1|NME2|PNP|NT5E|OGDH|PDHA1|ENPP3|PFKP|PGAM1|PGAM2|PGK1|PGM3|PMM2|PPAT|PRPS1|PTHLH|RAN|RRM2|ACSM3|UAP1|ELOVL4|SULT2A1|TDO2|TGFB1|TPI1|GFUS|TTR|UGDH|UCK2|UMPS|UPP1|XDH|SUCLA2|DPM1|GMPS|KYNU|A…	-27.648208316668136	0	19.0	1.0	1.0	-30.33088915879223	4.456658156028369
0	1	1	0	0	1	0.0	-7.576056072673793	-6.044672518034281	0.0	0.0	-3.881338472758064	GO:0010638	M011001	3	0	GO Biological Processes	19	positive regulation of organelle organization	19_GO:0048518 positive regulation of biological process	-30.062571366091262	3.206477512526735	14.100114420800223	30211	486	2307	119	5.158214130905939	0.4604958787004437	88|246|302|335|389|402|664|908|940|1437|1440|1736|1906|1950|2017|2069|3091|3209|3265|3304|3481|3552|3553|3984|4131|4233|4318|4361|4478|4488|4751|4868|5058|5155|5216|5329|5366|5601|5629|5829|5899|6281|6369|6386|6622|6624|6742|6790|6836|6869|6950|7014|7039|7175|7203|7416|7481|7984|8447|8550|8697|8976|9270|9555|9700|9787|9793|10051|10059|10105|10111|10146|10344|10411|10435|10574|10575|10576|10615|10…	ACTN2|ALOX15|ANXA2|APOA1|RHOC|ARL2|BNIP3|CCT6A|CD28|CSF2|CSF3|DKC1|EDN1|EGF|CTTN|EREG|HIF1A|HOXA13|HRAS|HSPA1B|IGF2|IL1A|IL1B|LIMK1|MAP1B|MET|MMP9|MRE11|MSN|MSX2|NEK2|NPHS1|PAK1|PDGFB|PFN1|PLAUR|PMAIP1|MAPK9|PROX1|PXN|RALB|S100A10|CCL24|SDCBP|SNCA|FSCN1|SSBP1|AURKA|SURF4|TACR1|TCP1|TERF2|TGFA|TPR|CCT3|VDAC1|WNT11|ARHGEF5|DOC2B|MAPKAPK5|CDC23|WASL|ITGB1BP1|MACROH2A1|ESPL1|DLGAP5|CKAP5|SMC4|DNM1L|P…	-27.39325448552515	0	20.0	1.0	1.0	-30.062571366091262	3.6451007467188608
0	1	1	1	1	0	0.0	-7.328366015379045	-4.119936710330506	-3.618215551987534	-2.85485144621649	0.0	GO:0043009	M011110	4	0	GO Biological Processes	19	chordate embryonic development	19_GO:0032502 developmental process	-29.48809323911641	2.8730682797844125	13.649951045646935	30211	629	2307	138	5.981794538361508	0.4937395619816964	90|133|207|338|598|639|652|675|705|891|1045|1051|1280|1386|1437|1482|1745|1746|1855|1906|1956|2019|2033|2138|2186|2348|2707|2709|2736|2821|3091|3198|3204|3205|3235|3236|3373|3481|3586|3688|3705|4036|4071|4097|4188|4436|4522|4609|4751|4838|5076|5079|5125|5155|5216|5469|5591|5629|5663|5727|5754|5950|6201|6241|6474|6495|6664|6789|6899|6926|7004|7014|7020|7040|7189|7205|7422|7477|7481|7516|7784|7855|…	ACVR1|ADM|AKT1|APOB|BCL2L1|PRDM1|BMP4|BRCA2|BYSL|CCNB1|CDX2|CEBPB|COL2A1|ATF2|CSF2|NKX2-5|DLX1|DLX2|DVL1|EDN1|EGFR|EN1|EP300|EYA1|BPTF|FOLR1|GJB3|GJB5|GLI2|GPI|HIF1A|HOXA1|HOXA7|HOXA9|HOXD9|HOXD10|HYAL1|IGF2|IL10|ITGB1|ITPK1|LRP2|TM4SF1|MAFG|MDFI|MSH2|MTHFD1|MYC|NEK2|NODAL|PAX2|PAX5|PCSK5|PDGFB|PFN1|MED1|PRKDC|PROX1|PSEN1|PTCH1|PTK7|RBP4|RPS7|RRM2|SHOX2|SIX1|SOX11|STK4|TBX1|TBX3|TEAD4|TERF2|TFAP2…	-26.831741335714664	0	21.0	1.0	1.0	-29.48809323911641	3.6221213881895067
1	1	1	0	0	0	-3.9662010047359297	-3.376768418111054	-4.621435890395734	0.0	0.0	0.0	GO:0048729	M111000	3	0	GO Biological Processes	19	tissue morphogenesis	19_GO:0032502 developmental process	-29.079750678936193	3.002005354915741	13.67484576786611	30211	554	2307	127	5.504984828781968	0.4748524854385956	60|70|71|90|133|374|389|652|960|1435|1460|1482|1512|1839|1855|1861|1906|1948|1950|1956|2099|2138|2295|2297|2316|2348|2626|2650|2736|2821|3084|3091|3209|3239|3586|3624|3651|3688|3872|4036|4233|4321|4478|4488|4522|4609|4625|4638|4838|4983|5058|5076|5216|5314|5469|5499|5629|5663|5727|5754|6201|6474|6495|6664|6781|6789|6899|6926|7020|7040|7041|7053|7080|7139|7189|7296|7422|7424|7473|7475|7477|7481|74…	ACTB|ACTC1|ACTG1|ACVR1|ADM|AREG|RHOC|BMP4|CD44|CSF1|CSNK2B|NKX2-5|CTSH|HBEGF|DVL1|TOR1A|EDN1|EFNB2|EGF|EGFR|ESR1|EYA1|FOXF2|FOXD1|FLNA|FOLR1|GATA4|GCNT1|GLI2|GPI|NRG1|HIF1A|HOXA13|HOXD13|IL10|INHBA|PDX1|ITGB1|KRT17|LRP2|MET|MMP12|MSN|MSX2|MTHFD1|MYC|MYH7|MYLK|NODAL|OPHN1|PAK1|PAX2|PFN1|PKHD1|MED1|PPP1CA|PROX1|PSEN1|PTCH1|PTK7|RPS7|SHOX2|SIX1|SOX11|STC1|STK4|TBX1|TBX3|TFAP2A|TGFB1|TGFB1I1|TGM3|NKX…	-26.43598790284247	0	22.0	1.0	1.0	-29.079750678936193	3.3695668154637426
1	1	1	0	0	1	-4.965236012139862	-10.169887429371537	-11.31503877307354	0.0	0.0	-3.1804264028043283	GO:0015849	M111001	4	0	GO Biological Processes	19	organic acid transport	19_GO:0051179 localization	-29.05175404657585	4.101566193128379	14.581443163151643	30211	265	2307	83	3.597745990463806	0.38773503594470105	225|624|1109|1244|1374|1381|1382|1497|1645|1813|1836|2167|2171|2172|2173|2181|2348|2352|4036|4363|4609|5320|5467|5663|5947|5948|6509|6511|6512|6513|6520|6538|6566|7504|8140|8273|8431|8501|9057|9356|9429|9963|9965|10165|10166|10478|10560|10599|10755|10861|10955|10991|10998|10999|23428|23657|28234|50640|54407|54716|55117|55238|56262|56301|56923|59272|64600|80131|81034|81855|84230|84647|92745|94081|…	ABCD2|BDKRB2|AKR1C4|ABCC2|CPT1A|CRABP1|CRABP2|CTNS|AKR1C1|DRD2|SLC26A2|FABP4|FABP5|FABP6|FABP7|ACSL3|FOLR1|FOLR3|LRP2|ABCC1|MYC|PLA2G2A|PPARD|PSEN1|RBP1|RBP2|SLC1A4|SLC1A6|SLC1A7|SLC2A1|SLC3A2|SLC6A11|SLC16A1|XK|SLC7A5|SLC10A3|NR0B2|SLC43A1|SLC7A6|SLC22A6|ABCG2|SLC23A1|FGF19|SLC25A13|SLC25A15|SLC25A17|SLC19A2|SLCO1B1|GIPC1|SLC26A1|SERINC3|SLC38A3|SLC27A5|SLC27A4|SLC7A8|SLC7A11|SLCO1B3|PNPLA8|SLC3…	-26.42022572689914	0	23.0	1.0	1.0	-29.05175404657585	6.262999189611956
0	1	1	1	0	1	0.0	-20.053668884880114	-5.825998801592268	-2.5575760305535296	0.0	-6.563875553833251	GO:0034660	M011101	4	0	GO Biological Processes	19	ncRNA metabolic process	19_GO:0008152 metabolic process	-29.033423974655562	3.204184304936871	13.847933820936937	30211	470	2307	115	4.984828781967924	0.4531039031344303	705|1654|1736|2058|2617|3376|3692|3735|4141|4234|4809|4839|5591|5917|6129|6201|6227|6741|6895|6897|7737|8565|8602|8886|9188|9221|9277|9692|9775|10360|10436|10528|10785|10799|10813|10885|10969|10978|11062|11137|11224|22894|23076|23160|23212|23246|23378|23481|23560|24140|25879|25926|25983|26156|26512|27042|27161|27341|28987|29081|51010|51067|51119|51154|51504|51520|53918|54517|54606|54663|54680|549…	BYSL|DDX3X|DKC1|EPRS1|GARS1|IARS1|EIF6|KARS1|MARS1|METTL1|SNU13|NOP2|PRKDC|RARS1|RPL7|RPS7|RPS21|SSB|TARBP2|TARS1|RNF113A|YARS1|NOP14|DDX18|DDX21|NOLC1|WDR46|PRORP|EIF4A3|NPM3|EMG1|NOP56|WDR4|RPP40|UTP14A|WDR3|EBNA1BP2|CLP1|DUS4L|PWP1|RPL35|DIS3|RRP1B|WDR43|RRS1|BOP1|RRP8|PES1|GTPBP4|FTSJ1|DCAF13|NOL11|NGDN|RSL1D1|INTS6|UTP25|AGO2|RRP7A|NOB1|METTL5|EXOSC3|YARS2|SBDS|MRTO4|TRMT112|LARS1|PELO|PUS7|…	-26.41379487827856	0	8.0	0.0	0.0	-37.47201190543311	6.285773732119636
0	1	1	1	0	0	0.0	-2.273931622839611	-13.924377444003628	-13.407671514642796	0.0	0.0	GO:0048285	M011100	3	0	GO Biological Processes	19	organelle fission	19_GO:0009987 cellular process	-28.99991220447004	3.7077229594581187	14.264487358010115	30211	332	2307	94	4.074555700043346	0.4116074643967336	675|699|701|891|898|991|994|1062|1164|2069|2177|2316|3619|3796|3832|3833|3837|4085|4361|4751|5119|5347|5892|5901|6152|6790|7013|7153|7272|7589|8438|8697|9055|9126|9133|9183|9232|9371|9493|9700|9787|9897|9928|10051|10059|10096|10097|10111|10464|10615|11065|22974|23023|23212|23304|23310|23332|23353|23397|23603|23636|25788|25836|27183|29127|51024|51203|51547|54892|54908|55844|56603|56776|57132|57697…	BRCA2|BUB1|BUB1B|CCNB1|CCNE1|CDC20|CDC25B|CENPE|CKS2|EREG|FANCD2|FLNA|INCENP|KIF2A|KIF11|KIFC1|KPNB1|MAD2L1|MRE11|NEK2|CHMP1A|PLK1|RAD51D|RAN|RPL24|AURKA|TERF1|TOP2A|TTK|ZSCAN21|RAD54L|CDC23|PRC1|SMC3|CCNB2|ZW10|PTTG1|KIF3B|KIF23|ESPL1|DLGAP5|WASHC5|KIF14|SMC4|DNM1L|ACTR3|ACTR2|RAD50|PIBF1|SPAG5|UBE2C|TPX2|TMCC1|RRS1|UBR2|NCAPD3|CLASP1|SUN1|NCAPH|CORO1C|NUP62|RAD54B|NIPBL|VPS4A|RACGAP1|FIS1|NUSAP…	-26.39186498064285	0	3.0	0.0	0.0	-44.5463905757267	5.102089068278925
0	1	1	0	0	0	0.0	-4.7542448939354225	-10.313973298357347	0.0	0.0	0.0	GO:0034097	M011000	2	0	GO Biological Processes	19	response to cytokine	19_GO:0050896 response to stimulus	-28.835465142368832	2.605960636751726	13.228540627970203	30211	799	2307	159	6.8920676202860855	0.5274050803183095	15|71|207|246|329|330|338|383|471|554|587|598|608|796|952|960|970|997|1025|1051|1230|1233|1234|1237|1435|1437|1440|1460|1491|1524|1594|1613|1687|1906|1984|2056|2058|2069|2167|2194|2266|2309|2730|3070|3091|3170|3192|3309|3326|3373|3428|3476|3552|3553|3556|3559|3560|3569|3601|3606|3615|3651|3654|3659|3676|4311|4504|4609|4641|4654|4691|4792|4843|4939|5155|5214|5245|5610|5618|6352|6355|6363|6364|6369…	AANAT|ACTG1|AKT1|ALOX15|BIRC2|BIRC3|APOB|ARG1|ATIC|AVPR2|BCAT2|BCL2L1|TNFRSF17|CALCA|CD38|CD44|CD70|CDC34|CDK9|CEBPB|CCR1|CCR4|CCR5|CCR8|CSF1|CSF2|CSF3|CSNK2B|CTH|CX3CR1|CYP27B1|DAPK3|GSDME|EDN1|EIF5A|EPO|EPRS1|EREG|FABP4|FASN|FGG|FOXO3|GCLM|HELLS|HIF1A|FOXA2|HNRNPU|HSPA5|HSP90AB1|HYAL1|IFI16|IGBP1|IL1A|IL1B|IL1RAP|IL2RA|IL2RB|IL6|IL15RA|IL18|IMPDH2|PDX1|IRAK1|IRF1|ITGA4|MME|MT3|MYC|MYO1C|MYOD1|N…	-26.238698928951333	0	24.0	1.0	1.0	-28.835465142368832	2.754183265561679
0	1	1	1	0	0	0.0	-4.074881952552938	-5.927695242645036	-10.244867230861896	0.0	0.0	GO:0045787	M011100	3	0	GO Biological Processes	19	positive regulation of cell cycle	19_GO:0048518 positive regulation of biological process	-28.637602516451075	3.7017284516661992	14.167745369238746	30211	329	2307	93	4.031209362808843	0.4095047001153904	207|328|440|595|675|891|904|940|990|993|994|995|1164|1543|1654|1813|1845|1906|1950|1956|1977|1978|2069|2290|3192|3209|3297|3373|3481|3552|3553|3586|4085|4331|4488|4609|4869|5155|5469|5629|6241|6733|6777|6790|6926|7039|7175|7480|8451|8563|8697|8812|8941|9371|9493|9555|9585|9700|9787|9928|10615|10635|10733|10755|11065|22954|23236|23636|27085|29127|51203|51289|51514|51776|55795|55835|55968|57787|648…	AKT1|APEX1|ASNS|CCND1|BRCA2|CCNB1|CCNT1|CD28|CDC6|CDC25A|CDC25B|CDC25C|CKS2|CYP1A1|DDX3X|DRD2|DUSP3|EDN1|EGF|EGFR|EIF4E|EIF4EBP1|EREG|FOXG1|HNRNPU|HOXA13|HSF1|HYAL1|IGF2|IL1A|IL1B|IL10|MAD2L1|MNAT1|MSX2|MYC|NPM1|PDGFB|MED1|PROX1|RRM2|SRPK2|STAT5B|AURKA|TBX3|TGFA|TPR|WNT10B|CUL4A|THOC5|CDC23|CCNK|CDK5R2|KIF3B|KIF23|MACROH2A1|KIF20B|ESPL1|DLGAP5|KIF14|SPAG5|RAD51AP1|PLK4|GIPC1|UBE2C|TRIM32|PLCB1|NU…	-26.05183168733504	0	2.0	0.0	0.0	-47.968537745345515	3.817271497238645
0	1	1	1	0	0	0.0	-3.41637139315462	-14.995567480060798	-2.038137199517418	0.0	0.0	GO:0051656	M011100	3	0	GO Biological Processes	19	establishment of organelle localization	19_GO:0051179 localization	-28.59344940212664	3.6376005394210855	14.105148500563446	30211	342	2307	95	4.11790203727785	0.4136975721522517	547|891|1058|1062|1063|1113|1176|1780|1861|3091|3619|3676|3688|3692|3797|3798|3833|3837|4085|4131|4430|4641|4644|4647|4648|4747|4869|4935|5119|5294|5314|5347|5590|5663|5730|5871|5873|5874|5901|6059|6622|7013|7345|7879|8517|8697|8943|8976|9183|9371|9700|9787|9928|10096|10097|10113|10125|10128|10342|10464|10652|10814|10948|22920|23208|23212|23291|23332|23353|23636|26985|27183|29109|51068|51203|5156…	KIF1A|CCNB1|CENPA|CENPE|CENPF|CHGA|AP3S1|DYNC1I1|TOR1A|HIF1A|INCENP|ITGA4|ITGB1|EIF6|KIF3C|KIF5A|KIFC1|KPNB1|MAD2L1|MAP1B|MYO1B|MYO1C|MYO5A|MYO7A|MYO7B|NEFL|NPM1|GPR143|CHMP1A|PIK3CG|PKHD1|PLK1|PRKCZ|PSEN1|PTGDS|MAP4K2|RAB27A|RAB27B|RAN|ABCE1|SNCA|TERF1|UCHL1|RAB7A|IKBKG|CDC23|AP3D1|WASL|ZW10|KIF3B|ESPL1|DLGAP5|KIF14|ACTR3|ACTR2|PREB|RASGRP1|LRPPRC|TFG|PIBF1|YKT6|CPLX2|STARD3|KIFAP3|SYT11|RRS1|FB…	-26.018402438402376	0	14.0	0.0	0.0	-32.80074024525186	4.1521879328026055
1	1	1	1	1	0	-2.181240178260724	-7.064949176267886	-3.967252886703698	-3.429684977387333	-2.7575187342188765	0.0	GO:0009792	M111110	5	0	GO Biological Processes	19	embryo development ending in birth or egg hatching	19_GO:0032502 developmental process	-28.497052646320416	2.800392784502017	13.342287960758316	30211	650	2307	139	6.025140875596012	0.49541100221279993	90|133|207|338|598|639|652|675|705|891|1045|1051|1280|1386|1437|1482|1745|1746|1855|1906|1956|2019|2033|2138|2186|2348|2707|2709|2736|2821|3091|3198|3204|3205|3235|3236|3373|3481|3586|3688|3705|4036|4071|4097|4188|4436|4522|4609|4751|4838|5076|5079|5125|5155|5216|5469|5591|5629|5663|5727|5754|5950|6201|6241|6474|6495|6664|6789|6899|6926|7004|7014|7020|7040|7189|7205|7422|7477|7481|7516|7784|7855|…	ACVR1|ADM|AKT1|APOB|BCL2L1|PRDM1|BMP4|BRCA2|BYSL|CCNB1|CDX2|CEBPB|COL2A1|ATF2|CSF2|NKX2-5|DLX1|DLX2|DVL1|EDN1|EGFR|EN1|EP300|EYA1|BPTF|FOLR1|GJB3|GJB5|GLI2|GPI|HIF1A|HOXA1|HOXA7|HOXA9|HOXD9|HOXD10|HYAL1|IGF2|IL10|ITGB1|ITPK1|LRP2|TM4SF1|MAFG|MDFI|MSH2|MTHFD1|MYC|NEK2|NODAL|PAX2|PAX5|PCSK5|PDGFB|PFN1|MED1|PRKDC|PROX1|PSEN1|PTCH1|PTK7|RBP4|RPS7|RRM2|SHOX2|SIX1|SOX11|STK4|TBX1|TBX3|TEAD4|TERF2|TFAP2…	-25.932471116274318	0	21.0	0.0	0.0	-29.48809323911641	3.6221213881895067
0	0	1	0	0	0	0.0	0.0	-15.918836885678457	0.0	0.0	0.0	GO:0001775	M001000	1	0	GO Biological Processes	19	cell activation	19_GO:0009987 cellular process	-28.424759921284092	2.820856267362389	13.344668038382219	30211	636	2307	137	5.938448201127005	0.4920607890752024	60|71|152|578|916|931|940|944|960|970|1021|1113|1192|1386|1435|1437|1503|1524|1794|1906|2033|2147|2151|2243|2266|2281|2316|2335|2730|2956|3070|3205|3273|3329|3476|3553|3560|3569|3586|3606|3615|3659|3662|3676|3688|3702|3735|3902|3929|3932|4436|4478|4818|5028|5052|5169|5245|5290|5294|5450|5478|5591|5663|5730|5771|5788|5813|5873|5912|6288|6352|6363|6556|6622|6777|6845|7098|7189|7301|7783|7855|8291|8…	ACTB|ACTG1|ADRA2C|BAK1|CD3E|MS4A1|CD28|TNFSF8|CD44|CD70|CDK6|CHGA|CLIC1|ATF2|CSF1|CSF2|CTPS1|CX3CR1|DOCK2|EDN1|EP300|F2|F2RL2|FGA|FGG|FKBP1B|FLNA|FN1|GCLM|MSH6|HELLS|HOXA9|HRG|HSPD1|IGBP1|IL1B|IL2RB|IL6|IL10|IL18|IMPDH2|IRF1|IRF4|ITGA4|ITGB1|ITK|KARS1|LAG3|LBP|LCK|MSH2|MSN|NKG7|P2RY1|PRDX1|ENPP3|PHB1|PIK3CA|PIK3CG|POU2AF1|PPIA|PRKDC|PSEN1|PTGDS|PTPN2|PTPRC|PURA|RAB27A|RAP2B|SAA1|CCL5|CCL19|SLC11A…	-25.87039755641968	0	25.0	1.0	1.0	-28.424759921284092	2.8809796272215
0	1	1	0	0	0	0.0	-5.927936908292619	-7.209707712764981	0.0	0.0	0.0	GO:0040017	M011000	2	0	GO Biological Processes	19	positive regulation of locomotion	19_GO:0040011 locomotion	-28.41371317929905	2.885789276014858	13.404129987984344	30211	599	2307	132	5.721716514954486	0.48355424974678657	71|90|207|324|389|652|708|857|1230|1233|1398|1435|1512|1524|1601|1613|1839|1906|1950|1956|2155|2277|2335|2821|2822|3091|3265|3309|3373|3552|3553|3569|3592|3655|3676|3688|3929|4233|4267|4316|4318|4609|4638|4641|5054|5058|5063|5155|5216|5228|5294|5328|5335|5606|5629|5764|5788|6278|6282|6352|6355|6363|6364|6369|6375|6386|6648|6789|6809|6810|6869|7040|7070|7130|7205|7264|7422|7423|7424|7448|7481|7494…	ACTG1|ACVR1|AKT1|APC|RHOC|BMP4|C1QBP|CAV1|CCR1|CCR4|CRK|CSF1|CTSH|CX3CR1|DAB2|DAPK3|HBEGF|EDN1|EGF|EGFR|F7|VEGFD|FN1|GPI|GPLD1|HIF1A|HRAS|HSPA5|HYAL1|IL1A|IL1B|IL6|IL12A|ITGA6|ITGA4|ITGB1|LBP|MET|CD99|MMP7|MMP9|MYC|MYLK|MYO1C|SERPINE1|PAK1|PAK3|PDGFB|PFN1|PGF|PIK3CG|PLAU|PLCG1|MAP2K3|PROX1|PTN|PTPRC|S100A7|S100A11|CCL5|CCL8|CCL19|CCL20|CCL24|XCL1|SDCBP|SOD2|STK4|STX3|STX4|TACR1|TGFB1|THY1|TNFAIP6…	-25.86933503534124	0	26.0	1.0	1.0	-28.41371317929905	3.9007461103579297
1	1	1	0	0	1	-2.068884662560837	-10.250884349408077	-6.0133014252590575	0.0	0.0	-4.590390403074381	GO:0006753	M111001	4	0	GO Biological Processes	19	nucleoside phosphate metabolic process	19_GO:0008152 metabolic process	-28.276465824827863	3.328797040391094	13.768961625379664	30211	417	2307	106	4.59471174685739	0.4359047104848716	47|109|114|132|158|271|353|471|514|518|570|669|955|957|1503|1716|1723|1743|1836|2181|2617|2821|2987|3098|3295|3614|3615|3620|3704|3735|3939|4199|4522|4830|4831|4860|4907|4967|5160|5169|5214|5223|5224|5230|5471|5631|5744|5901|6241|6296|6785|6822|6999|7040|7167|7371|7372|7378|7498|8803|8833|8942|9551|10135|10165|10606|10861|11164|11332|23057|23305|23498|25939|25996|26289|26330|27231|27233|30833|309…	ACLY|ADCY3|ADCY8|ADK|ADSL|AMPD2|APRT|ATIC|ATP5F1E|ATP5MC3|BAAT|BPGM|ENTPD6|ENTPD5|CTPS1|DGUOK|DHODH|DLST|SLC26A2|ACSL3|GARS1|GPI|GUK1|HK1|HSD17B4|IMPDH1|IMPDH2|IDO1|ITPA|KARS1|LDHA|ME1|MTHFD1|NME1|NME2|PNP|NT5E|OGDH|PDHA1|ENPP3|PFKP|PGAM1|PGAM2|PGK1|PPAT|PRPS1|PTHLH|RAN|RRM2|ACSM3|ELOVL4|SULT2A1|TDO2|TGFB1|TPI1|UCK2|UMPS|UPP1|XDH|SUCLA2|GMPS|KYNU|ATP5MF|NAMPT|SLC25A13|PAICS|SLC26A1|NUDT5|ACOT7|NM…	-25.741847518159208	0	19.0	0.0	0.0	-30.33088915879223	4.456658156028369
0	1	1	0	0	0	0.0	-3.847822804425215	-10.154753658832615	0.0	0.0	0.0	GO:0055082	M011000	2	0	GO Biological Processes	19	cellular chemical homeostasis	19_GO:0065007 biological regulation	-28.213319294179474	2.6506697764467857	13.126299788185538	30211	746	2307	151	6.545296922410056	0.5149220150610118	27|114|133|146|287|309|375|468|478|483|552|578|624|664|781|796|801|857|858|931|952|1139|1230|1233|1234|1237|1317|1356|1524|1657|1813|1906|2030|2081|2099|2147|2151|2281|2309|2359|2512|2626|2730|2906|3091|3098|3358|3552|3709|3784|3814|3827|3932|3954|4097|4489|4504|4609|5028|5029|5076|5165|5290|5294|5314|5335|5621|5663|5733|5788|5798|5910|6288|6339|6340|6352|6355|6363|6375|6548|6553|6556|6569|6622|6…	ABL2|ADCY8|ADM|ADRA1D|ANK2|ANXA6|ARF1|ATF4|ATP1A3|ATP1B3|AVPR1A|BAK1|BDKRB2|BNIP3|CACNA2D1|CALCA|CALM1|CAV1|CAV2|MS4A1|CD38|CHRNA7|CCR1|CCR4|CCR5|CCR8|SLC31A1|CP|CX3CR1|DMXL1|DRD2|EDN1|SLC29A1|ERN1|ESR1|F2|F2RL2|FKBP1B|FOXO3|FPR3|FTL|GATA4|GCLM|GRIN2D|HIF1A|HK1|HTR2C|IL1A|ITPR2|KCNQ1|KISS1|KNG1|LCK|LETM1|MAFG|MT1A|MT3|MYC|P2RY1|P2RY2|PAX2|PDK3|PIK3CA|PIK3CG|PKHD1|PLCG1|PRNP|PSEN1|PTGER3|PTPRC|PTP…	-25.68824630541705	0	27.0	1.0	1.0	-28.213319294179474	3.666701343736454
1	1	1	0	0	0	-4.1029006675914665	-5.716930639325335	-5.247950325105871	0.0	0.0	0.0	GO:1901615	M111000	3	0	GO Biological Processes	19	organic hydroxy compound metabolic process	19_GO:0008152 metabolic process	-28.079199325197884	3.168685009499995	13.580668860111906	30211	467	2307	113	4.8981361074989165	0.44935144393416177	47|127|216|222|231|239|246|247|335|338|570|1056|1066|1109|1497|1543|1551|1562|1565|1592|1594|1595|1610|1645|1646|1717|1719|1727|1813|2539|2638|3091|3292|3613|3705|3939|3990|4036|4504|4864|5053|5092|5360|5467|5469|5593|5805|5950|6490|6569|6622|6646|6652|6697|6713|6822|7054|7167|7276|7306|8029|8074|8228|8431|8435|8529|8613|8644|8813|8818|8898|9420|10170|10558|10613|10948|10998|22949|23236|25987|272…	ACLY|ADH4|ALDH1A1|ALDH3B2|AKR1B1|ALOX12|ALOX15|ALOX15B|APOA1|APOB|BAAT|CEL|CES1|AKR1C4|CTNS|CYP1A1|CYP3A7|CYP2C18|CYP2D6|CYP26A1|CYP27B1|CYP51A1|DAO|AKR1C1|AKR1C2|DHCR7|DHFR|CYB5R3|DRD2|G6PD|GC|HIF1A|HSD17B1|IMPA2|ITPK1|LDHA|LIPC|LRP2|MT3|NPC1|PAH|PCBD1|PLTP|PPARD|MED1|PRKG2|PTS|RBP4|PMEL|SLC34A1|SNCA|SOAT1|SORD|SPR|SQLE|SULT2A1|TH|TPI1|TTR|TYRP1|CUBN|FGF23|PNPLA4|NR0B2|SOAT2|CYP4F2|PLPP3|AKR1C3|…	-25.563466362689603	0	28.0	1.0	1.0	-28.079199325197884	4.028133333333333
1	1	1	1	0	0	-2.018333408618858	-5.0202834131662115	-5.882197905449448	-2.4763416712562427	0.0	0.0	GO:0048598	M111100	4	0	GO Biological Processes	19	embryonic morphogenesis	19_GO:0032502 developmental process	-27.927595674746573	2.9100804315368682	13.308415747453374	30211	576	2307	128	5.548331166016472	0.47660896611091097	90|133|525|652|668|1280|1295|1382|1482|1746|1844|1846|1855|1906|1942|2019|2138|2200|2290|2295|2335|2348|2626|2709|2736|2821|3091|3142|3170|3198|3204|3205|3209|3235|3236|3239|3249|3373|3481|3586|3624|3651|3676|3688|3784|4036|4188|4317|4318|4488|4522|4647|4838|5076|5079|5216|5307|5469|5629|5663|5727|5754|5950|6201|6474|6495|6664|6789|6899|6926|7020|7040|7041|7054|7189|7296|7358|7424|7448|7473|7475|…	ACVR1|ADM|ATP6V1B1|BMP4|FOXL2|COL2A1|COL8A1|CRABP2|NKX2-5|DLX2|DUSP2|DUSP4|DVL1|EDN1|EFNA1|EN1|EYA1|FBN1|FOXG1|FOXF2|FN1|FOLR1|GATA4|GJB5|GLI2|GPI|HIF1A|HLX|FOXA2|HOXA1|HOXA7|HOXA9|HOXA13|HOXD9|HOXD10|HOXD13|HPN|HYAL1|IGF2|IL10|INHBA|PDX1|ITGA4|ITGB1|KCNQ1|LRP2|MDFI|MMP8|MMP9|MSX2|MTHFD1|MYO7A|NODAL|PAX2|PAX5|PFN1|PITX1|MED1|PROX1|PSEN1|PTCH1|PTK7|RBP4|RPS7|SHOX2|SIX1|SOX11|STK4|TBX1|TBX3|TFAP2A|…	-25.421006091678162	0	21.0	0.0	0.0	-29.48809323911641	3.6221213881895067
0	0	1	0	0	0	0.0	0.0	-6.515274273076065	0.0	0.0	0.0	GO:0035239	M001000	1	0	GO Biological Processes	19	tube morphogenesis	19_GO:0032502 developmental process	-27.719562942981394	2.7537901814316355	13.108878848617625	30211	661	2307	139	6.025140875596012	0.49541100221279993	71|90|133|207|302|338|374|578|639|652|800|857|1295|1435|1460|1482|1512|1855|1906|1942|1948|1950|1956|2050|2069|2099|2138|2277|2297|2316|2335|2348|2626|2736|2752|2822|3091|3142|3198|3204|3209|3239|3273|3606|3688|4036|4233|4488|4522|4609|4638|4691|4838|5054|5058|5076|5140|5216|5228|5290|5294|5314|5469|5499|5629|5663|5727|5754|6201|6278|6355|6464|6474|6495|6664|6733|6789|6899|6926|7039|7040|7045|707…	ACTG1|ACVR1|ADM|AKT1|ANXA2|APOB|AREG|BAK1|PRDM1|BMP4|CALD1|CAV1|COL8A1|CSF1|CSNK2B|NKX2-5|CTSH|DVL1|EDN1|EFNA1|EFNB2|EGF|EGFR|EPHB4|EREG|ESR1|EYA1|VEGFD|FOXD1|FLNA|FN1|FOLR1|GATA4|GLI2|GLUL|GPLD1|HIF1A|HLX|HOXA1|HOXA7|HOXA13|HOXD13|HRG|IL18|ITGB1|LRP2|MET|MSX2|MTHFD1|MYC|MYLK|NCL|NODAL|SERPINE1|PAK1|PAX2|PDE3B|PFN1|PGF|PIK3CA|PIK3CG|PKHD1|MED1|PPP1CA|PROX1|PSEN1|PTCH1|PTK7|RPS7|S100A7|CCL8|SHC1|S…	-25.22192820256591	0	29.0	1.0	1.0	-27.719562942981394	3.062877017440952
0	1	1	0	0	1	0.0	-19.507103357403583	-7.56858431848587	0.0	0.0	-7.9416236173791335	GO:0006364	M011001	3	0	GO Biological Processes	19	rRNA processing	19_GO:0008152 metabolic process	-27.679779236078318	4.385144136513126	14.423192059111006	30211	218	2307	73	3.164282618118769	0.36444468645618927	705|1736|3692|4809|4839|5591|6129|6201|6227|8602|8886|9188|9221|9277|9775|10360|10436|10528|10799|10813|10885|10969|11137|11224|22894|23076|23160|23212|23246|23378|23481|23560|25879|25926|25983|26156|27042|27341|28987|29081|51010|51119|51154|51504|54606|54663|54680|55127|55226|55299|55505|55646|55661|55695|55720|55759|55781|79033|79050|79954|84128|84154|84365|84916|85395|88745|92797|113000|114049…	BYSL|DKC1|EIF6|SNU13|NOP2|PRKDC|RPL7|RPS7|RPS21|NOP14|DDX18|DDX21|NOLC1|WDR46|EIF4A3|NPM3|EMG1|NOP56|RPP40|UTP14A|WDR3|EBNA1BP2|PWP1|RPL35|DIS3|RRP1B|WDR43|RRS1|BOP1|RRP8|PES1|GTPBP4|DCAF13|NOL11|NGDN|RSL1D1|UTP25|RRP7A|NOB1|METTL5|EXOSC3|SBDS|MRTO4|TRMT112|DDX56|WDR74|ZNHIT6|HEATR1|NAT10|BRIX1|NOP10|LYAR|DDX27|NSUN5|TSR1|WDR12|RIOK2|ERI3|NOC4L|NOL10|WDR75|RPF2|NIFK|UTP4|SLX9|RRP36|HELB|RPUSD1|BU…	-25.190918419970338	0	8.0	0.0	0.0	-37.47201190543311	6.285773732119636
0	0	1	1	0	0	0.0	0.0	-14.361928223095038	-14.264101439263847	0.0	0.0	GO:0000280	M001100	2	0	GO Biological Processes	19	nuclear division	19_GO:0009987 cellular process	-27.610141494814354	3.753719384001954	13.94408930873793	30211	307	2307	88	3.8144776766363244	0.398793981486348	675|699|701|891|898|991|994|1062|1164|2069|2177|2316|3619|3796|3832|3833|3837|4085|4361|4751|5119|5347|5892|5901|6152|6790|7013|7153|7272|7589|8438|8697|9055|9126|9133|9183|9232|9371|9493|9700|9787|9897|9928|10051|10096|10097|10111|10464|10615|11065|22974|23212|23304|23310|23332|23353|23397|23636|25788|25836|27183|29127|51203|51547|54892|54908|55844|56603|56776|57132|57697|63979|80218|81565|81930…	BRCA2|BUB1|BUB1B|CCNB1|CCNE1|CDC20|CDC25B|CENPE|CKS2|EREG|FANCD2|FLNA|INCENP|KIF2A|KIF11|KIFC1|KPNB1|MAD2L1|MRE11|NEK2|CHMP1A|PLK1|RAD51D|RAN|RPL24|AURKA|TERF1|TOP2A|TTK|ZSCAN21|RAD54L|CDC23|PRC1|SMC3|CCNB2|ZW10|PTTG1|KIF3B|KIF23|ESPL1|DLGAP5|WASHC5|KIF14|SMC4|ACTR3|ACTR2|RAD50|PIBF1|SPAG5|UBE2C|TPX2|RRS1|UBR2|NCAPD3|CLASP1|SUN1|NCAPH|NUP62|RAD54B|NIPBL|VPS4A|RACGAP1|NUSAP1|SIRT7|NCAPG2|SPDL1|PPP…	-25.12988085046829	0	3.0	0.0	0.0	-44.5463905757267	5.102089068278925
0	1	1	1	0	0	0.0	-3.930139554127827	-9.3060039008422	-2.4158356427635272	0.0	0.0	GO:0045860	M011100	3	0	GO Biological Processes	19	positive regulation of protein kinase activity	19_GO:0048518 positive regulation of biological process	-27.375524591853118	3.36547469754073	13.571918880674517	30211	393	2307	101	4.377980060684872	0.4259827855888111	114|152|207|374|595|658|796|801|891|904|990|994|1062|1164|1435|1654|1795|1813|1839|1906|1942|1950|1956|2056|2069|2074|2081|2547|3084|3265|3326|3481|3553|3606|3619|3654|4331|4504|5058|5155|5245|5290|5294|5478|5515|5590|5606|5618|5621|5629|5663|5770|5788|5871|5899|6352|6363|6556|6622|6789|7039|7040|7098|7164|7189|7295|7422|7424|7481|7804|7855|7984|8091|8312|8313|8812|8941|9270|9607|9928|10125|10333…	ADCY8|ADRA2C|AKT1|AREG|CCND1|BMPR1B|CALCA|CALM1|CCNB1|CCNT1|CDC6|CDC25B|CENPE|CKS2|CSF1|DDX3X|DOCK3|DRD2|HBEGF|EDN1|EFNA1|EGF|EGFR|EPO|EREG|ERCC6|ERN1|XRCC6|NRG1|HRAS|HSP90AB1|IGF2|IL1B|IL18|INCENP|IRAK1|MNAT1|MT3|PAK1|PDGFB|PHB1|PIK3CA|PIK3CG|PPIA|PPP2CA|PRKCZ|MAP2K3|PRLR|PRNP|PROX1|PSEN1|PTPN1|PTPRC|MAP4K2|RALB|CCL5|CCL19|SLC11A1|SNCA|STK4|TGFA|TGFB1|TLR3|TPD52L1|TRAF6|TXN|VEGFA|VEGFC|WNT11|LRP…	-24.90369711504392	0	5.0	0.0	0.0	-39.93443528350591	3.7698769226727618
0	1	1	0	0	0	0.0	-4.703004925803161	-7.709577708640485	0.0	0.0	0.0	GO:1901652	M011000	2	0	GO Biological Processes	19	response to peptide	19_GO:0050896 response to stimulus	-27.336405368704334	3.228580017937793	13.446168669235059	30211	434	2307	107	4.638058084091894	0.43785653655623225	15|88|114|133|142|207|324|328|353|374|383|478|774|781|815|857|858|890|990|1139|1176|1373|1394|1398|1906|2058|2069|2155|2200|2203|2309|2650|2770|2822|3297|3416|3481|3484|3586|3636|3667|3676|3692|3784|3973|4048|4131|4141|4318|4321|4363|4609|4644|4747|4792|5009|5140|5290|5590|5591|5621|5663|5770|5771|5829|5905|6464|6513|6548|6569|6690|6772|6777|7054|7128|7425|7494|8412|8503|8614|8767|8890|8892|9349|…	AANAT|ACTN2|ADCY8|ADM|PARP1|AKT1|APC|APEX1|APRT|AREG|ARG1|ATP1A3|CACNA1B|CACNA2D1|CAMK2A|CAV1|CAV2|CCNA2|CDC6|CHRNA7|AP3S1|CPS1|CRHR1|CRK|EDN1|EPRS1|EREG|F7|FBN1|FBP1|FOXO3|GCNT1|GNAI1|GPLD1|HSF1|IDE|IGF2|IGFBP1|IL10|INPPL1|IRS1|ITGA4|EIF6|KCNQ1|LHCGR|LTA4H|MAP1B|MARS1|MMP9|MMP12|ABCC1|MYC|MYO5A|NEFL|NFKBIA|OTC|PDE3B|PIK3CA|PRKCZ|PRKDC|PRNP|PSEN1|PTPN1|PTPN2|PXN|RANGAP1|SHC1|SLC2A1|SLC9A1|SLC34A1…	-24.872850417861123	0	9.0	0.0	0.0	-34.89764904352919	4.146864614940038
1	1	1	0	0	0	-4.26968837910142	-6.377147355445952	-7.710133386418155	0.0	0.0	0.0	GO:0009410	M111000	3	0	GO Biological Processes	19	response to xenobiotic stimulus	19_GO:0050896 response to stimulus	-27.251145306043256	3.330989820636965	13.511311403161022	30211	401	2307	102	4.421326397919376	0.4279893783318565	265|328|383|578|590|595|952|1001|1025|1063|1373|1374|1503|1543|1551|1555|1562|1565|1573|1592|1645|1728|1788|1800|1813|1906|2203|2309|2626|2730|2822|2939|2947|2950|2987|3172|3297|3309|3326|3553|3586|3624|3651|3746|3784|3932|4049|4131|4363|4609|4773|4842|4843|4860|4864|5009|5066|5228|5621|5727|5911|6538|6569|6622|6648|6652|6750|6772|6822|7013|7037|7039|7054|7098|7345|7372|7424|7804|8412|8438|8529|8…	AMELX|APEX1|ARG1|BAK1|BCHE|CCND1|CD38|CDH3|CDK9|CENPF|CPS1|CPT1A|CTPS1|CYP1A1|CYP3A7|CYP2B6|CYP2C18|CYP2D6|CYP2J2|CYP26A1|AKR1C1|NQO1|DNMT3A|DPEP1|DRD2|EDN1|FBP1|FOXO3|GATA4|GCLM|GPLD1|GSTA2|GSTM3|GSTP1|GUK1|HNF4A|HSF1|HSPA5|HSP90AB1|IL1B|IL10|INHBA|PDX1|KCNC1|KCNQ1|LCK|LTA|MAP1B|ABCC1|MYC|NFATC2|NOS1|NOS2|PNP|NPC1|OTC|PAM|PGF|PRNP|PTCH1|RAP2A|SLC6A11|SLC34A1|SNCA|SOD2|SORD|SST|STAT1|SULT2A1|TERF…	-24.795708245422226	0	30.0	1.0	1.0	-27.251145306043256	4.131274898342518
0	1	1	0	0	1	0.0	-9.760403457364582	-5.578630106923778	0.0	0.0	-4.694419741803297	GO:0009117	M011001	3	0	GO Biological Processes	19	nucleotide metabolic process	19_GO:0008152 metabolic process	-27.225965868066364	3.30593696082681	13.483835603001339	30211	408	2307	103	4.464672735153879	0.4299847130292211	47|109|114|132|158|271|353|471|514|518|570|669|1503|1716|1723|1743|1836|2181|2617|2821|2987|3098|3295|3614|3615|3620|3704|3735|3939|4199|4522|4830|4831|4860|4907|4967|5160|5169|5214|5223|5224|5230|5471|5631|5744|5901|6241|6296|6785|6822|6999|7040|7167|7371|7372|7378|7498|8803|8833|8942|9551|10135|10165|10606|10861|11164|11332|23057|23305|23498|25939|25996|26289|26330|27231|27233|30833|30968|51251…	ACLY|ADCY3|ADCY8|ADK|ADSL|AMPD2|APRT|ATIC|ATP5F1E|ATP5MC3|BAAT|BPGM|CTPS1|DGUOK|DHODH|DLST|SLC26A2|ACSL3|GARS1|GPI|GUK1|HK1|HSD17B4|IMPDH1|IMPDH2|IDO1|ITPA|KARS1|LDHA|ME1|MTHFD1|NME1|NME2|PNP|NT5E|OGDH|PDHA1|ENPP3|PFKP|PGAM1|PGAM2|PGK1|PPAT|PRPS1|PTHLH|RAN|RRM2|ACSM3|ELOVL4|SULT2A1|TDO2|TGFB1|TPI1|UCK2|UMPS|UPP1|XDH|SUCLA2|GMPS|KYNU|ATP5MF|NAMPT|SLC25A13|PAICS|SLC26A1|NUDT5|ACOT7|NMNAT2|ACSL6|HAA…	-24.77849773711661	0	19.0	0.0	0.0	-30.33088915879223	4.456658156028369
0	0	1	0	0	0	0.0	0.0	-7.503046291627425	0.0	0.0	0.0	GO:0031347	M001000	1	0	GO Biological Processes	19	regulation of defense response	19_GO:0050896 response to stimulus	-27.037687589570105	2.748409296451487	12.93666364328148	30211	648	2307	136	5.895101863892501	0.4903746081841828	136|246|325|329|330|335|383|708|940|1051|1398|1813|2033|2069|2099|2161|2167|2177|2547|2678|2950|3326|3428|3553|3559|3569|3586|3592|3606|3620|3659|3735|3822|3848|3902|3916|3929|4049|4068|4153|4317|4318|4321|4363|4792|4818|4907|5054|5058|5063|5169|5294|5320|5335|5467|5469|5495|5591|5624|5733|5770|5771|5788|6288|6352|6369|6375|6622|6772|6777|6845|6895|7098|7128|7130|7132|7189|7301|7784|7791|7804|848…	ADORA2B|ALOX15|APCS|BIRC2|BIRC3|APOA1|ARG1|C1QBP|CD28|CEBPB|CRK|DRD2|EP300|EREG|ESR1|F12|FABP4|FANCD2|XRCC6|GGT1|GSTP1|HSP90AB1|IFI16|IL1B|IL2RA|IL6|IL10|IL12A|IL18|IDO1|IRF1|KARS1|KLRC2|KRT1|LAG3|LAMP1|LBP|LTA|SH2D1A|MBL2|MMP8|MMP9|MMP12|ABCC1|NFKBIA|NKG7|NT5E|SERPINE1|PAK1|PAK3|ENPP3|PIK3CG|PLA2G2A|PLCG1|PPARD|MED1|PPM1B|PRKDC|PROC|PTGER3|PTPN1|PTPN2|PTPRC|SAA1|CCL5|CCL24|XCL1|SNCA|STAT1|STAT5B…	-24.598044796132307	0	31.0	1.0	1.0	-27.037687589570105	3.117943319503788
0	1	1	1	0	1	0.0	-4.255004335331681	-8.42374348279617	-3.6866262008037647	0.0	-2.448469176591671	GO:0051052	M011101	4	0	GO Biological Processes	19	regulation of DNA metabolic process	19_GO:0008152 metabolic process	-26.96973441708188	3.3062547477114426	13.418524225693295	30211	404	2307	102	4.421326397919376	0.4279893783318565	60|142|207|641|908|940|1025|1149|1736|1956|2074|2138|2187|2264|2956|3007|3192|3297|3326|3569|3586|3838|4361|4436|4609|4751|4869|5063|5155|5290|5429|5591|5788|5983|5984|6950|7013|7014|7037|7040|7203|7335|7486|7490|7644|8091|8313|8451|8550|8607|9320|9643|9760|10097|10111|10189|10419|10459|10574|10575|10576|10635|10694|10721|10856|22948|23049|25792|26585|27000|27063|29072|50507|50943|51010|51377|515…	ACTB|PARP1|AKT1|BLM|CCT6A|CD28|CDK9|CIDEA|DKC1|EGFR|ERCC6|EYA1|FANCB|FGFR4|MSH6|H1-3|HNRNPU|HSF1|HSP90AB1|IL6|IL10|KPNA2|MRE11|MSH2|MYC|NEK2|NPM1|PAK3|PDGFB|PIK3CA|POLH|PRKDC|PTPRC|RFC3|RFC4|TCP1|TERF1|TERF2|TFRC|TGFB1|CCT3|UBE2V1|WRN|WT1|ZNF91|HMGA2|AXIN2|CUL4A|MAPKAPK5|RUVBL1|TRIP12|MORF4L2|TOX|ACTR2|RAD50|ALYREF|PRMT5|MAD2L2|CCT7|CCT4|CCT2|RAD51AP1|CCT8|POLQ|RUVBL2|CCT5|SMG1|CIZ1|GREM1|DNAJC2|…	-24.537778452310373	0	32.0	1.0	1.0	-26.96973441708188	4.7288807012474114
0	1	1	1	0	1	0.0	-19.439149175987183	-4.904112940662756	-3.429049106674204	0.0	-6.37675574655075	GO:0034470	M011101	4	0	GO Biological Processes	19	ncRNA processing	19_GO:0008152 metabolic process	-26.959910709935258	3.3761480006501956	13.47411472886421	30211	384	2307	99	4.291287386215865	0.4219351825877656	705|1654|1736|3692|3735|4234|4809|4839|5591|6129|6201|6227|6741|6895|7737|8602|8886|9188|9221|9277|9692|9775|10360|10436|10528|10785|10799|10813|10885|10969|10978|11062|11137|11224|22894|23076|23160|23212|23246|23378|23481|23560|24140|25879|25926|25983|26156|26512|27042|27161|27341|28987|29081|51010|51119|51154|51504|54517|54606|54663|54680|54920|54974|55127|55226|55299|55505|55646|55661|55695|55…	BYSL|DDX3X|DKC1|EIF6|KARS1|METTL1|SNU13|NOP2|PRKDC|RPL7|RPS7|RPS21|SSB|TARBP2|RNF113A|NOP14|DDX18|DDX21|NOLC1|WDR46|PRORP|EIF4A3|NPM3|EMG1|NOP56|WDR4|RPP40|UTP14A|WDR3|EBNA1BP2|CLP1|DUS4L|PWP1|RPL35|DIS3|RRP1B|WDR43|RRS1|BOP1|RRP8|PES1|GTPBP4|FTSJ1|DCAF13|NOL11|NGDN|RSL1D1|INTS6|UTP25|AGO2|RRP7A|NOB1|METTL5|EXOSC3|SBDS|MRTO4|TRMT112|PUS7|DDX56|WDR74|ZNHIT6|DUS2|THG1L|HEATR1|NAT10|BRIX1|NOP10|LYAR…	-24.535507883054194	0	8.0	0.0	0.0	-37.47201190543311	6.285773732119636
0	1	1	0	0	1	0.0	-18.42470443049891	-7.502496441195648	0.0	0.0	-7.670976477050531	GO:0016072	M011001	3	0	GO Biological Processes	19	rRNA metabolic process	19_GO:0008152 metabolic process	-26.930905450379495	4.231689011798154	14.115066582596155	30211	229	2307	74	3.2076289553532726	0.3668502586556658	705|1736|3692|4809|4839|5591|6129|6201|6227|8602|8886|9188|9221|9277|9775|10360|10436|10528|10799|10813|10885|10969|11137|11224|22894|23076|23160|23212|23246|23378|23481|23560|25879|25926|25983|26156|27042|27341|28987|29081|51010|51119|51154|51504|53918|54606|54663|54680|55127|55226|55299|55505|55646|55661|55695|55720|55759|55781|79033|79050|79954|84128|84154|84365|84916|85395|88745|92797|113000|…	BYSL|DKC1|EIF6|SNU13|NOP2|PRKDC|RPL7|RPS7|RPS21|NOP14|DDX18|DDX21|NOLC1|WDR46|EIF4A3|NPM3|EMG1|NOP56|RPP40|UTP14A|WDR3|EBNA1BP2|PWP1|RPL35|DIS3|RRP1B|WDR43|RRS1|BOP1|RRP8|PES1|GTPBP4|DCAF13|NOL11|NGDN|RSL1D1|UTP25|RRP7A|NOB1|METTL5|EXOSC3|SBDS|MRTO4|TRMT112|PELO|DDX56|WDR74|ZNHIT6|HEATR1|NAT10|BRIX1|NOP10|LYAR|DDX27|NSUN5|TSR1|WDR12|RIOK2|ERI3|NOC4L|NOL10|WDR75|RPF2|NIFK|UTP4|SLX9|RRP36|HELB|RPUS…	-24.51392664157764	0	8.0	0.0	0.0	-37.47201190543311	6.285773732119636
0	1	1	0	0	0	0.0	-5.116027546167943	-6.634930924546477	0.0	0.0	0.0	GO:0030335	M011000	2	0	GO Biological Processes	19	positive regulation of cell migration	19_GO:0040011 locomotion	-26.912065513025095	2.8996872871385224	13.047352196502374	30211	560	2307	124	5.374945817078457	0.4695332136699088	71|90|207|324|389|652|708|857|1230|1398|1435|1512|1524|1601|1613|1839|1906|1950|1956|2155|2277|2335|2821|2822|3091|3265|3309|3373|3552|3553|3569|3592|3655|3676|3688|3929|4233|4267|4316|4318|4609|4638|4641|5054|5058|5063|5155|5216|5228|5294|5328|5335|5606|5629|5764|5788|6278|6282|6352|6355|6363|6364|6369|6375|6386|6648|6789|6810|6869|7040|7070|7130|7205|7264|7422|7423|7424|7448|7481|7494|7784|8482…	ACTG1|ACVR1|AKT1|APC|RHOC|BMP4|C1QBP|CAV1|CCR1|CRK|CSF1|CTSH|CX3CR1|DAB2|DAPK3|HBEGF|EDN1|EGF|EGFR|F7|VEGFD|FN1|GPI|GPLD1|HIF1A|HRAS|HSPA5|HYAL1|IL1A|IL1B|IL6|IL12A|ITGA6|ITGA4|ITGB1|LBP|MET|CD99|MMP7|MMP9|MYC|MYLK|MYO1C|SERPINE1|PAK1|PAK3|PDGFB|PFN1|PGF|PIK3CG|PLAU|PLCG1|MAP2K3|PROX1|PTN|PTPRC|S100A7|S100A11|CCL5|CCL8|CCL19|CCL20|CCL24|XCL1|SDCBP|SOD2|STK4|STX4|TACR1|TGFB1|THY1|TNFAIP6|TRIP6|GFU…	-24.50238594296474	0	26.0	0.0	0.0	-28.41371317929905	3.9007461103579297
0	1	1	0	0	1	0.0	-10.803013070891588	-4.347849135018509	0.0	0.0	-2.7173741906249234	GO:1904951	M011001	3	0	GO Biological Processes	19	positive regulation of establishment of protein localization	19_GO:0051179 localization	-26.688696304204292	3.687043653549139	13.65116674346472	30211	309	2307	87	3.7711313394018204	0.396610969466934	114|908|952|1128|1263|1459|1736|2181|2243|2266|2316|2746|2752|2810|2822|2850|3091|3265|3326|3552|3553|3651|4628|4641|4946|5174|5467|5478|5590|5621|5663|5715|5901|5950|6717|6810|6950|7040|7175|7203|7424|7447|7531|7545|7855|7984|8111|8431|8447|8882|8934|9270|9585|10059|10075|10134|10411|10574|10575|10576|10694|10802|11156|22948|23379|25924|27063|27230|27429|51024|51614|54209|54543|55107|55696|55737…	ADCY8|CCT6A|CD38|CHRM1|PLK3|CSNK2A2|DKC1|ACSL3|FGA|FGG|FLNA|GLUD1|GLUL|SFN|GPLD1|GPR27|HIF1A|HRAS|HSP90AB1|IL1A|IL1B|PDX1|MYH10|MYO1C|OAZ1|PDZK1|PPARD|PPIA|PRKCZ|PRNP|PSEN1|PSMD9|RAN|RBP4|SRI|STX4|TCP1|TGFB1|TPR|CCT3|VEGFC|VSNL1|YWHAE|ZIC1|FZD5|ARHGEF5|GPR68|NR0B2|DOC2B|ZPR1|RAB29|ITGB1BP1|KIF20B|DNM1L|HUWE1|BCAP31|RAPGEF3|CCT7|CCT4|CCT2|CCT8|SEC24A|PTP4A3|CCT5|ICE1|MYRIP|ANKRD1|SERP1|HTRA2|FIS1|…	-24.28619531877106	0	7.0	0.0	0.0	-38.139896347473496	3.687043653549139
0	1	1	1	0	0	0.0	-3.4886400403114823	-8.690769165562484	-2.142735846764886	0.0	0.0	GO:0033674	M011100	3	0	GO Biological Processes	19	positive regulation of kinase activity	19_GO:0048518 positive regulation of biological process	-26.37413542543116	3.0731187643819573	13.066666376476409	30211	473	2307	111	4.811443433029909	0.4455600720486113	114|152|207|374|595|658|796|801|891|904|990|994|1062|1164|1435|1654|1795|1813|1839|1906|1942|1950|1956|2050|2056|2069|2074|2081|2147|2264|2547|3084|3265|3326|3481|3553|3606|3619|3654|3667|4233|4331|4361|4504|5058|5155|5245|5290|5294|5478|5515|5590|5606|5618|5621|5629|5663|5770|5788|5871|5899|6352|6363|6556|6622|6789|7039|7040|7098|7164|7189|7295|7301|7422|7424|7481|7804|7855|7984|8091|8312|8313|8…	ADCY8|ADRA2C|AKT1|AREG|CCND1|BMPR1B|CALCA|CALM1|CCNB1|CCNT1|CDC6|CDC25B|CENPE|CKS2|CSF1|DDX3X|DOCK3|DRD2|HBEGF|EDN1|EFNA1|EGF|EGFR|EPHB4|EPO|EREG|ERCC6|ERN1|F2|FGFR4|XRCC6|NRG1|HRAS|HSP90AB1|IGF2|IL1B|IL18|INCENP|IRAK1|IRS1|MET|MNAT1|MRE11|MT3|PAK1|PDGFB|PHB1|PIK3CA|PIK3CG|PPIA|PPP2CA|PRKCZ|MAP2K3|PRLR|PRNP|PROX1|PSEN1|PTPN1|PTPRC|MAP4K2|RALB|CCL5|CCL19|SLC11A1|SNCA|STK4|TGFA|TGFB1|TLR3|TPD52L1|T…	-23.978696294485413	0	5.0	0.0	0.0	-39.93443528350591	3.7698769226727618
0	1	1	0	0	0	0.0	-5.116739983658514	-6.306534212175159	0.0	0.0	0.0	GO:2000147	M011000	2	0	GO Biological Processes	19	positive regulation of cell motility	19_GO:0040011 locomotion	-26.230816334942332	2.825369186098295	12.807938337534754	30211	584	2307	126	5.461638491547464	0.4730877618414563	71|90|207|324|389|652|708|857|1230|1398|1435|1512|1524|1601|1613|1839|1906|1950|1956|2155|2277|2335|2821|2822|3091|3265|3309|3373|3552|3553|3569|3592|3655|3676|3688|3929|4233|4267|4316|4318|4609|4638|4641|5054|5058|5063|5155|5216|5228|5294|5328|5335|5606|5629|5764|5788|6278|6282|6352|6355|6363|6364|6369|6375|6386|6648|6789|6810|6869|7040|7070|7130|7205|7264|7422|7423|7424|7448|7481|7494|7784|8482…	ACTG1|ACVR1|AKT1|APC|RHOC|BMP4|C1QBP|CAV1|CCR1|CRK|CSF1|CTSH|CX3CR1|DAB2|DAPK3|HBEGF|EDN1|EGF|EGFR|F7|VEGFD|FN1|GPI|GPLD1|HIF1A|HRAS|HSPA5|HYAL1|IL1A|IL1B|IL6|IL12A|ITGA6|ITGA4|ITGB1|LBP|MET|CD99|MMP7|MMP9|MYC|MYLK|MYO1C|SERPINE1|PAK1|PAK3|PDGFB|PFN1|PGF|PIK3CG|PLAU|PLCG1|MAP2K3|PROX1|PTN|PTPRC|S100A7|S100A11|CCL5|CCL8|CCL19|CCL20|CCL24|XCL1|SDCBP|SOD2|STK4|STX4|TACR1|TGFB1|THY1|TNFAIP6|TRIP6|GFU…	-23.842326063951916	0	26.0	0.0	0.0	-28.41371317929905	3.9007461103579297
1	1	1	0	0	1	-4.219828947196373	-4.677888986176863	-7.642147069471665	0.0	0.0	-3.6983154279415773	GO:0006520	M111001	4	0	GO Biological Processes	19	cellular amino acid metabolic process	19_GO:0008152 metabolic process	-26.218646647791733	3.8432040481709726	13.643910656250478	30211	276	2307	81	3.5110533159947983	0.3832072329172395	95|216|383|435|440|468|570|586|587|1373|1491|1497|1503|1610|1719|1743|1800|2058|2356|2617|2673|2678|2730|2744|2746|2747|2752|2937|3172|3242|3376|3620|3735|4141|4143|4357|4522|4842|4843|4942|4953|5009|5053|5092|5471|5625|5805|5917|6897|6999|7054|8565|8659|8833|8942|8985|10165|10841|10955|11112|23498|23743|29968|50507|51067|51074|51520|54529|55699|56474|56954|64902|80755|84706|92292|92935|112817|12…	ACY1|ALDH1A1|ARG1|ASL|ASNS|ATF4|BAAT|BCAT1|BCAT2|CPS1|CTH|CTNS|CTPS1|DAO|DHFR|DLST|DPEP1|EPRS1|FPGS|GARS1|GFPT1|GGT1|GCLM|GLS|GLUD1|GLUD2|GLUL|GSS|HNF4A|HPD|IARS1|IDO1|KARS1|MARS1|MAT1A|MPST|MTHFD1|NOS1|NOS2|OAT|ODC1|OTC|PAH|PCBD1|PPAT|PRODH|PTS|RARS1|TARS1|TDO2|TH|YARS1|ALDH4A1|GMPS|KYNU|PLOD3|SLC25A13|FTCD|SERINC3|HIBADH|HAAO|BHMT2|PSAT1|NOX4|YARS2|APIP|LARS1|ASNSD1|IARS2|CTPS2|NIT2|AGXT2|AARSD…	-23.83699580133162	0	33.0	1.0	1.0	-26.218646647791733	7.4017263149959485
1	1	1	0	0	0	-2.2144896365454803	-4.6861066105993165	-6.878742375947474	0.0	0.0	0.0	GO:0009991	M111000	3	0	GO Biological Processes	19	response to extracellular stimulus	19_GO:0050896 response to stimulus	-26.035701178639687	3.0648719438526593	12.972694689430694	30211	470	2307	110	4.768097095795405	0.4436494824900143	133|136|158|207|265|383|440|467|468|552|590|595|664|1373|1374|1386|1543|1592|1594|1728|1788|1965|2056|2074|2155|2281|2309|2348|2520|2539|2626|2730|2752|3170|3297|3309|3312|3358|3428|3552|3651|3676|3992|4049|4131|4141|4654|5009|5076|5366|5467|5610|5629|5788|5899|6513|6566|6569|6648|6652|6690|6750|6772|6781|7037|7054|7378|7425|7481|7482|7486|7494|8074|8614|8644|8942|9024|9213|9451|9518|9607|10514|1…	ADM|ADORA2B|ADSL|AKT1|AMELX|ARG1|ASNS|ATF3|ATF4|AVPR1A|BCHE|CCND1|BNIP3|CPS1|CPT1A|ATF2|CYP1A1|CYP26A1|CYP27B1|NQO1|DNMT3A|EIF2S1|EPO|ERCC6|F7|FKBP1B|FOXO3|FOLR1|GAST|G6PD|GATA4|GCLM|GLUL|FOXA2|HSF1|HSPA5|HSPA8|HTR2C|IFI16|IL1A|PDX1|ITGA4|FADS1|LTA|MAP1B|MARS1|MYOD1|OTC|PAX2|PMAIP1|PPARD|EIF2AK2|PROX1|PTPRC|RALB|SLC2A1|SLC16A1|SLC34A1|SOD2|SORD|SPINK1|SST|STAT1|STC1|TFRC|TH|UPP1|VGF|WNT11|WNT2B|W…	-23.66203280243808	0	34.0	1.0	1.0	-26.035701178639687	4.714330299089727
0	1	1	0	0	0	0.0	-3.5414287737757117	-4.533258521648941	0.0	0.0	0.0	GO:0043408	M011000	2	0	GO Biological Processes	19	regulation of MAPK cascade	19_GO:0023052 signaling	-26.03031968734021	2.6534333963940395	12.595625466835367	30211	686	2307	139	6.025140875596012	0.49541100221279993	146|152|246|467|652|857|858|939|960|1139|1230|1601|1687|1813|1844|1845|1846|1906|1942|1950|1956|2056|2081|2243|2264|2266|2335|2626|2950|3084|3265|3358|3476|3481|3552|3553|3569|3654|3814|4281|4317|4504|4609|4838|5028|5052|5058|5063|5155|5245|5294|5314|5320|5478|5590|5606|5610|5663|5770|5771|5788|5871|5908|5911|6278|6352|6355|6363|6364|6369|6375|6386|6464|6789|6899|7039|7040|7066|7098|7164|7189|734…	ADRA1D|ADRA2C|ALOX15|ATF3|BMP4|CAV1|CAV2|CD27|CD44|CHRNA7|CCR1|DAB2|GSDME|DRD2|DUSP2|DUSP3|DUSP4|EDN1|EFNA1|EGF|EGFR|EPO|ERN1|FGA|FGFR4|FGG|FN1|GATA4|GSTP1|NRG1|HRAS|HTR2C|IGBP1|IGF2|IL1A|IL1B|IL6|IRAK1|KISS1|MID1|MMP8|MT3|MYC|NODAL|P2RY1|PRDX1|PAK1|PAK3|PDGFB|PHB1|PIK3CG|PKHD1|PLA2G2A|PPIA|PRKCZ|MAP2K3|EIF2AK2|PSEN1|PTPN1|PTPN2|PTPRC|MAP4K2|RAP1B|RAP2A|S100A7|CCL5|CCL8|CCL19|CCL20|CCL24|XCL1|SDC…	-23.66203280243808	0	10.0	0.0	0.0	-34.78456846478876	3.859685624985741
0	1	1	0	0	0	0.0	-5.453850658706177	-7.9643970255897845	0.0	0.0	0.0	GO:0071345	M011000	2	0	GO Biological Processes	19	cellular response to cytokine stimulus	19_GO:0050896 response to stimulus	-25.93881633457697	2.6265235189333467	12.546831072312719	30211	703	2307	141	6.111833550065019	0.49873217922032825	71|207|246|329|330|338|383|471|587|608|796|960|970|997|1025|1051|1230|1233|1234|1237|1435|1437|1440|1460|1491|1524|1613|1687|1906|1984|2056|2058|2069|2167|2194|2266|2309|2730|3070|3091|3192|3309|3326|3373|3428|3552|3553|3556|3559|3560|3569|3601|3606|3615|3654|3659|3676|4311|4504|4609|4641|4654|4691|4792|4843|4939|5155|5214|5245|5618|6352|6355|6363|6364|6369|6375|6723|6772|6777|6810|7037|7066|7098…	ACTG1|AKT1|ALOX15|BIRC2|BIRC3|APOB|ARG1|ATIC|BCAT2|TNFRSF17|CALCA|CD44|CD70|CDC34|CDK9|CEBPB|CCR1|CCR4|CCR5|CCR8|CSF1|CSF2|CSF3|CSNK2B|CTH|CX3CR1|DAPK3|GSDME|EDN1|EIF5A|EPO|EPRS1|EREG|FABP4|FASN|FGG|FOXO3|GCLM|HELLS|HIF1A|HNRNPU|HSPA5|HSP90AB1|HYAL1|IFI16|IL1A|IL1B|IL1RAP|IL2RA|IL2RB|IL6|IL15RA|IL18|IMPDH2|IRAK1|IRF1|ITGA4|MME|MT3|MYC|MYO1C|MYOD1|NCL|NFKBIA|NOS2|OAS2|PDGFB|PFKP|PHB1|PRLR|CCL5|CCL…	-23.577060316833798	0	24.0	0.0	0.0	-28.835465142368832	2.754183265561679
0	1	1	0	0	0	0.0	-4.837149953676687	-6.308796717568292	0.0	0.0	0.0	GO:0051272	M011000	2	0	GO Biological Processes	19	positive regulation of cellular component movement	19_GO:0051179 localization	-25.90711849114634	2.790454641985437	12.69394209968072	30211	596	2307	127	5.504984828781968	0.4748524854385956	71|90|207|324|389|652|708|857|1230|1398|1435|1512|1524|1601|1613|1839|1906|1950|1956|2155|2277|2335|2821|2822|3091|3265|3309|3373|3552|3553|3569|3592|3655|3676|3688|3929|4133|4233|4267|4316|4318|4609|4638|4641|5054|5058|5063|5155|5216|5228|5294|5328|5335|5606|5629|5764|5788|6278|6282|6352|6355|6363|6364|6369|6375|6386|6648|6789|6810|6869|7040|7070|7130|7205|7264|7422|7423|7424|7448|7481|7494|7784…	ACTG1|ACVR1|AKT1|APC|RHOC|BMP4|C1QBP|CAV1|CCR1|CRK|CSF1|CTSH|CX3CR1|DAB2|DAPK3|HBEGF|EDN1|EGF|EGFR|F7|VEGFD|FN1|GPI|GPLD1|HIF1A|HRAS|HSPA5|HYAL1|IL1A|IL1B|IL6|IL12A|ITGA6|ITGA4|ITGB1|LBP|MAP2|MET|CD99|MMP7|MMP9|MYC|MYLK|MYO1C|SERPINE1|PAK1|PAK3|PDGFB|PFN1|PGF|PIK3CG|PLAU|PLCG1|MAP2K3|PROX1|PTN|PTPRC|S100A7|S100A11|CCL5|CCL8|CCL19|CCL20|CCL24|XCL1|SDCBP|SOD2|STK4|STX4|TACR1|TGFB1|THY1|TNFAIP6|TRIP…	-23.55685398925935	0	26.0	0.0	0.0	-28.41371317929905	3.9007461103579297
0	1	1	0	0	0	0.0	-6.635167603927122	-5.846672633750792	0.0	0.0	0.0	GO:0044089	M011000	2	0	GO Biological Processes	19	positive regulation of cellular component biogenesis	19_GO:0048518 positive regulation of biological process	-25.90583571896609	3.001573832528393	12.884014751350993	30211	493	2307	113	4.8981361074989165	0.44935144393416177	40|246|324|335|389|402|578|857|997|1113|1307|1437|1440|1654|2017|2099|3038|3084|3265|3273|3297|3304|3373|3556|3984|4131|4233|4312|4478|4868|5058|5216|5290|5526|5601|5789|5829|5899|5908|6281|6363|6369|6386|6622|6624|6869|7013|7037|7040|7070|7175|7422|7480|7481|7879|7984|8976|9270|9448|9636|9793|10096|10097|10146|10273|10333|10344|10411|10435|10563|10615|10733|10787|10807|22919|23019|23332|23379|23…	ASIC2|ALOX15|APC|APOA1|RHOC|ARL2|BAK1|CAV1|CDC34|CHGA|COL16A1|CSF2|CSF3|DDX3X|CTTN|ESR1|HAS3|NRG1|HRAS|HRG|HSF1|HSPA1B|HYAL1|IL1RAP|LIMK1|MAP1B|MET|MMP1|MSN|NPHS1|PAK1|PFN1|PIK3CA|PPP2R5B|MAPK9|PTPRD|PXN|RALB|RAP1B|S100A10|CCL19|CCL24|SDCBP|SNCA|FSCN1|TACR1|TERF1|TFRC|TGFB1|THY1|TPR|VEGFA|WNT10B|WNT11|RAB7A|ARHGEF5|WASL|ITGB1BP1|MAP4K4|ISG15|CKAP5|ACTR3|ACTR2|G3BP1|STUB1|TLR6|CCL26|RAPGEF3|CDC42E…	-23.55685398925935	0	20.0	0.0	0.0	-30.062571366091262	3.6451007467188608
1	1	1	0	0	1	-3.0090639865302005	-18.160908155042694	-5.383247683345143	0.0	0.0	-6.510167529861667	GO:0043604	M111001	4	0	GO Biological Processes	19	amide biosynthetic process	19_GO:0008152 metabolic process	-25.706951931293865	3.0390080455922996	12.865464243599332	30211	474	2307	110	4.768097095795405	0.4436494824900143	15|47|383|435|440|1373|1654|1938|1964|1965|1968|1973|1975|1982|1984|2058|2107|2181|2583|2617|2678|2730|2935|2937|3376|3396|3646|3692|3735|4141|4528|5009|5066|5125|5160|5610|5917|6059|6129|6152|6159|6170|6173|6191|6201|6227|6228|6785|6897|7458|8560|8565|8662|8667|8668|8669|8890|8892|8894|9218|9255|9349|9669|10166|10480|10558|10605|10973|11222|11224|23305|23367|23708|24140|25873|27161|28985|51067|5…	AANAT|ACLY|ARG1|ASL|ASNS|CPS1|DDX3X|EEF2|EIF1AX|EIF2S1|EIF2S3|EIF4A1|EIF4B|EIF4G2|EIF5A|EPRS1|ETF1|ACSL3|B4GALNT1|GARS1|GGT1|GCLM|GSPT1|GSS|IARS1|MRPL58|EIF3E|EIF6|KARS1|MARS1|MTIF2|OTC|PAM|PCSK5|PDHA1|EIF2AK2|RARS1|ABCE1|RPL7|RPL24|RPL29|RPL39|RPL36A|RPS4X|RPS7|RPS21|RPS23|ELOVL4|TARS1|EIF4H|DEGS1|YARS1|EIF3B|EIF3H|EIF3I|EIF3J|EIF2B4|EIF2B2|EIF2S2|VAPA|AIMP1|RPL23|EIF5B|SLC25A15|EIF3M|SPTLC1|PAI…	-23.364219150864123	0	6.0	0.0	0.0	-39.40483276860316	3.076621179124822
0	0	1	0	0	0	0.0	0.0	-9.021400088561226	0.0	0.0	0.0	GO:0001819	M001000	1	0	GO Biological Processes	19	positive regulation of cytokine production	19_GO:0048518 positive regulation of biological process	-25.62546036647538	3.0326101339173683	12.83883287253438	30211	475	2307	110	4.768097095795405	0.4436494824900143	136|247|468|916|940|941|1051|1386|1437|1654|1813|2069|2626|3091|3098|3265|3304|3329|3428|3552|3553|3556|3569|3586|3592|3606|3620|3654|3659|3662|3702|3929|4049|4317|4321|4838|4843|4860|4939|5047|5054|5245|5294|5450|5590|5610|5663|5788|6288|6363|6375|6556|6772|6777|7040|7098|7189|7481|7494|7784|7855|8140|8482|8767|8772|8808|8832|9188|9447|9451|9636|10084|10125|10146|10333|10392|10417|10464|10622|10…	ADORA2B|ALOX15B|ATF4|CD3E|CD28|CD80|CEBPB|ATF2|CSF2|DDX3X|DRD2|EREG|GATA4|HIF1A|HK1|HRAS|HSPA1B|HSPD1|IFI16|IL1A|IL1B|IL1RAP|IL6|IL10|IL12A|IL18|IDO1|IRAK1|IRF1|IRF4|ITK|LBP|LTA|MMP8|MMP12|NODAL|NOS2|PNP|OAS2|PAEP|SERPINE1|PHB1|PIK3CG|POU2AF1|PRKCZ|EIF2AK2|PSEN1|PTPRC|SAA1|CCL19|XCL1|SLC11A1|STAT1|STAT5B|TGFB1|TLR3|TRAF6|WNT11|XBP1|ZP3|FZD5|SLC7A5|SEMA7A|RIPK2|FADD|IL1RL2|CD84|DDX21|AIM2|EIF2AK3|…	-23.288887894750456	0	35.0	1.0	1.0	-25.62546036647538	3.2400895526389877
0	1	1	0	0	0	0.0	-3.5869441985266084	-6.635297493625962	0.0	0.0	0.0	GO:1901699	M011000	2	0	GO Biological Processes	19	cellular response to nitrogen compound	19_GO:0050896 response to stimulus	-25.515495947992896	2.7143867316313037	12.523955637315716	30211	632	2307	131	5.678370177719983	0.48182984993656325	15|60|88|114|142|207|324|328|353|383|468|478|598|641|779|781|815|857|858|890|990|1051|1128|1139|1176|1307|1373|1386|1394|1398|1788|1800|1813|1906|1956|2058|2200|2203|2309|2316|2348|2730|2822|3274|3297|3309|3358|3416|3481|3484|3667|3676|3709|3784|3973|4131|4141|4363|4504|4609|4644|4869|5028|5029|5140|5290|5294|5590|5591|5621|5663|5770|5771|5829|5899|5905|5908|6339|6340|6464|6495|6548|6569|6622|669…	AANAT|ACTB|ACTN2|ADCY8|PARP1|AKT1|APC|APEX1|APRT|ARG1|ATF4|ATP1A3|BCL2L1|BLM|CACNA1S|CACNA2D1|CAMK2A|CAV1|CAV2|CCNA2|CDC6|CEBPB|CHRM1|CHRNA7|AP3S1|COL16A1|CPS1|ATF2|CRHR1|CRK|DNMT3A|DPEP1|DRD2|EDN1|EGFR|EPRS1|FBN1|FBP1|FOXO3|FLNA|FOLR1|GCLM|GPLD1|HRH2|HSF1|HSPA5|HTR2C|IDE|IGF2|IGFBP1|IRS1|ITGA4|ITPR2|KCNQ1|LHCGR|MAP1B|MARS1|ABCC1|MT3|MYC|MYO5A|NPM1|P2RY1|P2RY2|PDE3B|PIK3CA|PIK3CG|PRKCZ|PRKDC|PRNP…	-23.184997623980166	0	9.0	0.0	0.0	-34.89764904352919	4.146864614940038
1	1	1	0	0	0	-2.755573478237236	-3.43684821747501	-7.335327956464614	0.0	0.0	0.0	GO:0010035	M111000	3	0	GO Biological Processes	19	response to inorganic substance	19_GO:0050896 response to stimulus	-25.470854077058142	2.935607452866139	12.713885474229576	30211	513	2307	115	4.984828781967924	0.4531039031344303	15|71|114|142|207|246|265|328|338|374|383|468|471|552|578|595|641|664|801|857|890|955|1261|1373|1386|1398|1437|1543|1728|1788|1800|1813|1906|1956|1965|2074|2081|2167|2203|2243|2266|2281|2539|2664|2821|2822|2937|2978|3091|3292|3297|3309|3552|3569|3651|3746|4048|4131|4318|4331|4489|4504|4547|4609|4747|4864|5009|5052|5066|5076|5224|5290|5499|5515|5601|5621|5727|6331|6363|6569|6622|6648|6652|6772|686…	AANAT|ACTG1|ADCY8|PARP1|AKT1|ALOX15|AMELX|APEX1|APOB|AREG|ARG1|ATF4|ATIC|AVPR1A|BAK1|CCND1|BLM|BNIP3|CALM1|CAV1|CCNA2|ENTPD6|CNGA3|CPS1|ATF2|CRK|CSF2|CYP1A1|NQO1|DNMT3A|DPEP1|DRD2|EDN1|EGFR|EIF2S1|ERCC6|ERN1|FABP4|FBP1|FGA|FGG|FKBP1B|G6PD|GDI1|GPI|GPLD1|GSS|GUCA1A|HIF1A|HSD17B1|HSF1|HSPA5|IL1A|IL6|PDX1|KCNC1|LTA4H|MAP1B|MMP9|MNAT1|MT1A|MT3|MTTP|MYC|NEFL|NPC1|OTC|PRDX1|PAM|PAX2|PGAM2|PIK3CA|PPP1CA…	-23.1463461167346	0	36.0	1.0	1.0	-25.470854077058142	2.984697878499352
0	1	1	0	0	0	0.0	-4.195087760073688	-8.217465201742673	0.0	0.0	0.0	GO:0032103	M011000	2	0	GO Biological Processes	19	positive regulation of response to external stimulus	19_GO:0048518 positive regulation of biological process	-25.427994908807513	3.110889149097671	12.854653284169448	30211	442	2307	105	4.551365409622887	0.4339422286063285	136|383|708|940|1051|1230|1233|1435|1524|1906|2033|2069|2147|2155|2167|2277|2281|2316|2547|3273|3428|3553|3569|3592|3606|3620|3735|3822|3902|3916|3929|4049|4068|4153|4233|4317|4321|4363|4792|4818|5054|5058|5063|5155|5228|5294|5320|5469|5591|5733|5764|6278|6352|6363|6369|6375|6622|6777|6809|6810|6845|7040|7098|7132|7189|7422|7423|7424|7784|7857|8717|8740|8767|8772|9048|9447|9782|10059|10084|10125|…	ADORA2B|ARG1|C1QBP|CD28|CEBPB|CCR1|CCR4|CSF1|CX3CR1|EDN1|EP300|EREG|F2|F7|FABP4|VEGFD|FKBP1B|FLNA|XRCC6|HRG|IFI16|IL1B|IL6|IL12A|IL18|IDO1|KARS1|KLRC2|LAG3|LAMP1|LBP|LTA|SH2D1A|MBL2|MET|MMP8|MMP12|ABCC1|NFKBIA|NKG7|SERPINE1|PAK1|PAK3|PDGFB|PGF|PIK3CG|PLA2G2A|MED1|PRKDC|PTGER3|PTN|S100A7|CCL5|CCL19|CCL24|XCL1|SNCA|STAT5B|STX3|STX4|VAMP7|TGFB1|TLR3|TNFRSF1A|TRAF6|VEGFA|VEGFB|VEGFC|ZP3|SCG2|TRADD|TN…	-23.10939580809449	0	31.0	0.0	0.0	-27.037687589570105	3.117943319503788
0	0	1	0	1	0	0.0	0.0	-11.554077728851544	0.0	-2.6212851304022253	0.0	GO:0050865	M001010	2	0	GO Biological Processes	19	regulation of cell activation	19_GO:0050789 regulation of biological process	-25.342104357319563	2.6344560734838174	12.404550000866712	30211	681	2307	137	5.938448201127005	0.4920607890752024	136|207|239|383|639|652|857|916|921|939|940|941|944|952|970|1051|1493|1845|1947|1948|2056|2147|2177|2266|2309|2335|2547|2736|3142|3273|3329|3481|3552|3553|3559|3569|3586|3592|3601|3606|3620|3624|3659|3662|3735|3822|3902|3916|3929|3932|4317|4436|4773|4860|5074|5155|5169|5270|5290|5320|5590|5591|5621|5678|5771|5788|6352|6363|6375|6622|6664|6777|6810|6845|6869|7037|7040|7070|7107|7128|7189|7301|7494…	ADORA2B|AKT1|ALOX12|ARG1|PRDM1|BMP4|CAV1|CD3E|CD5|CD27|CD28|CD80|TNFSF8|CD38|CD70|CEBPB|CTLA4|DUSP3|EFNB1|EFNB2|EPO|F2|FANCD2|FGG|FOXO3|FN1|XRCC6|GLI2|HLX|HRG|HSPD1|IGF2|IL1A|IL1B|IL2RA|IL6|IL10|IL12A|IL15RA|IL18|IDO1|INHBA|IRF1|IRF4|KARS1|KLRC2|LAG3|LAMP1|LBP|LCK|MMP8|MSH2|NFATC2|PNP|PAWR|PDGFB|ENPP3|SERPINE2|PIK3CA|PLA2G2A|PRKCZ|PRKDC|PRNP|PSG9|PTPN2|PTPRC|CCL5|CCL19|XCL1|SNCA|SOX11|STAT5B|STX4…	-23.029334800267264	0	15.0	0.0	0.0	-31.957137201978334	3.559904217219858
0	1	1	1	0	1	0.0	-2.4660092615574074	-9.8635558682066	-3.8747115048535843	0.0	-2.1615422136452045	GO:0140694	M011101	4	0	GO Biological Processes	19	non-membrane-bounded organelle assembly	19_GO:0009987 cellular process	-25.212328915940358	3.590663758267265	13.183021742346366	30211	310	2307	85	3.6844386649328134	0.3922022658605845	70|71|88|550|708|991|1058|1062|1063|1069|1466|1482|1654|1874|1965|2316|3619|3688|3692|3796|3832|3833|3837|4751|4839|4869|5591|5629|6152|6228|6713|6790|7139|7812|8557|8760|9055|9126|9133|9371|9493|9611|9787|9897|9898|10146|10464|10733|22919|22974|22995|23212|23246|23332|23636|25819|27063|27229|27341|29127|51116|51119|51154|51388|54443|54475|54915|55052|55239|55299|55794|55835|55839|83939|84142|841…	ACTC1|ACTG1|ACTN2|AUP1|C1QBP|CDC20|CENPA|CENPE|CENPF|CETN2|CSRP2|NKX2-5|DDX3X|E2F4|EIF2S1|FLNA|INCENP|ITGB1|EIF6|KIF2A|KIF11|KIFC1|KPNB1|NEK2|NOP2|NPM1|PRKDC|PROX1|RPL24|RPS23|SQLE|AURKA|TNNT2|CSDE1|TCAP|CDS2|PRC1|SMC3|CCNB2|KIF3B|KIF23|NCOR1|DLGAP5|WASHC5|UBAP2L|G3BP1|PIBF1|PLK4|MAPRE1|TPX2|CEP152|RRS1|BOP1|CLASP1|NUP62|NOCT|ANKRD1|TUBGCP4|RRP7A|RACGAP1|MRPS2|SBDS|MRTO4|NIP7|ANLN|NLE1|YTHDF1|MRP…	-22.90531168777715	0	37.0	1.0	1.0	-25.212328915940358	4.692504695853201
0	1	1	0	0	0	0.0	-4.089650759437999	-5.744026006256179	0.0	0.0	0.0	GO:0051046	M011000	2	0	GO Biological Processes	19	regulation of secretion	19_GO:0051179 localization	-25.20537032920971	2.7444075356820465	12.472906356010766	30211	606	2307	127	5.504984828781968	0.4748524854385956	114|136|152|552|554|668|815|952|1066|1113|1138|1143|1374|1394|1595|1601|1813|1855|1906|1950|2181|2243|2266|2281|2746|2752|2822|2850|2917|2922|3084|3091|3170|3172|3358|3552|3553|3569|3592|3624|3651|3667|3737|3784|3814|3822|3916|4628|4843|4868|4939|5028|5029|5066|5467|5478|5715|5733|5865|5873|5874|5908|5950|6288|6352|6386|6566|6622|6664|6690|6717|6781|6804|6810|6845|6869|7040|7132|7424|7447|7494|77…	ADCY8|ADORA2B|ADRA2C|AVPR1A|AVPR2|FOXL2|CAMK2A|CD38|CES1|CHGA|CHRNA5|CHRNB4|CPT1A|CRHR1|CYP51A1|DAB2|DRD2|DVL1|EDN1|EGF|ACSL3|FGA|FGG|FKBP1B|GLUD1|GLUL|GPLD1|GPR27|GRM7|GRP|NRG1|HIF1A|FOXA2|HNF4A|HTR2C|IL1A|IL1B|IL6|IL12A|INHBA|PDX1|IRS1|KCNA2|KCNQ1|KISS1|KLRC2|LAMP1|MYH10|NOS2|NPHS1|OAS2|P2RY1|P2RY2|PAM|PPARD|PPIA|PSMD9|PTGER3|RAB3B|RAB27A|RAB27B|RAP1B|RBP4|SAA1|CCL5|SDCBP|SLC16A1|SNCA|SOX11|SPI…	-22.904030233938194	0	4.0	0.0	0.0	-42.88071827860668	5.335147457817592
0	0	1	0	1	0	0.0	0.0	-11.433419953296875	0.0	-2.85485144621649	0.0	GO:0002694	M001010	2	0	GO Biological Processes	19	regulation of leukocyte activation	19_GO:0002376 immune system process	-25.19923176486493	2.706513596898359	12.436186821269837	30211	629	2307	130	5.635023840485479	0.4800975601465302	136|207|383|639|652|857|916|921|939|940|941|944|952|970|1051|1493|1845|1947|1948|2056|2177|2309|2335|2547|2736|3142|3329|3481|3552|3553|3559|3569|3586|3592|3601|3606|3620|3624|3659|3662|3735|3822|3902|3916|3929|3932|4317|4436|4773|4860|5074|5169|5290|5320|5590|5591|5621|5678|5771|5788|6352|6363|6375|6622|6664|6777|6810|6845|6869|7037|7040|7070|7107|7128|7189|7301|7494|7704|7784|8456|8740|8767|877…	ADORA2B|AKT1|ARG1|PRDM1|BMP4|CAV1|CD3E|CD5|CD27|CD28|CD80|TNFSF8|CD38|CD70|CEBPB|CTLA4|DUSP3|EFNB1|EFNB2|EPO|FANCD2|FOXO3|FN1|XRCC6|GLI2|HLX|HSPD1|IGF2|IL1A|IL1B|IL2RA|IL6|IL10|IL12A|IL15RA|IL18|IDO1|INHBA|IRF1|IRF4|KARS1|KLRC2|LAG3|LAMP1|LBP|LCK|MMP8|MSH2|NFATC2|PNP|PAWR|ENPP3|PIK3CA|PLA2G2A|PRKCZ|PRKDC|PRNP|PSG9|PTPN2|PTPRC|CCL5|CCL19|XCL1|SNCA|SOX11|STAT5B|STX4|VAMP7|TACR1|TFRC|TGFB1|THY1|GPR1…	-22.90349554711141	0	15.0	0.0	0.0	-31.957137201978334	3.559904217219858
0	1	1	1	0	0	0.0	-3.5584954055525078	-12.597258835256074	-10.16996044693132	0.0	0.0	GO:0007017	M011100	3	0	GO Biological Processes	19	microtubule-based process	19_GO:0009987 cellular process	-25.162198928938633	2.5229596401856336	12.251483778009025	30211	763	2307	147	6.371911573472041	0.5085271576504824	109|338|402|547|675|891|991|1058|1062|1069|1176|1263|1767|1780|1855|1874|2316|3091|3192|3312|3619|3688|3796|3797|3798|3832|3833|3837|4000|4085|4131|4133|4140|4281|4747|4751|4869|5314|5347|5360|5590|5813|5874|5901|6566|6652|6790|6905|7014|7272|7345|7411|7516|8312|8655|8882|8943|9024|9055|9126|9133|9183|9371|9389|9493|9585|9611|9700|9787|9793|9897|9928|10096|10097|10112|10125|10128|10190|10376|1046…	ADCY3|APOB|ARL2|KIF1A|BRCA2|CCNB1|CDC20|CENPA|CENPE|CETN2|AP3S1|PLK3|DNAH5|DYNC1I1|DVL1|E2F4|FLNA|HIF1A|HNRNPU|HSPA8|INCENP|ITGB1|KIF2A|KIF3C|KIF5A|KIF11|KIFC1|KPNB1|LMNA|MAD2L1|MAP1B|MAP2|MARK3|MID1|NEFL|NEK2|NPM1|PKHD1|PLK1|PLTP|PRKCZ|PURA|RAB27B|RAN|SLC16A1|SORD|AURKA|TBCE|TERF2|TTK|UCHL1|VBP1|XRCC2|AXIN1|DYNLL1|ZPR1|AP3D1|BRSK2|PRC1|SMC3|CCNB2|ZW10|KIF3B|SLC22A14|KIF23|KIF20B|NCOR1|ESPL1|DLGA…	-22.871995199785076	0	37.0	0.0	0.0	-25.212328915940358	4.692504695853201
1	1	1	0	0	1	-2.7956612597560255	-16.265569562833846	-5.959118415878267	0.0	0.0	-8.430677519460792	GO:0006518	M111001	4	0	GO Biological Processes	19	peptide metabolic process	19_GO:0008152 metabolic process	-25.079449507661597	2.9725668211710956	12.644832093585581	30211	489	2307	111	4.811443433029909	0.4455600720486113	590|1192|1369|1497|1512|1654|1800|1938|1964|1965|1968|1973|1975|1982|1984|2058|2107|2539|2617|2678|2730|2935|2936|2937|2939|2947|2950|3376|3396|3416|3646|3692|3735|4048|4141|4311|4528|5046|5066|5125|5610|5663|5917|6059|6129|6152|6159|6170|6173|6191|6201|6227|6228|6648|6897|7458|8565|8662|8667|8668|8669|8890|8892|8894|9255|9349|9446|9669|10480|10605|10973|11222|11224|23367|23657|23708|24140|25873|…	BCHE|CLIC1|CPN1|CTNS|CTSH|DDX3X|DPEP1|EEF2|EIF1AX|EIF2S1|EIF2S3|EIF4A1|EIF4B|EIF4G2|EIF5A|EPRS1|ETF1|G6PD|GARS1|GGT1|GCLM|GSPT1|GSR|GSS|GSTA2|GSTM3|GSTP1|IARS1|MRPL58|IDE|EIF3E|EIF6|KARS1|LTA4H|MARS1|MME|MTIF2|PCSK6|PAM|PCSK5|EIF2AK2|PSEN1|RARS1|ABCE1|RPL7|RPL24|RPL29|RPL39|RPL36A|RPS4X|RPS7|RPS21|RPS23|SOD2|TARS1|EIF4H|YARS1|EIF3B|EIF3H|EIF3I|EIF3J|EIF2B4|EIF2B2|EIF2S2|AIMP1|RPL23|GSTO1|EIF5B|EI…	-22.79470867420954	0	6.0	0.0	0.0	-39.40483276860316	3.076621179124822
0	0	1	0	0	0	0.0	0.0	-10.628323551809714	0.0	0.0	0.0	GO:0050801	M001000	1	0	GO Biological Processes	19	ion homeostasis	19_GO:0065007 biological regulation	-24.739477309976966	2.5183388349838283	12.140205664196126	30211	754	2307	145	6.285218899003034	0.5052897100348982	27|114|133|142|146|287|309|375|468|478|483|525|552|578|624|664|781|796|801|857|858|931|952|1139|1230|1233|1234|1237|1317|1356|1373|1524|1594|1657|1813|1906|2099|2147|2151|2264|2281|2359|2512|2730|2744|2906|3091|3163|3358|3552|3709|3784|3814|3827|3932|3954|4097|4489|4504|4609|5009|5028|5029|5294|5314|5335|5621|5663|5733|5788|5910|6288|6331|6339|6340|6352|6355|6363|6375|6548|6553|6556|6569|6622|664…	ABL2|ADCY8|ADM|PARP1|ADRA1D|ANK2|ANXA6|ARF1|ATF4|ATP1A3|ATP1B3|ATP6V1B1|AVPR1A|BAK1|BDKRB2|BNIP3|CACNA2D1|CALCA|CALM1|CAV1|CAV2|MS4A1|CD38|CHRNA7|CCR1|CCR4|CCR5|CCR8|SLC31A1|CP|CPS1|CX3CR1|CYP27B1|DMXL1|DRD2|EDN1|ESR1|F2|F2RL2|FGFR4|FKBP1B|FPR3|FTL|GCLM|GLS|GRIN2D|HIF1A|HMOX2|HTR2C|IL1A|ITPR2|KCNQ1|KISS1|KNG1|LCK|LETM1|MAFG|MT1A|MT3|MYC|OTC|P2RY1|P2RY2|PIK3CG|PKHD1|PLCG1|PRNP|PSEN1|PTGER3|PTPRC|R…	-22.460131508411617	0	27.0	0.0	0.0	-28.213319294179474	3.666701343736454
0	1	1	0	0	0	0.0	-10.826951126538733	-3.1766558440171577	0.0	0.0	0.0	GO:0051223	M011000	2	0	GO Biological Processes	19	regulation of protein transport	19_GO:0051179 localization	-24.611441118837128	2.9365357081872037	12.49104757130916	30211	495	2307	111	4.811443433029909	0.4455600720486113	114|652|952|1113|1128|1263|1374|1459|1595|1813|2181|2243|2266|2281|2316|2664|2746|2752|2810|2822|2850|3091|3170|3172|3265|3312|3326|3552|3553|3569|3592|3651|3667|4628|4641|4843|4946|5066|5174|5467|5478|5590|5621|5663|5715|5770|5901|5905|5950|6288|6352|6566|6717|6804|6810|7040|7175|7295|7424|7447|7531|7545|7855|7984|8111|8431|8447|8882|8934|9024|9221|9270|9585|9607|10059|10075|10134|10411|10802|23…	ADCY8|BMP4|CD38|CHGA|CHRM1|PLK3|CPT1A|CSNK2A2|CYP51A1|DRD2|ACSL3|FGA|FGG|FKBP1B|FLNA|GDI1|GLUD1|GLUL|SFN|GPLD1|GPR27|HIF1A|FOXA2|HNF4A|HRAS|HSPA8|HSP90AB1|IL1A|IL1B|IL6|IL12A|PDX1|IRS1|MYH10|MYO1C|NOS2|OAZ1|PAM|PDZK1|PPARD|PPIA|PRKCZ|PRNP|PSEN1|PSMD9|PTPN1|RAN|RANGAP1|RBP4|SAA1|CCL5|SLC16A1|SRI|STX1A|STX4|TGFB1|TPR|TXN|VEGFC|VSNL1|YWHAE|ZIC1|FZD5|ARHGEF5|GPR68|NR0B2|DOC2B|ZPR1|RAB29|BRSK2|NOLC1|I…	-22.337424150776844	0	7.0	0.0	0.0	-38.139896347473496	3.687043653549139
1	1	1	0	0	0	-3.3369889884900683	-4.108460138938041	-6.976651898085822	0.0	0.0	0.0	GO:0046394	M111000	3	0	GO Biological Processes	19	carboxylic acid biosynthetic process	19_GO:0008152 metabolic process	-24.51623114539531	3.8278750291754196	13.167615961379102	30211	260	2307	76	3.29432162982228	0.3716081151374745	47|216|239|246|247|435|440|570|586|587|1109|1373|1382|1491|1543|1565|1719|1906|2194|2678|2744|2746|2747|2752|2950|3620|3990|3992|3995|4048|4522|4942|5009|5053|5092|5730|5947|6296|6319|6785|7358|7494|8560|8644|8803|8942|8985|9415|9420|10170|10955|10998|11332|23498|23743|25902|29968|50640|51074|51302|51495|54529|54898|57834|59344|60481|64834|64902|80142|84532|112817|114880|221955|255189|256987|4410…	ACLY|ALDH1A1|ALOX12|ALOX15|ALOX15B|ASL|ASNS|BAAT|BCAT1|BCAT2|AKR1C4|CPS1|CRABP2|CTH|CYP1A1|CYP2D6|DHFR|EDN1|FASN|GGT1|GLS|GLUD1|GLUD2|GLUL|GSTP1|IDO1|LIPC|FADS1|FADS3|LTA4H|MTHFD1|OAT|OTC|PAH|PCBD1|PTGDS|RBP1|ACSM3|SCD|ELOVL4|UGDH|XBP1|DEGS1|AKR1C3|SUCLA2|KYNU|PLOD3|FADS2|CYP7B1|DHRS9|SERINC3|SLC27A5|ACOT7|HAAO|BHMT2|MTHFD1L|PSAT1|PNPLA8|APIP|CYP39A1|HACD3|ASNSD1|ELOVL2|CYP4F11|ALOXE3|ELOVL5|ELOV…	-22.247478417327383	0	13.0	0.0	0.0	-33.5687888079011	6.379791715292366
0	1	1	0	0	1	0.0	-10.190700219520192	-4.419733755151172	0.0	0.0	-4.343450903095427	GO:0019693	M011001	3	0	GO Biological Processes	19	ribose phosphate metabolic process	19_GO:0008152 metabolic process	-24.48683715243193	3.452413602868739	12.88009454188178	30211	330	2307	87	3.7711313394018204	0.396610969466934	47|109|114|132|158|271|353|471|514|518|570|669|1503|1716|1723|1743|1836|2181|2539|2821|2987|3098|3295|3614|3615|3704|3939|4830|4831|4860|4907|4967|5160|5214|5223|5224|5230|5471|5631|5744|5836|5901|6296|6785|6822|6999|7040|7086|7167|7371|7372|7378|7498|8803|8833|9551|10165|10606|10861|11164|11332|22934|23305|26289|26330|27233|30833|30968|51703|53343|54898|55312|55711|56474|57089|60481|64834|79646|…	ACLY|ADCY3|ADCY8|ADK|ADSL|AMPD2|APRT|ATIC|ATP5F1E|ATP5MC3|BAAT|BPGM|CTPS1|DGUOK|DHODH|DLST|SLC26A2|ACSL3|G6PD|GPI|GUK1|HK1|HSD17B4|IMPDH1|IMPDH2|ITPA|LDHA|NME1|NME2|PNP|NT5E|OGDH|PDHA1|PFKP|PGAM1|PGAM2|PGK1|PPAT|PRPS1|PTHLH|PYGL|RAN|ACSM3|ELOVL4|SULT2A1|TDO2|TGFB1|TKT|TPI1|UCK2|UMPS|UPP1|XDH|SUCLA2|GMPS|ATP5MF|SLC25A13|PAICS|SLC26A1|NUDT5|ACOT7|RPIA|ACSL6|AK5|GAPDHS|SULT1C4|NT5C|STOML2|ACSL5|NUDT…	-22.223285618049815	0	19.0	0.0	0.0	-30.33088915879223	4.456658156028369
1	1	1	0	0	0	-2.2349656258517614	-3.6540450205821076	-4.660023722590197	0.0	0.0	0.0	GO:0043410	M111000	3	0	GO Biological Processes	19	positive regulation of MAPK cascade	19_GO:0023052 signaling	-24.435434915305265	2.939775129817857	12.447543317528396	30211	490	2307	110	4.768097095795405	0.4436494824900143	146|152|246|652|858|939|960|1139|1230|1687|1813|1906|1942|1950|1956|2056|2081|2243|2264|2266|2626|3084|3265|3358|3481|3552|3553|3569|3654|3814|4281|4317|4504|4838|5028|5058|5155|5245|5294|5320|5478|5590|5606|5610|5663|5770|5788|5871|5908|6278|6352|6355|6363|6364|6369|6375|6386|6464|6899|7039|7040|7066|7098|7164|7189|7422|7477|7498|7855|7936|7984|8074|8312|8324|8412|8482|8767|9043|9283|9518|9607|9…	ADRA1D|ADRA2C|ALOX15|BMP4|CAV2|CD27|CD44|CHRNA7|CCR1|GSDME|DRD2|EDN1|EFNA1|EGF|EGFR|EPO|ERN1|FGA|FGFR4|FGG|GATA4|NRG1|HRAS|HTR2C|IGF2|IL1A|IL1B|IL6|IRAK1|KISS1|MID1|MMP8|MT3|NODAL|P2RY1|PAK1|PDGFB|PHB1|PIK3CG|PLA2G2A|PPIA|PRKCZ|MAP2K3|EIF2AK2|PSEN1|PTPN1|PTPRC|MAP4K2|RAP1B|S100A7|CCL5|CCL8|CCL19|CCL20|CCL24|XCL1|SDCBP|SHC1|TBX1|TGFA|TGFB1|THPO|TLR3|TPD52L1|TRAF6|VEGFA|WNT7B|XDH|FZD5|NELFE|ARHGEF5…	-22.177023020575557	0	10.0	0.0	0.0	-34.78456846478876	3.859685624985741
0	1	1	0	0	0	0.0	-3.998218688455883	-6.604676745702034	0.0	0.0	0.0	GO:0071417	M011000	2	0	GO Biological Processes	19	cellular response to organonitrogen compound	19_GO:0050896 response to stimulus	-24.33518095076787	2.7653382111201132	12.267235822020924	30211	573	2307	121	5.244906805374946	0.46413719382806745	15|60|88|114|142|207|324|328|353|383|468|478|598|641|779|781|815|857|858|890|990|1051|1128|1176|1307|1373|1386|1394|1398|1788|1813|1906|1956|2058|2200|2203|2309|2316|2348|2730|2822|3274|3297|3309|3358|3416|3481|3484|3667|3676|3709|3784|3973|4131|4141|4363|4609|4644|5028|5029|5140|5290|5294|5590|5591|5621|5663|5770|5771|5829|5905|5908|6339|6340|6464|6495|6548|6569|6622|6690|6772|6777|6781|6872|705…	AANAT|ACTB|ACTN2|ADCY8|PARP1|AKT1|APC|APEX1|APRT|ARG1|ATF4|ATP1A3|BCL2L1|BLM|CACNA1S|CACNA2D1|CAMK2A|CAV1|CAV2|CCNA2|CDC6|CEBPB|CHRM1|AP3S1|COL16A1|CPS1|ATF2|CRHR1|CRK|DNMT3A|DRD2|EDN1|EGFR|EPRS1|FBN1|FBP1|FOXO3|FLNA|FOLR1|GCLM|GPLD1|HRH2|HSF1|HSPA5|HTR2C|IDE|IGF2|IGFBP1|IRS1|ITGA4|ITPR2|KCNQ1|LHCGR|MAP1B|MARS1|ABCC1|MYC|MYO5A|P2RY1|P2RY2|PDE3B|PIK3CA|PIK3CG|PRKCZ|PRKDC|PRNP|PSEN1|PTPN1|PTPN2|PXN…	-22.08184858156744	0	9.0	0.0	0.0	-34.89764904352919	4.146864614940038
0	1	1	0	0	0	0.0	-9.443753622114992	-5.478014787896898	0.0	0.0	0.0	GO:0006979	M011000	2	0	GO Biological Processes	19	response to oxidative stress	19_GO:0050896 response to stimulus	-24.318924999818076	3.300748763441818	12.715647805982867	30211	365	2307	92	3.987863025574339	0.4073890833259159	142|207|328|374|383|468|578|664|761|952|1263|1386|1398|1728|1861|1906|1956|1965|2054|2071|2074|2081|2177|2281|2309|2539|2730|2877|2936|2937|2950|3091|3163|3297|3304|3373|3552|3569|3848|4153|4318|4363|4504|5052|5076|5163|5478|5601|5621|5625|5663|5798|5829|6278|6622|6648|6772|6780|6810|6869|7128|7486|7837|8614|8644|8876|8989|9978|10105|10202|10549|22925|23135|23657|27429|30001|54974|55270|55829|801…	PARP1|AKT1|APEX1|AREG|ARG1|ATF4|BAK1|BNIP3|CA3|CD38|PLK3|ATF2|CRK|NQO1|TOR1A|EDN1|EGFR|EIF2S1|STX2|ERCC3|ERCC6|ERN1|FANCD2|FKBP1B|FOXO3|G6PD|GCLM|GPX2|GSR|GSS|GSTP1|HIF1A|HMOX2|HSF1|HSPA1B|HYAL1|IL1A|IL6|KRT1|MBL2|MMP9|ABCC1|MT3|PRDX1|PAX2|PDK1|PPIA|MAPK9|PRNP|PRODH|PSEN1|PTPRN|PXN|S100A7|SNCA|SOD2|STAT1|STAU1|STX4|TACR1|TNFAIP3|WRN|PXDN|STC2|AKR1C3|VNN1|TRPA1|RBX1|PPIF|DHRS2|PRDX4|PLA2R1|KDM6B|S…	-22.070613431992694	0	38.0	1.0	1.0	-24.318924999818076	3.539287011328624
1	1	1	0	0	0	-3.2932616829797614	-4.043632795685036	-6.887022665656384	0.0	0.0	0.0	GO:0016053	M111000	3	0	GO Biological Processes	19	organic acid biosynthetic process	19_GO:0008152 metabolic process	-24.28408916683699	3.7986546091053786	13.082017179550967	30211	262	2307	76	3.29432162982228	0.3716081151374745	47|216|239|246|247|435|440|570|586|587|1109|1373|1382|1491|1543|1565|1719|1906|2194|2678|2744|2746|2747|2752|2950|3620|3990|3992|3995|4048|4522|4942|5009|5053|5092|5730|5947|6296|6319|6785|7358|7494|8560|8644|8803|8942|8985|9415|9420|10170|10955|10998|11332|23498|23743|25902|29968|50640|51074|51302|51495|54529|54898|57834|59344|60481|64834|64902|80142|84532|112817|114880|221955|255189|256987|4410…	ACLY|ALDH1A1|ALOX12|ALOX15|ALOX15B|ASL|ASNS|BAAT|BCAT1|BCAT2|AKR1C4|CPS1|CRABP2|CTH|CYP1A1|CYP2D6|DHFR|EDN1|FASN|GGT1|GLS|GLUD1|GLUD2|GLUL|GSTP1|IDO1|LIPC|FADS1|FADS3|LTA4H|MTHFD1|OAT|OTC|PAH|PCBD1|PTGDS|RBP1|ACSM3|SCD|ELOVL4|UGDH|XBP1|DEGS1|AKR1C3|SUCLA2|KYNU|PLOD3|FADS2|CYP7B1|DHRS9|SERINC3|SLC27A5|ACOT7|HAAO|BHMT2|MTHFD1L|PSAT1|PNPLA8|APIP|CYP39A1|HACD3|ASNSD1|ELOVL2|CYP4F11|ALOXE3|ELOVL5|ELOV…	-22.04074101854316	0	13.0	0.0	0.0	-33.5687888079011	6.379791715292366
1	1	1	0	0	0	-2.475660083450626	-6.851964837246984	-3.7701655021475045	0.0	0.0	0.0	GO:0050878	M111000	3	0	GO Biological Processes	19	regulation of body fluid levels	19_GO:0065007 biological regulation	-24.226194529179217	3.291730324197441	12.683356239618199	30211	366	2307	92	3.987863025574339	0.4073890833259159	60|71|133|152|231|239|308|353|362|525|554|595|857|1056|1128|1192|1813|1906|2030|2147|2151|2155|2160|2161|2243|2266|2316|2335|2810|2821|2979|3091|3170|3172|3273|3569|3705|3827|3848|3932|4233|4580|4830|4939|5028|5029|5054|5055|5066|5155|5270|5290|5294|5328|5329|5469|5478|5618|5624|5800|5873|5912|6288|6340|6690|6777|6869|7301|7372|7422|7448|7494|7498|8529|8862|10544|10630|10672|10855|23657|51297|566…	ACTB|ACTG1|ADM|ADRA2C|AKR1B1|ALOX12|ANXA5|APRT|AQP5|ATP6V1B1|AVPR2|CCND1|CAV1|CEL|CHRM1|CLIC1|DRD2|EDN1|SLC29A1|F2|F2RL2|F7|F11|F12|FGA|FGG|FLNA|FN1|SFN|GPI|GUCA1B|HIF1A|FOXA2|HNF4A|HRG|IL6|ITPK1|KNG1|KRT1|LCK|MET|MTX1|NME1|OAS2|P2RY1|P2RY2|SERPINE1|SERPINB2|PAM|PDGFB|SERPINE2|PIK3CA|PIK3CG|PLAU|PLAUR|MED1|PPIA|PRLR|PROC|PTPRO|RAB27A|RAP2B|SAA1|SCNN1G|SPINK1|STAT5B|TACR1|TYRO3|UMPS|VEGFA|VTN|XBP1…	-21.98775371538013	0	39.0	1.0	1.0	-24.226194529179217	3.410250505707267
0	1	1	1	0	1	0.0	-3.1129324288648377	-10.040533673266356	-4.975298800975955	0.0	-3.8758373309582708	GO:0033044	M011101	4	0	GO Biological Processes	19	regulation of chromosome organization	19_GO:0050789 regulation of biological process	-23.689837721863732	4.119198357316272	13.135680395021517	30211	213	2307	67	2.904204594711747	0.34961496881091625	142|324|699|701|891|908|990|1062|1063|1736|3192|4085|4331|4361|4609|4751|5347|6742|6950|7013|7014|7153|7175|7203|7272|8260|8313|8550|8607|8697|9031|9183|9232|9555|9700|9787|10051|10111|10459|10460|10574|10575|10576|10694|10856|11065|22948|23049|23397|51377|51535|54552|54908|55196|55226|55729|55781|55795|57520|64682|79618|79913|83444|84250|125476|140609|348654	PARP1|APC|BUB1|BUB1B|CCNB1|CCT6A|CDC6|CENPE|CENPF|DKC1|HNRNPU|MAD2L1|MNAT1|MRE11|MYC|NEK2|PLK1|SSBP1|TCP1|TERF1|TERF2|TOP2A|TPR|CCT3|TTK|NAA10|AXIN2|MAPKAPK5|RUVBL1|CDC23|BAZ1B|ZW10|PTTG1|MACROH2A1|ESPL1|DLGAP5|SMC4|RAD50|MAD2L2|TACC3|CCT7|CCT4|CCT2|CCT8|RUVBL2|UBE2C|CCT5|SMG1|NCAPH|UCHL5|PPHLN1|GNL3L|SPDL1|RESF1|NAT10|ATF7IP|RIOK2|PCID2|HECW2|ANAPC1|HMBOX1|ACTR5|INO80B|SLF1|INO80C|NEK7|GEN1	-21.45624941085906	0	40.0	1.0	1.0	-23.689837721863732	6.002040890044792
1	1	1	0	0	0	-3.8360424314904353	-2.8285711837826666	-2.918136563981243	0.0	0.0	0.0	GO:0002009	M111000	3	0	GO Biological Processes	19	morphogenesis of an epithelium	19_GO:0032502 developmental process	-23.589513813484054	3.0151849166488103	12.285925196026671	30211	443	2307	102	4.421326397919376	0.4279893783318565	60|71|90|133|374|389|652|960|1435|1460|1482|1512|1839|1855|1861|1906|1948|1950|1956|2099|2138|2295|2297|2316|2348|2626|2736|3091|3209|3239|3586|3651|3872|4036|4233|4321|4478|4488|4522|4609|4838|4983|5058|5076|5216|5314|5469|5499|5629|5663|5727|5754|6201|6495|6664|6789|6926|7020|7040|7041|7053|7080|7189|7422|7424|7475|7477|7481|7490|7855|8456|8557|8985|9024|9096|9420|9496|9585|10371|10413|10468|10…	ACTB|ACTG1|ACVR1|ADM|AREG|RHOC|BMP4|CD44|CSF1|CSNK2B|NKX2-5|CTSH|HBEGF|DVL1|TOR1A|EDN1|EFNB2|EGF|EGFR|ESR1|EYA1|FOXF2|FOXD1|FLNA|FOLR1|GATA4|GLI2|HIF1A|HOXA13|HOXD13|IL10|PDX1|KRT17|LRP2|MET|MMP12|MSN|MSX2|MTHFD1|MYC|NODAL|OPHN1|PAK1|PAX2|PFN1|PKHD1|MED1|PPP1CA|PROX1|PSEN1|PTCH1|PTK7|RPS7|SIX1|SOX11|STK4|TBX3|TFAP2A|TGFB1|TGFB1I1|TGM3|NKX2-1|TRAF6|VEGFA|VEGFC|WNT6|WNT7B|WNT11|WT1|FZD5|FOXN1|TCAP|…	-21.36072438536115	0	22.0	0.0	0.0	-29.079750678936193	3.3695668154637426
1	1	1	0	0	0	-2.360133168866487	-4.319454967422363	-6.109752178557621	0.0	0.0	0.0	GO:0031667	M111000	3	0	GO Biological Processes	19	response to nutrient levels	19_GO:0050896 response to stimulus	-23.496997781469577	3.0266168332574526	12.270427686693603	30211	437	2307	101	4.377980060684872	0.4259827855888111	133|158|207|265|383|440|467|468|590|595|664|1373|1374|1386|1543|1592|1594|1728|1788|1965|2056|2155|2281|2309|2348|2520|2539|2626|2730|2752|3170|3297|3309|3312|3358|3428|3552|3651|3992|4049|4131|4141|4654|5009|5076|5366|5467|5610|5629|5899|6513|6566|6569|6648|6652|6690|6750|6772|6781|7037|7054|7378|7425|7481|7482|7486|7494|8074|8614|8644|8942|9024|9213|9451|9518|9607|10514|10634|10991|10999|22941|…	ADM|ADSL|AKT1|AMELX|ARG1|ASNS|ATF3|ATF4|BCHE|CCND1|BNIP3|CPS1|CPT1A|ATF2|CYP1A1|CYP26A1|CYP27B1|NQO1|DNMT3A|EIF2S1|EPO|F7|FKBP1B|FOXO3|FOLR1|GAST|G6PD|GATA4|GCLM|GLUL|FOXA2|HSF1|HSPA5|HSPA8|HTR2C|IFI16|IL1A|PDX1|FADS1|LTA|MAP1B|MARS1|MYOD1|OTC|PAX2|PMAIP1|PPARD|EIF2AK2|PROX1|RALB|SLC2A1|SLC16A1|SLC34A1|SOD2|SORD|SPINK1|SST|STAT1|STC1|TFRC|TH|UPP1|VGF|WNT11|WNT2B|WRN|XBP1|FGF23|STC2|AKR1C3|KYNU|BR…	-21.272954788371134	0	34.0	0.0	0.0	-26.035701178639687	4.714330299089727
0	1	1	0	0	0	0.0	-3.812906660556243	-9.3037401141117	0.0	0.0	0.0	GO:0045785	M011000	2	0	GO Biological Processes	19	positive regulation of cell adhesion	19_GO:0022610 biological adhesion	-23.349207762592574	2.9949034037565534	12.204002432070471	30211	446	2307	102	4.421326397919376	0.4279893783318565	207|246|335|402|708|857|916|921|939|940|941|960|970|1021|1295|1307|1398|1435|1601|1947|1948|2056|2243|2266|2309|2316|2335|2736|3142|3170|3273|3329|3373|3481|3552|3553|3559|3569|3586|3592|3606|3654|3676|3932|4838|4860|5155|5290|5329|5590|5788|5881|6281|6288|6352|6363|6375|6777|6789|6809|6810|7030|7037|7070|7189|7264|7422|7494|7704|7784|8613|8740|8767|8772|8808|8876|8943|9270|9289|9435|9448|10125|1…	AKT1|ALOX15|APOA1|ARL2|C1QBP|CAV1|CD3E|CD5|CD27|CD28|CD80|CD44|CD70|CDK6|COL8A1|COL16A1|CRK|CSF1|DAB2|EFNB1|EFNB2|EPO|FGA|FGG|FOXO3|FLNA|FN1|GLI2|HLX|FOXA2|HRG|HSPD1|HYAL1|IGF2|IL1A|IL1B|IL2RA|IL6|IL10|IL12A|IL18|IRAK1|ITGA4|LCK|NODAL|PNP|PDGFB|PIK3CA|PLAUR|PRKCZ|PTPRC|RAC3|S100A10|SAA1|CCL5|CCL19|XCL1|STAT5B|STK4|STX3|STX4|TFE3|TFRC|THY1|TRAF6|GFUS|VEGFA|XBP1|ZBTB16|ZP3|PLPP3|TNFSF14|RIPK2|FADD|…	-21.12985989070251	0	15.0	0.0	0.0	-31.957137201978334	3.559904217219858
0	0	1	1	0	0	0.0	0.0	-9.235423893395987	-3.1528975965986192	0.0	0.0	GO:0002520	M001100	2	0	GO Biological Processes	19	immune system development	19_GO:0002376 immune system process	-23.23386419629139	2.550048518703976	11.781607666931155	30211	683	2307	133	5.76506285218899	0.4852708436878429	87|119|142|302|468|578|652|669|675|916|931|940|944|1021|1233|1386|1435|1437|1440|1482|1794|1938|2033|2056|2194|2539|2956|3091|3313|3329|3428|3569|3586|3624|3659|3662|3676|3688|3702|3784|3932|4049|4318|4436|5238|5450|5469|5591|5663|5678|5771|5788|5803|6363|6495|6648|6777|6789|6899|7037|7040|7066|7128|7153|7189|7301|7422|7480|7482|7704|7855|8320|8324|8451|8456|8544|8563|8621|8772|9048|9133|9156|945…	ACTN1|ADD2|PARP1|ANXA2|ATF4|BAK1|BMP4|BPGM|BRCA2|CD3E|MS4A1|CD28|TNFSF8|CDK6|CCR4|ATF2|CSF1|CSF2|CSF3|NKX2-5|DOCK2|EEF2|EP300|EPO|FASN|G6PD|MSH6|HIF1A|HSPA9|HSPD1|IFI16|IL6|IL10|INHBA|IRF1|IRF4|ITGA4|ITGB1|ITK|KCNQ1|LCK|LTA|MMP9|MSH2|PGM3|POU2AF1|MED1|PRKDC|PSEN1|PSG9|PTPN2|PTPRC|PTPRZ1|CCL19|SIX1|SOD2|STAT5B|STK4|TBX1|TFRC|TGFB1|THPO|TNFAIP3|TOP2A|TRAF6|TYRO3|VEGFA|WNT10B|WNT2B|ZBTB16|FZD5|EOMES…	-21.01916122944709	0	25.0	0.0	0.0	-28.424759921284092	2.8809796272215
0	1	1	0	0	0	0.0	-2.5597329388926235	-7.454942893766017	0.0	0.0	0.0	GO:0048514	M011000	2	0	GO Biological Processes	19	blood vessel morphogenesis	19_GO:0032502 developmental process	-23.224911624756515	3.062877017440952	12.2263393996386	30211	419	2307	98	4.247941048981361	0.41989384055928375	71|90|133|207|302|338|578|639|652|800|857|1295|1482|1906|1942|1948|1950|2050|2069|2138|2277|2316|2335|2348|2752|2822|3091|3198|3204|3209|3273|3606|3688|4036|4638|4691|5054|5140|5228|5290|5294|5469|5629|6278|6355|6464|6495|6733|6789|6899|7039|7040|7045|7070|7422|7423|7424|7477|7481|7490|7494|7855|7857|8456|8503|8828|8862|9255|9270|9289|9451|9496|10052|10411|10413|10672|10855|23129|23210|25976|2658…	ACTG1|ACVR1|ADM|AKT1|ANXA2|APOB|BAK1|PRDM1|BMP4|CALD1|CAV1|COL8A1|NKX2-5|EDN1|EFNA1|EFNB2|EGF|EPHB4|EREG|EYA1|VEGFD|FLNA|FN1|FOLR1|GLUL|GPLD1|HIF1A|HOXA1|HOXA7|HOXA13|HRG|IL18|ITGB1|LRP2|MYLK|NCL|SERPINE1|PDE3B|PGF|PIK3CA|PIK3CG|MED1|PROX1|S100A7|CCL8|SHC1|SIX1|SRPK2|STK4|TBX1|TGFA|TGFB1|TGFBI|THY1|VEGFA|VEGFB|VEGFC|WNT7B|WNT11|WT1|XBP1|FZD5|SCG2|FOXN1|PIK3R3|NRP2|APLN|AIMP1|ITGB1BP1|ADGRG1|EIF2A…	-21.014804409601364	0	29.0	0.0	0.0	-27.719562942981394	3.062877017440952
0	1	1	1	0	0	0.0	-2.218245715959798	-6.184932045783765	-8.613744671124362	0.0	0.0	GO:0090068	M011100	3	0	GO Biological Processes	19	positive regulation of cell cycle process	19_GO:0048518 positive regulation of biological process	-23.179642792192134	3.817271497238645	12.78330680097055	30211	247	2307	72	3.120936280884265	0.3620208803696522	207|328|595|891|940|990|993|994|995|1543|1654|1813|1906|1950|1956|2069|3192|3209|3373|3481|3552|3553|4085|4488|4869|5155|5469|6241|6790|7039|7175|7480|8451|8563|8697|9371|9493|9555|9585|9700|9787|9928|10615|10635|10733|10755|11065|23236|23636|27085|29127|51203|51289|51514|51776|55795|55835|55968|79577|79733|79915|80834|81610|84250|84967|85459|144455|153241|219736|221908|252983|348654	AKT1|APEX1|CCND1|CCNB1|CD28|CDC6|CDC25A|CDC25B|CDC25C|CYP1A1|DDX3X|DRD2|EDN1|EGF|EGFR|EREG|HNRNPU|HOXA13|HYAL1|IGF2|IL1A|IL1B|MAD2L1|MSX2|NPM1|PDGFB|MED1|RRM2|AURKA|TGFA|TPR|WNT10B|CUL4A|THOC5|CDC23|KIF3B|KIF23|MACROH2A1|KIF20B|ESPL1|DLGAP5|KIF14|SPAG5|RAD51AP1|PLK4|GIPC1|UBE2C|PLCB1|NUP62|MTBP|RACGAP1|NUSAP1|RXFP3|DTL|MAP3K20|PCID2|CENPJ|NSFL1C|CDC73|E2F8|ATAD5|TAS1R2|FAM83D|SLF1|LSM10|CEP295|E2…	-20.974083204787703	0	2.0	0.0	0.0	-47.968537745345515	3.817271497238645
1	1	1	0	0	1	-4.614039217779919	-2.6277319610721737	-5.288258781209096	0.0	0.0	-2.0840518918333015	GO:1901605	M111001	4	0	GO Biological Processes	19	alpha-amino acid metabolic process	19_GO:0008152 metabolic process	-23.01890902549342	4.230809242772832	13.014219946812453	30211	195	2307	63	2.730819245773732	0.33932066482595813	383|435|440|468|570|586|587|1373|1491|1503|1610|1719|1743|1800|2356|2673|2678|2730|2744|2746|2747|2752|3172|3242|3620|4143|4357|4522|4842|4843|4942|4953|5009|5053|5092|5471|5625|6999|7054|8659|8833|8942|8985|10165|10841|10955|11112|23498|23743|29968|50507|51074|54529|56474|56954|64902|84706|92292|112817|123688|256987|259307|441024	ARG1|ASL|ASNS|ATF4|BAAT|BCAT1|BCAT2|CPS1|CTH|CTPS1|DAO|DHFR|DLST|DPEP1|FPGS|GFPT1|GGT1|GCLM|GLS|GLUD1|GLUD2|GLUL|HNF4A|HPD|IDO1|MAT1A|MPST|MTHFD1|NOS1|NOS2|OAT|ODC1|OTC|PAH|PCBD1|PPAT|PRODH|TDO2|TH|ALDH4A1|GMPS|KYNU|PLOD3|SLC25A13|FTCD|SERINC3|HIBADH|HAAO|BHMT2|PSAT1|NOX4|APIP|ASNSD1|CTPS2|NIT2|AGXT2|GPT2|GLYATL1|HOGA1|HYKK|SERINC5|IL4I1|MTHFD2L	-20.817849939315668	0	33.0	0.0	0.0	-26.218646647791733	7.4017263149959485
1	1	1	0	0	1	-6.5813103810216695	-8.449508481308849	-7.40115419996042	0.0	0.0	-2.316152616379836	GO:0046942	M111001	4	0	GO Biological Processes	19	carboxylic acid transport	19_GO:0051179 localization	-22.916894037456753	3.9116016190138425	12.772857180943154	30211	231	2307	69	2.990897269180754	0.35463630609160973	624|1109|1244|1497|1645|1813|1836|2348|2352|4036|4363|4609|4843|5320|5663|6509|6511|6512|6520|6538|6566|8140|8273|8431|8501|9057|9356|9429|9963|9965|10165|10166|10560|10599|10755|10861|10955|10991|10998|10999|23428|23657|28234|50640|54407|54659|54716|55117|55238|56262|56301|56923|59272|64600|80131|81034|81855|84230|84647|92745|94081|126321|145389|152078|162515|206358|255189|256987|345274	BDKRB2|AKR1C4|ABCC2|CTNS|AKR1C1|DRD2|SLC26A2|FOLR1|FOLR3|LRP2|ABCC1|MYC|NOS2|PLA2G2A|PSEN1|SLC1A4|SLC1A6|SLC1A7|SLC3A2|SLC6A11|SLC16A1|SLC7A5|SLC10A3|NR0B2|SLC43A1|SLC7A6|SLC22A6|ABCG2|SLC23A1|FGF19|SLC25A13|SLC25A15|SLC19A2|SLCO1B1|GIPC1|SLC26A1|SERINC3|SLC38A3|SLC27A5|SLC27A4|SLC7A8|SLC7A11|SLCO1B3|PNPLA8|SLC38A2|UGT1A3|SLC6A20|SLC6A15|SLC38A7|LRRC8A|SLC7A10|NMUR2|ACE2|PLA2G2F|LRRC8E|SLC25A32|S…	-20.72028929270525	0	23.0	0.0	0.0	-29.05175404657585	6.262999189611956
0	1	1	0	0	0	0.0	-3.8985514056689023	-6.875784553356981	0.0	0.0	0.0	GO:0043434	M011000	2	0	GO Biological Processes	19	response to peptide hormone	19_GO:0050896 response to stimulus	-22.85802209547018	3.2832751842843915	12.300278189364084	30211	347	2307	87	3.7711313394018204	0.396610969466934	15|88|114|133|142|207|324|328|353|374|383|815|857|858|890|990|1176|1373|1394|1398|1906|2058|2069|2155|2200|2203|2650|2770|2822|3297|3416|3481|3484|3586|3636|3667|3692|3784|3973|4048|4131|4141|4609|4644|4747|5009|5140|5290|5590|5591|5770|5771|5829|5905|6464|6513|6548|6569|6690|6772|6777|7054|7425|7494|8412|8503|8614|8890|8892|9564|10626|10890|10999|23236|23516|51141|55532|55829|57761|80339|81565|8…	AANAT|ACTN2|ADCY8|ADM|PARP1|AKT1|APC|APEX1|APRT|AREG|ARG1|CAMK2A|CAV1|CAV2|CCNA2|CDC6|AP3S1|CPS1|CRHR1|CRK|EDN1|EPRS1|EREG|F7|FBN1|FBP1|GCNT1|GNAI1|GPLD1|HSF1|IDE|IGF2|IGFBP1|IL10|INPPL1|IRS1|EIF6|KCNQ1|LHCGR|LTA4H|MAP1B|MARS1|MYC|MYO5A|NEFL|OTC|PDE3B|PIK3CA|PRKCZ|PRKDC|PTPN1|PTPN2|PXN|RANGAP1|SHC1|SLC2A1|SLC9A1|SLC34A1|SPINK1|STAT1|STAT5B|TH|VGF|XBP1|BCAR3|PIK3R3|STC2|EIF2B4|EIF2B2|BCAR1|TRIM16|…	-20.66582646962373	0	9.0	0.0	0.0	-34.89764904352919	4.146864614940038
0	0	1	1	0	0	0.0	0.0	-6.182025033295176	-6.5570261305108914	0.0	0.0	GO:0060322	M001100	2	0	GO Biological Processes	19	head development	19_GO:0032502 developmental process	-22.834268046916975	2.4127413997176705	11.546892181904683	30211	787	2307	145	6.285218899003034	0.5052897100348982	60|444|471|552|554|578|652|664|675|801|900|916|1021|1063|1280|1386|1398|1459|1496|1497|1524|1745|1746|1767|1813|1956|2019|2033|2177|2186|2290|2309|2356|2539|2736|2746|2906|3084|3091|3283|3309|3624|3688|3746|4036|4331|4504|4609|4747|4838|4967|4983|5076|5079|5083|5270|5307|5469|5591|5629|5663|5727|5830|5881|5901|6331|6513|6538|6628|6872|6899|6926|7054|7080|7301|7473|7477|7482|7486|7531|7545|7804|83…	ACTB|ASPH|ATIC|AVPR1A|AVPR2|BAK1|BMP4|BNIP3|BRCA2|CALM1|CCNG1|CD3E|CDK6|CENPF|COL2A1|ATF2|CRK|CSNK2A2|CTNNA2|CTNS|CX3CR1|DLX1|DLX2|DNAH5|DRD2|EGFR|EN1|EP300|FANCD2|BPTF|FOXG1|FOXO3|FPGS|G6PD|GLI2|GLUD1|GRIN2D|NRG1|HIF1A|HSD3B1|HSPA5|INHBA|ITGB1|KCNC1|LRP2|MNAT1|MT3|MYC|NEFL|NODAL|OGDH|OPHN1|PAX2|PAX5|PAX9|SERPINE2|PITX1|MED1|PRKDC|PROX1|PSEN1|PTCH1|PEX5|RAC3|RAN|SCN5A|SLC2A1|SLC6A11|SNRPB|TAF1|TB…	-20.649135109702733	0	41.0	1.0	1.0	-22.834268046916975	3.5076862344417608
0	1	1	0	0	0	0.0	-2.8824314295514437	-6.898303918511023	0.0	0.0	0.0	GO:0071407	M011000	2	0	GO Biological Processes	19	cellular response to organic cyclic compound	19_GO:0050896 response to stimulus	-22.83264455636409	2.8321318485492735	11.92637670087239	30211	504	2307	109	4.724750758560901	0.4417287855125564	15|60|90|109|114|328|383|468|478|641|652|779|857|890|1051|1066|1128|1373|1543|1788|1813|1906|1956|1977|2099|2309|2316|2348|2730|2770|2822|3192|3274|3297|3304|3309|3312|3326|3358|3553|3586|3606|3624|3709|3784|4478|4488|4609|4654|4864|4869|5028|5029|5063|5155|5245|5294|5467|5469|5727|5899|5901|5908|6339|6340|6352|6495|6548|6566|6569|6622|6772|6781|6872|7040|7098|7480|7490|7804|8074|8202|8204|8313|8…	AANAT|ACTB|ACVR1|ADCY3|ADCY8|APEX1|ARG1|ATF4|ATP1A3|BLM|BMP4|CACNA1S|CAV1|CCNA2|CEBPB|CES1|CHRM1|CPS1|CYP1A1|DNMT3A|DRD2|EDN1|EGFR|EIF4E|ESR1|FOXO3|FLNA|FOLR1|GCLM|GNAI1|GPLD1|HNRNPU|HRH2|HSF1|HSPA1B|HSPA5|HSPA8|HSP90AB1|HTR2C|IL1B|IL10|IL18|INHBA|ITPR2|KCNQ1|MSN|MSX2|MYC|MYOD1|NPC1|NPM1|P2RY1|P2RY2|PAK3|PDGFB|PHB1|PIK3CG|PPARD|MED1|PTCH1|RALB|RAN|RAP1B|SCNN1D|SCNN1G|CCL5|SIX1|SLC9A1|SLC16A1|SLC3…	-20.649135109702733	0	42.0	1.0	1.0	-22.83264455636409	2.8321318485492735
1	1	1	0	0	1	-10.327994436894343	-8.589027361518085	-8.846603016523476	0.0	0.0	-2.1472571573491144	GO:0006820	M111001	4	0	GO Biological Processes	19	anion transport	19_GO:0051179 localization	-22.701426585520593	2.958907284415004	11.997421669134678	30211	447	2307	101	4.377980060684872	0.4259827855888111	624|762|1109|1192|1244|1497|1645|1813|1836|2030|2348|2352|3784|4036|4363|4547|4609|4843|5320|5663|6509|6511|6512|6513|6520|6538|6548|6553|6556|6566|6569|7416|8140|8273|8431|8501|8671|9057|9197|9213|9356|9376|9389|9429|9963|9965|10165|10166|10478|10560|10599|10723|10755|10861|10955|10991|10998|10999|23428|23516|23657|25769|28234|28962|29127|50640|51167|51463|51700|51706|54407|54659|54716|55107|551…	BDKRB2|CA4|AKR1C4|CLIC1|ABCC2|CTNS|AKR1C1|DRD2|SLC26A2|SLC29A1|FOLR1|FOLR3|KCNQ1|LRP2|ABCC1|MTTP|MYC|NOS2|PLA2G2A|PSEN1|SLC1A4|SLC1A6|SLC1A7|SLC2A1|SLC3A2|SLC6A11|SLC9A1|SLC9A5|SLC11A1|SLC16A1|SLC34A1|VDAC1|SLC7A5|SLC10A3|NR0B2|SLC43A1|SLC4A4|SLC7A6|SLC33A1|XPR1|SLC22A6|SLC22A8|SLC22A14|ABCG2|SLC23A1|FGF19|SLC25A13|SLC25A15|SLC25A17|SLC19A2|SLCO1B1|SLC12A7|GIPC1|SLC26A1|SERINC3|SLC38A3|SLC27A5|SL…	-20.52219593683851	0	23.0	0.0	0.0	-29.05175404657585	6.262999189611956
0	1	1	1	0	0	0.0	-3.319976744257081	-5.598707312028214	-5.6450133741335495	0.0	0.0	GO:0048608	M011100	3	0	GO Biological Processes	19	reproductive structure development	19_GO:0022414 reproductive process	-22.643209360748383	3.031623170324208	12.041102888124326	30211	419	2307	97	4.204594711746857	0.4178405766568464	133|174|207|247|329|578|595|598|639|652|658|668|675|1045|1051|1437|1594|1747|1956|2069|2099|2186|2295|2309|2626|2707|2709|3091|3209|3239|3295|3309|3326|3481|3586|3624|3973|4036|4188|4311|4436|4609|4838|5155|5270|5467|5469|5618|5727|5764|5798|5950|6777|6781|6789|6874|6926|7098|7130|7301|7422|7425|7477|7482|7490|7812|7855|8204|8320|8614|8644|8890|8892|8894|9289|9420|10468|10549|10733|25836|25976|29…	ADM|AFP|AKT1|ALOX15B|BIRC2|BAK1|CCND1|BCL2L1|PRDM1|BMP4|BMPR1B|FOXL2|BRCA2|CDX2|CEBPB|CSF2|CYP27B1|DLX3|EGFR|EREG|ESR1|BPTF|FOXF2|FOXO3|GATA4|GJB3|GJB5|HIF1A|HOXA13|HOXD13|HSD17B4|HSPA5|HSP90AB1|IGF2|IL10|INHBA|LHCGR|LRP2|MDFI|MME|MSH2|MYC|NODAL|PDGFB|SERPINE2|PPARD|MED1|PRLR|PTCH1|PTN|PTPRN|RBP4|STAT5B|STC1|STK4|TAF4|TBX3|TLR3|TNFAIP6|TYRO3|VEGFA|VGF|WNT7B|WNT2B|WT1|CSDE1|FZD5|NRIP1|EOMES|STC2|A…	-20.468215765009557	0	43.0	1.0	1.0	-22.643209360748383	3.5300540886903753
0	1	1	0	0	0	0.0	-3.270969543265475	-8.326328129961023	0.0	0.0	0.0	GO:0098771	M011000	2	0	GO Biological Processes	19	inorganic ion homeostasis	19_GO:0065007 biological regulation	-22.572800895045816	2.4996844732432075	11.559981344824864	30211	702	2307	134	5.808409189423494	0.4869797143063465	27|114|133|146|287|309|375|468|478|483|525|552|578|624|664|781|796|801|857|858|931|952|1139|1230|1233|1234|1237|1317|1356|1524|1594|1657|1813|1906|2099|2147|2151|2264|2281|2359|2512|2906|3091|3163|3358|3552|3709|3784|3814|3827|3932|3954|4097|4489|4504|4609|5009|5028|5294|5314|5335|5621|5663|5733|5788|5910|6288|6339|6340|6352|6355|6363|6375|6548|6553|6556|6569|6622|6648|6690|6717|6781|6869|7037|70…	ABL2|ADCY8|ADM|ADRA1D|ANK2|ANXA6|ARF1|ATF4|ATP1A3|ATP1B3|ATP6V1B1|AVPR1A|BAK1|BDKRB2|BNIP3|CACNA2D1|CALCA|CALM1|CAV1|CAV2|MS4A1|CD38|CHRNA7|CCR1|CCR4|CCR5|CCR8|SLC31A1|CP|CX3CR1|CYP27B1|DMXL1|DRD2|EDN1|ESR1|F2|F2RL2|FGFR4|FKBP1B|FPR3|FTL|GRIN2D|HIF1A|HMOX2|HTR2C|IL1A|ITPR2|KCNQ1|KISS1|KNG1|LCK|LETM1|MAFG|MT1A|MT3|MYC|OTC|P2RY1|PIK3CG|PKHD1|PLCG1|PRNP|PSEN1|PTGER3|PTPRC|RAP1GDS1|SAA1|SCNN1D|SCNN1G…	-20.402003413900598	0	27.0	0.0	0.0	-28.213319294179474	3.666701343736454
0	1	1	1	0	0	0.0	-3.021725064844966	-4.9398824673976875	-2.1955699780488946	0.0	0.0	GO:1903706	M011100	3	0	GO Biological Processes	19	regulation of hemopoiesis	19_GO:0002376 immune system process	-22.54611139229876	3.176772438739708	12.130159281932826	30211	371	2307	90	3.9011703511053315	0.40311848157500607	325|639|652|939|940|941|1021|1051|1230|1435|1440|1493|2177|2200|2309|2547|2736|3091|3142|3204|3205|3297|3304|3313|3559|3586|3601|3606|3624|3659|3662|3692|3902|4609|4792|4860|5469|5590|5591|5678|5764|5771|5788|6363|6772|6777|7030|7040|7066|7098|7107|7130|7189|7494|7704|8111|8451|8456|8767|8772|8808|8876|8943|9607|9636|9760|10125|11221|22806|23186|27177|28959|50943|54209|54542|54681|55365|55795|562…	APCS|PRDM1|BMP4|CD27|CD28|CD80|CDK6|CEBPB|CCR1|CSF1|CSF3|CTLA4|FANCD2|FBN1|FOXO3|XRCC6|GLI2|HIF1A|HLX|HOXA7|HOXA9|HSF1|HSPA1B|HSPA9|IL2RA|IL10|IL15RA|IL18|INHBA|IRF1|IRF4|EIF6|LAG3|MYC|NFKBIA|PNP|MED1|PRKCZ|PRKDC|PSG9|PTN|PTPN2|PTPRC|CCL19|STAT1|STAT5B|TFE3|TGFB1|THPO|TLR3|GPR137B|TNFAIP6|TRAF6|XBP1|ZBTB16|GPR68|CUL4A|FOXN1|RIPK2|FADD|IL1RL2|VNN1|AP3D1|CARTPT|ISG15|TOX|RASGRP1|DUSP10|IKZF3|RCOR1|…	-20.379469870924698	0	15.0	0.0	0.0	-31.957137201978334	3.559904217219858
0	1	1	1	0	0	0.0	-3.2549711349971453	-5.510112582061455	-5.598185938749204	0.0	0.0	GO:0061458	M011100	3	0	GO Biological Processes	19	reproductive system development	19_GO:0032502 developmental process	-22.40097368377996	3.0100713468384908	11.956543944418708	30211	422	2307	97	4.204594711746857	0.4178405766568464	133|174|207|247|329|578|595|598|639|652|658|668|675|1045|1051|1437|1594|1747|1956|2069|2099|2186|2295|2309|2626|2707|2709|3091|3209|3239|3295|3309|3326|3481|3586|3624|3973|4036|4188|4311|4436|4609|4838|5155|5270|5467|5469|5618|5727|5764|5798|5950|6777|6781|6789|6874|6926|7098|7130|7301|7422|7425|7477|7482|7490|7812|7855|8204|8320|8614|8644|8890|8892|8894|9289|9420|10468|10549|10733|25836|25976|29…	ADM|AFP|AKT1|ALOX15B|BIRC2|BAK1|CCND1|BCL2L1|PRDM1|BMP4|BMPR1B|FOXL2|BRCA2|CDX2|CEBPB|CSF2|CYP27B1|DLX3|EGFR|EREG|ESR1|BPTF|FOXF2|FOXO3|GATA4|GJB3|GJB5|HIF1A|HOXA13|HOXD13|HSD17B4|HSPA5|HSP90AB1|IGF2|IL10|INHBA|LHCGR|LRP2|MDFI|MME|MSH2|MYC|NODAL|PDGFB|SERPINE2|PPARD|MED1|PRLR|PTCH1|PTN|PTPRN|RBP4|STAT5B|STC1|STK4|TAF4|TBX3|TLR3|TNFAIP6|TYRO3|VEGFA|VGF|WNT7B|WNT2B|WT1|CSDE1|FZD5|NRIP1|EOMES|STC2|A…	-20.23844872860073	0	43.0	0.0	0.0	-22.643209360748383	3.5300540886903753
0	1	1	0	0	0	0.0	-3.1746447282969745	-4.4362550629059765	0.0	0.0	0.0	GO:0048732	M011000	2	0	GO Biological Processes	19	gland development	19_GO:0032502 developmental process	-22.373173317975976	3.0697357170575943	11.996982375396337	30211	401	2307	94	4.074555700043346	0.4116074643967336	207|247|335|353|374|383|570|595|652|857|1051|1373|1374|1386|1435|1459|1482|1543|1813|1906|1950|1956|2030|2099|2194|2356|2736|3084|3091|3142|3172|3209|3235|3239|3481|3482|3569|3586|3651|4233|4357|4478|4488|4580|4609|4830|4838|5009|5066|5270|5290|5307|5469|5618|5629|5663|5727|6495|6648|6777|6790|6881|6899|6926|7039|7040|7080|7372|7422|7473|7477|7481|7490|7494|7498|8456|8772|8862|9113|9133|9420|1037…	AKT1|ALOX15B|APOA1|APRT|AREG|ARG1|BAAT|CCND1|BMP4|CAV1|CEBPB|CPS1|CPT1A|ATF2|CSF1|CSNK2A2|NKX2-5|CYP1A1|DRD2|EDN1|EGF|EGFR|SLC29A1|ESR1|FASN|FPGS|GLI2|NRG1|HIF1A|HLX|HNF4A|HOXA13|HOXD9|HOXD13|IGF2|IGF2R|IL6|IL10|PDX1|MET|MPST|MSN|MSX2|MTX1|MYC|NME1|NODAL|OTC|PAM|SERPINE2|PIK3CA|PITX1|MED1|PRLR|PROX1|PSEN1|PTCH1|SIX1|SOD2|STAT5B|AURKA|TAF10|TBX1|TBX3|TGFA|TGFB1|NKX2-1|UMPS|VEGFA|WNT3|WNT7B|WNT11|W…	-20.214726275217185	0	44.0	1.0	1.0	-22.373173317975976	4.967206253830172
0	0	1	0	0	0	0.0	0.0	-6.2546673193276145	0.0	0.0	0.0	GO:0001944	M001000	1	0	GO Biological Processes	19	vasculature development	19_GO:0032502 developmental process	-22.333636898729313	2.7634699154993645	11.731629225754812	30211	526	2307	111	4.811443433029909	0.4455600720486113	71|90|133|207|302|338|578|639|652|800|857|1045|1295|1482|1747|1906|1942|1948|1950|2050|2069|2138|2277|2316|2335|2348|2752|2822|3091|3198|3204|3209|3273|3606|3688|3964|4036|4091|4638|4691|4838|5054|5140|5155|5228|5290|5294|5469|5629|5663|5754|6278|6355|6464|6495|6733|6789|6899|6926|7039|7040|7045|7070|7422|7423|7424|7477|7481|7490|7494|7855|7857|8456|8503|8828|8862|9255|9270|9289|9451|9496|10052|1…	ACTG1|ACVR1|ADM|AKT1|ANXA2|APOB|BAK1|PRDM1|BMP4|CALD1|CAV1|CDX2|COL8A1|NKX2-5|DLX3|EDN1|EFNA1|EFNB2|EGF|EPHB4|EREG|EYA1|VEGFD|FLNA|FN1|FOLR1|GLUL|GPLD1|HIF1A|HOXA1|HOXA7|HOXA13|HRG|IL18|ITGB1|LGALS8|LRP2|SMAD6|MYLK|NCL|NODAL|SERPINE1|PDE3B|PDGFB|PGF|PIK3CA|PIK3CG|MED1|PROX1|PSEN1|PTK7|S100A7|CCL8|SHC1|SIX1|SRPK2|STK4|TBX1|TBX3|TGFA|TGFB1|TGFBI|THY1|VEGFA|VEGFB|VEGFC|WNT7B|WNT11|WT1|XBP1|FZD5|SCG2…	-20.179229833772265	0	29.0	0.0	0.0	-27.719562942981394	3.062877017440952
0	1	0	0	0	0	0.0	-10.273089886201923	0.0	0.0	0.0	0.0	GO:2001233	M010000	1	0	GO Biological Processes	19	regulation of apoptotic signaling pathway	19_GO:0023052 signaling	-22.291291749563868	3.175714476377427	12.05791855537548	30211	367	2307	89	3.857824013870828	0.40096307730888725	90|142|207|467|598|624|652|658|857|960|1280|1437|1457|1459|1491|1512|1524|1654|1687|1984|2017|2056|2138|2243|2266|2626|2730|2950|3070|3091|3304|3552|3553|3624|3651|3655|3932|4000|4102|4318|4335|4609|5054|5329|5366|5478|5499|5601|5663|5770|5771|5788|6201|6648|6789|6810|7128|7164|7494|7857|8406|8772|8876|9451|9774|10059|10105|10131|10134|10197|10413|10955|22954|26155|27429|29949|29979|51024|51060|5…	ACVR1|PARP1|AKT1|ATF3|BCL2L1|BDKRB2|BMP4|BMPR1B|CAV1|CD44|COL2A1|CSF2|CSNK2A1|CSNK2A2|CTH|CTSH|CX3CR1|DDX3X|GSDME|EIF5A|CTTN|EPO|EYA1|FGA|FGG|GATA4|GCLM|GSTP1|HELLS|HIF1A|HSPA1B|IL1A|IL1B|INHBA|PDX1|ITGA6|LCK|LMNA|MAGEA3|MMP9|MNT|MYC|SERPINE1|PLAUR|PMAIP1|PPIA|PPP1CA|MAPK9|PSEN1|PTPN1|PTPN2|PTPRC|RPS7|SOD2|STK4|STX4|TNFAIP3|TPD52L1|XBP1|SCG2|SRPX|FADD|VNN1|EIF2AK3|BCLAF1|DNM1L|PPIF|TRAP1|BCAP31|P…	-20.14088742706049	0	45.0	1.0	1.0	-22.291291749563868	3.5993100074271793
0	1	1	0	0	0	0.0	-3.082094006228594	-9.295081270261775	0.0	0.0	0.0	GO:0006873	M011000	2	0	GO Biological Processes	19	cellular ion homeostasis	19_GO:0065007 biological regulation	-22.28371343195145	2.5778271539204543	11.55426962984999	30211	635	2307	125	5.418292154312961	0.47131470272860365	27|114|133|146|287|309|375|468|478|483|552|578|624|664|781|796|801|857|858|931|952|1139|1230|1233|1234|1237|1317|1356|1524|1657|1813|1906|2099|2147|2151|2281|2359|2512|2906|3091|3358|3552|3709|3784|3814|3827|3932|3954|4097|4489|4504|4609|5028|5029|5294|5314|5335|5621|5663|5733|5788|5910|6288|6339|6340|6352|6355|6363|6375|6548|6553|6556|6569|6622|6690|6717|6781|6869|7037|7070|7504|7531|7879|8074|8…	ABL2|ADCY8|ADM|ADRA1D|ANK2|ANXA6|ARF1|ATF4|ATP1A3|ATP1B3|AVPR1A|BAK1|BDKRB2|BNIP3|CACNA2D1|CALCA|CALM1|CAV1|CAV2|MS4A1|CD38|CHRNA7|CCR1|CCR4|CCR5|CCR8|SLC31A1|CP|CX3CR1|DMXL1|DRD2|EDN1|ESR1|F2|F2RL2|FKBP1B|FPR3|FTL|GRIN2D|HIF1A|HTR2C|IL1A|ITPR2|KCNQ1|KISS1|KNG1|LCK|LETM1|MAFG|MT1A|MT3|MYC|P2RY1|P2RY2|PIK3CG|PKHD1|PLCG1|PRNP|PSEN1|PTGER3|PTPRC|RAP1GDS1|SAA1|SCNN1D|SCNN1G|CCL5|CCL8|CCL19|XCL1|SLC9A…	-20.137275296665678	0	27.0	0.0	0.0	-28.213319294179474	3.666701343736454
1	1	1	0	0	1	-9.684516767802679	-8.188066430892537	-7.377575767864371	0.0	0.0	-2.6796817618330486	GO:0015711	M111001	4	0	GO Biological Processes	19	organic anion transport	19_GO:0051179 localization	-22.273593240349037	3.3888955824127427	12.215582907138865	30211	313	2307	81	3.5110533159947983	0.3832072329172395	624|762|1109|1244|1497|1645|1813|1836|2030|2348|2352|4036|4363|4547|4609|4843|5320|5663|6509|6511|6512|6513|6520|6538|6566|8140|8273|8431|8501|8671|9057|9197|9356|9389|9429|9963|9965|10165|10166|10478|10560|10599|10755|10861|10955|10991|10998|10999|23428|23657|28234|50640|51167|51700|51706|54407|54659|54716|55117|55238|56262|56301|56923|59272|64600|79581|80131|81034|81855|84230|84647|92745|94081|…	BDKRB2|CA4|AKR1C4|ABCC2|CTNS|AKR1C1|DRD2|SLC26A2|SLC29A1|FOLR1|FOLR3|LRP2|ABCC1|MTTP|MYC|NOS2|PLA2G2A|PSEN1|SLC1A4|SLC1A6|SLC1A7|SLC2A1|SLC3A2|SLC6A11|SLC16A1|SLC7A5|SLC10A3|NR0B2|SLC43A1|SLC4A4|SLC7A6|SLC33A1|SLC22A6|SLC22A14|ABCG2|SLC23A1|FGF19|SLC25A13|SLC25A15|SLC25A17|SLC19A2|SLCO1B1|GIPC1|SLC26A1|SERINC3|SLC38A3|SLC27A5|SLC27A4|SLC7A8|SLC7A11|SLCO1B3|PNPLA8|CYB5R4|CYB5R2|CYB5R1|SLC38A2|UGT1…	-20.131085398691695	0	23.0	0.0	0.0	-29.05175404657585	6.262999189611956
0	1	1	0	0	0	0.0	-5.8004401540579815	-4.634898850569888	0.0	0.0	0.0	GO:0010942	M011000	2	0	GO Biological Processes	19	positive regulation of cell death	19_GO:0048518 positive regulation of biological process	-22.25767148348455	2.62340860094673	11.588174817897354	30211	604	2307	121	5.244906805374946	0.46413719382806745	133|142|324|467|468|578|652|658|664|668|708|815|857|997|1029|1386|1493|1512|1613|1654|1687|1728|1788|1948|1965|1984|2071|2309|2822|3209|3273|3329|3482|3569|3586|3592|3620|3624|3651|3655|3676|3688|3827|3932|4049|4318|4488|4504|4609|4843|5063|5074|5245|5335|5366|5499|5591|5601|5621|5625|5663|5771|5788|6201|6352|6416|6548|6622|6648|6733|6789|7020|7098|7132|7153|7164|7480|7481|7704|8091|8313|8406|864…	ADM|PARP1|APC|ATF3|ATF4|BAK1|BMP4|BMPR1B|BNIP3|FOXL2|C1QBP|CAMK2A|CAV1|CDC34|CDKN2A|ATF2|CTLA4|CTSH|DAPK3|DDX3X|GSDME|NQO1|DNMT3A|EFNB2|EIF2S1|EIF5A|ERCC3|FOXO3|GPLD1|HOXA13|HRG|HSPD1|IGF2R|IL6|IL10|IL12A|IDO1|INHBA|PDX1|ITGA6|ITGA4|ITGB1|KNG1|LCK|LTA|MMP9|MSX2|MT3|MYC|NOS2|PAK3|PAWR|PHB1|PLCG1|PMAIP1|PPP1CA|PRKDC|MAPK9|PRNP|PRODH|PSEN1|PTPN2|PTPRC|RPS7|CCL5|MAP2K4|SLC9A1|SNCA|SOD2|SRPK2|STK4|TFA…	-20.119058685710733	0	46.0	1.0	1.0	-22.25767148348455	3.4348490339451563
1	1	1	0	0	0	-3.2341342172474277	-3.102921330888013	-7.019485571353818	0.0	0.0	0.0	GO:0034754	M111000	3	0	GO Biological Processes	19	cellular hormone metabolic process	19_GO:0008152 metabolic process	-22.063511590797027	5.092640755189519	13.23670279245075	30211	126	2307	49	2.1239705244906806	0.30018474419974384	15|127|133|174|216|231|1109|1381|1382|1543|1551|1562|1565|1592|1645|1646|2099|3283|3292|3295|5469|5947|5950|6777|7276|7363|8228|8644|10170|10202|10948|25976|29785|50700|51109|51635|54576|54658|54659|54905|56603|57016|57665|84649|145226|195814|259307|340665|441282	AANAT|ADH4|ADM|AFP|ALDH1A1|AKR1B1|AKR1C4|CRABP1|CRABP2|CYP1A1|CYP3A7|CYP2C18|CYP2D6|CYP26A1|AKR1C1|AKR1C2|ESR1|HSD3B1|HSD17B1|HSD17B4|MED1|RBP1|RBP4|STAT5B|TTR|UGT2B4|PNPLA4|AKR1C3|DHRS9|DHRS2|STARD3|TIPARP|CYP2S1|RDH8|RDH11|DHRS7|UGT1A8|UGT1A1|UGT1A3|CYP2W1|CYP26B1|AKR1B10|RDH14|DGAT2|RDH12|SDR16C5|IL4I1|CYP26C1|AKR1B15	-19.928759213836447	0	47.0	1.0	1.0	-22.063511590797027	5.99546691316632
0	0	1	0	0	0	0.0	0.0	-13.967807403458158	0.0	0.0	0.0	GO:0045321	M001000	1	0	GO Biological Processes	19	leukocyte activation	19_GO:0002376 immune system process	-22.046287704368954	2.771639711978318	11.659930777561867	30211	515	2307	109	4.724750758560901	0.4417287855125564	578|916|931|940|944|960|970|1021|1113|1386|1435|1437|1503|1524|1794|1906|2033|2281|2956|3070|3329|3476|3560|3569|3586|3606|3615|3659|3662|3676|3688|3702|3735|3902|3929|3932|4436|4478|4818|5052|5169|5245|5294|5450|5591|5663|5730|5771|5788|5813|5873|6352|6363|6556|6622|6777|6845|7098|7189|7301|7855|8291|8320|8324|8456|8740|8767|8772|8832|8934|9156|9437|9452|9760|10125|10202|10333|10673|10814|10945|…	BAK1|CD3E|MS4A1|CD28|TNFSF8|CD44|CD70|CDK6|CHGA|ATF2|CSF1|CSF2|CTPS1|CX3CR1|DOCK2|EDN1|EP300|FKBP1B|MSH6|HELLS|HSPD1|IGBP1|IL2RB|IL6|IL10|IL18|IMPDH2|IRF1|IRF4|ITGA4|ITGB1|ITK|KARS1|LAG3|LBP|LCK|MSH2|MSN|NKG7|PRDX1|ENPP3|PHB1|PIK3CG|POU2AF1|PRKDC|PSEN1|PTGDS|PTPN2|PTPRC|PURA|RAB27A|CCL5|CCL19|SLC11A1|SNCA|STAT5B|VAMP7|TLR3|TRAF6|TYRO3|FZD5|DYSF|EOMES|FZD7|FOXN1|TNFSF14|RIPK2|FADD|CD84|RAB29|EXO1|…	-19.915361735261428	0	25.0	0.0	0.0	-28.424759921284092	2.8809796272215
0	1	1	0	0	0	0.0	-2.363160549659886	-8.509118495875182	0.0	0.0	0.0	GO:0022407	M011000	2	0	GO Biological Processes	19	regulation of cell-cell adhesion	19_GO:0022610 biological adhesion	-22.009703231056523	2.900507798538392	11.758123794911402	30211	456	2307	101	4.377980060684872	0.4259827855888111	207|239|335|383|652|857|916|921|939|940|941|960|970|1051|1493|1845|1947|1948|2056|2243|2266|2309|2736|3142|3170|3329|3481|3552|3553|3559|3569|3586|3592|3606|3620|3654|3659|3676|3902|3932|4838|4860|5074|5270|5290|5314|5329|5590|5621|5771|5788|6352|6363|6375|6777|7037|7040|7070|7189|7422|7494|7704|7784|8613|8740|8767|8772|8808|8876|8943|9435|10125|10457|10459|10563|10630|10673|10808|11221|22920|235…	AKT1|ALOX12|APOA1|ARG1|BMP4|CAV1|CD3E|CD5|CD27|CD28|CD80|CD44|CD70|CEBPB|CTLA4|DUSP3|EFNB1|EFNB2|EPO|FGA|FGG|FOXO3|GLI2|HLX|FOXA2|HSPD1|IGF2|IL1A|IL1B|IL2RA|IL6|IL10|IL12A|IL18|IDO1|IRAK1|IRF1|ITGA4|LAG3|LCK|NODAL|PNP|PAWR|SERPINE2|PIK3CA|PKHD1|PLAUR|PRKCZ|PRNP|PTPN2|PTPRC|CCL5|CCL19|XCL1|STAT5B|TFRC|TGFB1|THY1|TRAF6|VEGFA|XBP1|ZBTB16|ZP3|PLPP3|TNFSF14|RIPK2|FADD|IL1RL2|VNN1|AP3D1|CHST2|RASGRP1|G…	-19.882570250966136	0	15.0	0.0	0.0	-31.957137201978334	3.559904217219858
0	0	1	1	0	0	0.0	0.0	-13.60488121113213	-13.357894870437148	0.0	0.0	GO:0007059	M001100	2	0	GO Biological Processes	19	chromosome segregation	19_GO:0009987 cellular process	-22.000707141029796	3.516775645178831	12.231079839343973	30211	283	2307	76	3.29432162982228	0.3716081151374745	699|701|891|898|991|1062|1063|1654|2177|3619|3833|3837|4085|4361|4751|5119|5347|5901|7013|7153|7156|7272|8697|9055|9113|9126|9183|9232|9391|9493|9700|9787|9928|10051|10096|10097|10464|10615|11339|23212|23310|23353|23397|23636|25836|27183|29127|51203|51547|51647|54892|54908|55355|55839|56776|57132|57405|57697|64210|80218|81565|81610|81930|83540|83903|83990|84142|90417|91272|128866|147872|151246|15…	BUB1|BUB1B|CCNB1|CCNE1|CDC20|CENPE|CENPF|DDX3X|FANCD2|INCENP|KIFC1|KPNB1|MAD2L1|MRE11|NEK2|CHMP1A|PLK1|RAN|TERF1|TOP2A|TOP3A|TTK|CDC23|PRC1|LATS1|SMC3|ZW10|PTTG1|CIAO1|KIF23|ESPL1|DLGAP5|KIF14|SMC4|ACTR3|ACTR2|PIBF1|SPAG5|OIP5|RRS1|NCAPD3|SUN1|NCAPH|NUP62|NIPBL|VPS4A|RACGAP1|NUSAP1|SIRT7|CIAO2B|NCAPG2|SPDL1|HJURP|CENPN|FMN2|CHMP1B|SPC25|FANCM|MMS19|NAA50|NDEL1|FAM83D|KIF18A|NUF2|HASPIN|BRIP1|ABRA…	-19.877334309812714	0	3.0	0.0	0.0	-44.5463905757267	5.102089068278925
0	1	1	1	0	0	0.0	-3.27531635601264	-7.163842146759371	-3.0811243582372216	0.0	0.0	GO:0071900	M011100	3	0	GO Biological Processes	19	regulation of protein serine/threonine kinase activity	19_GO:0008152 metabolic process	-21.858930638911254	3.1330301420175157	11.902611500703479	30211	372	2307	89	3.857824013870828	0.40096307730888725	60|207|324|595|641|652|658|801|857|890|891|898|900|902|904|990|993|995|1022|1029|1031|1033|1164|1601|1654|1906|1950|1956|2081|2810|2950|2965|3265|3326|3481|3553|3619|3654|4331|5058|5155|5294|5347|5515|5575|5629|5663|5770|5788|5871|5899|6363|6622|6789|7039|7040|7070|7128|7164|7189|7345|7422|7855|7984|8091|8312|8812|8941|9113|9133|9555|10125|10333|10527|11140|11221|23560|23624|23636|26973|50507|513…	ACTB|AKT1|APC|CCND1|BLM|BMP4|BMPR1B|CALM1|CAV1|CCNA2|CCNB1|CCNE1|CCNG1|CCNH|CCNT1|CDC6|CDC25A|CDC25C|CDK7|CDKN2A|CDKN2C|CDKN3|CKS2|DAB2|DDX3X|EDN1|EGF|EGFR|ERN1|SFN|GSTP1|GTF2H1|HRAS|HSP90AB1|IGF2|IL1B|INCENP|IRAK1|MNAT1|PAK1|PDGFB|PIK3CG|PLK1|PPP2CA|PRKAR1B|PROX1|PSEN1|PTPN1|PTPRC|MAP4K2|RALB|CCL19|SNCA|STK4|TGFA|TGFB1|THY1|TNFAIP3|TPD52L1|TRAF6|UCHL1|VEGFA|FZD5|ARHGEF5|HMGA2|AXIN1|CCNK|CDK5R2|L…	-19.7398795001336	0	5.0	0.0	0.0	-39.93443528350591	3.7698769226727618
1	0	1	0	0	0	-2.6835244318472977	0.0	-8.70999008474185	0.0	0.0	0.0	GO:0042445	M101000	2	0	GO Biological Processes	19	hormone metabolic process	19_GO:0008152 metabolic process	-21.855828313271473	4.100567880801951	12.585922787358298	30211	198	2307	62	2.6874729085392284	0.33669186682464575	15|127|133|174|216|223|231|590|1109|1381|1382|1543|1551|1562|1565|1592|1645|1646|1717|2099|3283|3292|3295|3416|5046|5125|5469|5947|5950|6777|6822|7276|7363|8228|8644|10170|10202|10948|25976|29785|30001|50700|51109|51635|54576|54658|54659|54905|55676|56603|57016|57665|59272|81555|84649|117247|140606|145226|195814|259307|340665|441282	AANAT|ADH4|ADM|AFP|ALDH1A1|ALDH9A1|AKR1B1|BCHE|AKR1C4|CRABP1|CRABP2|CYP1A1|CYP3A7|CYP2C18|CYP2D6|CYP26A1|AKR1C1|AKR1C2|DHCR7|ESR1|HSD3B1|HSD17B1|HSD17B4|IDE|PCSK6|PCSK5|MED1|RBP1|RBP4|STAT5B|SULT2A1|TTR|UGT2B4|PNPLA4|AKR1C3|DHRS9|DHRS2|STARD3|TIPARP|CYP2S1|ERO1A|RDH8|RDH11|DHRS7|UGT1A8|UGT1A1|UGT1A3|CYP2W1|SLC30A6|CYP26B1|AKR1B10|RDH14|ACE2|YIPF5|DGAT2|SLC16A10|SELENOM|RDH12|SDR16C5|IL4I1|CYP26C1…	-19.7398795001336	0	47.0	0.0	0.0	-22.063511590797027	5.99546691316632
0	1	1	0	0	0	0.0	-2.6718424399863463	-6.234732406099629	0.0	0.0	0.0	GO:0001568	M011000	2	0	GO Biological Processes	19	blood vessel development	19_GO:0032502 developmental process	-21.830410256693643	2.785693295795233	11.612349041586294	30211	503	2307	107	4.638058084091894	0.43785653655623225	71|90|133|207|302|338|578|639|652|800|857|1045|1295|1482|1747|1906|1942|1948|1950|2050|2069|2138|2277|2316|2335|2348|2752|2822|3091|3198|3204|3209|3273|3606|3688|4036|4091|4638|4691|5054|5140|5155|5228|5290|5294|5469|5629|5663|5754|6278|6355|6464|6495|6733|6789|6899|6926|7039|7040|7045|7070|7422|7423|7424|7477|7481|7490|7494|7855|7857|8456|8503|8828|8862|9255|9270|9289|9451|9496|10052|10411|10413…	ACTG1|ACVR1|ADM|AKT1|ANXA2|APOB|BAK1|PRDM1|BMP4|CALD1|CAV1|CDX2|COL8A1|NKX2-5|DLX3|EDN1|EFNA1|EFNB2|EGF|EPHB4|EREG|EYA1|VEGFD|FLNA|FN1|FOLR1|GLUL|GPLD1|HIF1A|HOXA1|HOXA7|HOXA13|HRG|IL18|ITGB1|LRP2|SMAD6|MYLK|NCL|SERPINE1|PDE3B|PDGFB|PGF|PIK3CA|PIK3CG|MED1|PROX1|PSEN1|PTK7|S100A7|CCL8|SHC1|SIX1|SRPK2|STK4|TBX1|TBX3|TGFA|TGFB1|TGFBI|THY1|VEGFA|VEGFB|VEGFC|WNT7B|WNT11|WT1|XBP1|FZD5|SCG2|FOXN1|PIK3R3…	-19.718126397642173	0	29.0	0.0	0.0	-27.719562942981394	3.062877017440952
0	0	1	1	0	0	0.0	0.0	-8.41448097101957	-7.562863221904629	0.0	0.0	GO:1901987	M001100	2	0	GO Biological Processes	19	regulation of cell cycle phase transition	19_GO:0050789 regulation of biological process	-21.8142102418373	2.9977334565831595	11.782800832132176	30211	415	2307	95	4.11790203727785	0.4136975721522517	90|207|324|328|595|641|699|701|891|900|902|990|993|994|995|1022|1029|1031|1062|1063|1263|1386|1543|1654|1956|2071|2074|2177|3373|3624|4085|4331|4361|4436|4869|5347|5515|5591|5629|5933|6241|6790|6872|7175|7272|7480|8091|8451|8563|8697|8883|9183|9555|9700|9787|9928|10197|10457|10459|10769|11065|11073|23026|23236|27085|27183|51347|51512|51514|51776|54443|54908|55159|55781|55795|55835|57099|57520|575…	ACVR1|AKT1|APC|APEX1|CCND1|BLM|BUB1|BUB1B|CCNB1|CCNG1|CCNH|CDC6|CDC25A|CDC25B|CDC25C|CDK7|CDKN2A|CDKN2C|CENPE|CENPF|PLK3|ATF2|CYP1A1|DDX3X|EGFR|ERCC3|ERCC6|FANCD2|HYAL1|INHBA|MAD2L1|MNAT1|MRE11|MSH2|NPM1|PLK1|PPP2CA|PRKDC|PROX1|RBL1|RRM2|AURKA|TAF1|TPR|TTK|WNT10B|HMGA2|CUL4A|THOC5|CDC23|NAE1|ZW10|MACROH2A1|ESPL1|DLGAP5|KIF14|PSME3|GPNMB|MAD2L2|PLK2|UBE2C|TOPBP1|MYO16|PLCB1|MTBP|VPS4A|TAOK3|GTSE1|…	-19.705560667440928	0	2.0	0.0	0.0	-47.968537745345515	3.817271497238645
0	1	1	0	0	0	0.0	-8.031423450669863	-3.7264658344823642	0.0	0.0	0.0	GO:0009611	M011000	2	0	GO Biological Processes	19	response to wounding	19_GO:0050896 response to stimulus	-21.768397315737825	2.954070019455449	11.734663471088384	30211	430	2307	97	4.204594711746857	0.4178405766568464	60|71|133|152|246|308|309|383|389|664|960|1001|1192|1230|1524|1543|1719|1813|1839|1861|2056|2069|2147|2151|2155|2160|2161|2243|2266|2316|2335|2348|2626|3084|3091|3172|3273|3552|3569|3651|3705|3827|3932|4131|4321|4488|4609|4747|5028|5055|5058|5119|5155|5270|5290|5294|5328|5329|5467|5478|5624|5754|5873|5905|5912|6288|6416|6556|6648|6790|7039|7040|7301|7422|8291|8324|8529|10413|10544|10630|10672|108…	ACTB|ACTG1|ADM|ADRA2C|ALOX15|ANXA5|ANXA6|ARG1|RHOC|BNIP3|CD44|CDH3|CLIC1|CCR1|CX3CR1|CYP1A1|DHFR|DRD2|HBEGF|TOR1A|EPO|EREG|F2|F2RL2|F7|F11|F12|FGA|FGG|FLNA|FN1|FOLR1|GATA4|NRG1|HIF1A|HNF4A|HRG|IL1A|IL6|PDX1|ITPK1|KNG1|LCK|MAP1B|MMP12|MSX2|MYC|NEFL|P2RY1|SERPINB2|PAK1|CHMP1A|PDGFB|SERPINE2|PIK3CA|PIK3CG|PLAU|PLAUR|PPARD|PPIA|PROC|PTK7|RAB27A|RANGAP1|RAP2B|SAA1|MAP2K4|SLC11A1|SOD2|AURKA|TGFA|TGFB1|…	-19.663351865610277	0	39.0	0.0	0.0	-24.226194529179217	3.410250505707267
0	1	1	0	0	0	0.0	-3.4380647555375194	-8.273449652590156	0.0	0.0	0.0	GO:0055080	M011000	2	0	GO Biological Processes	19	cation homeostasis	19_GO:0065007 biological regulation	-21.73955966765742	2.479035280911827	11.317400599047264	30211	692	2307	131	5.678370177719983	0.48182984993656325	27|114|133|146|287|309|375|468|478|483|525|552|578|624|664|781|796|801|857|858|931|952|1139|1230|1233|1234|1237|1317|1356|1524|1594|1657|1813|1906|2099|2147|2151|2281|2359|2512|2906|3091|3163|3358|3552|3709|3784|3814|3827|3932|3954|4097|4489|4504|4609|5009|5028|5294|5314|5335|5621|5663|5733|5788|5910|6288|6339|6340|6352|6355|6363|6375|6548|6553|6556|6622|6648|6690|6717|6781|6869|7037|7070|7504|75…	ABL2|ADCY8|ADM|ADRA1D|ANK2|ANXA6|ARF1|ATF4|ATP1A3|ATP1B3|ATP6V1B1|AVPR1A|BAK1|BDKRB2|BNIP3|CACNA2D1|CALCA|CALM1|CAV1|CAV2|MS4A1|CD38|CHRNA7|CCR1|CCR4|CCR5|CCR8|SLC31A1|CP|CX3CR1|CYP27B1|DMXL1|DRD2|EDN1|ESR1|F2|F2RL2|FKBP1B|FPR3|FTL|GRIN2D|HIF1A|HMOX2|HTR2C|IL1A|ITPR2|KCNQ1|KISS1|KNG1|LCK|LETM1|MAFG|MT1A|MT3|MYC|OTC|P2RY1|PIK3CG|PKHD1|PLCG1|PRNP|PSEN1|PTGER3|PTPRC|RAP1GDS1|SAA1|SCNN1D|SCNN1G|CCL5|…	-19.63808867788817	0	27.0	0.0	0.0	-28.213319294179474	3.666701343736454
0	1	1	1	0	0	0.0	-4.696040419627164	-2.386407281715108	-2.774228568030195	0.0	0.0	GO:0048568	M011100	3	0	GO Biological Processes	19	embryonic organ development	19_GO:0032502 developmental process	-21.657764262863136	2.9068180095284197	11.66513204698529	30211	446	2307	99	4.291287386215865	0.4219351825877656	90|133|207|468|525|639|652|668|1045|1051|1280|1437|1482|1746|1855|1906|1942|1956|2019|2071|2138|2186|2200|2290|2295|2348|2626|2709|2736|3091|3142|3198|3204|3205|3235|3236|3249|3373|3481|3586|3784|4188|4522|4647|4838|5076|5079|5125|5155|5469|5629|5663|5727|5754|5950|6474|6495|6664|6789|6899|6926|7004|7020|7040|7054|7422|7477|7481|7545|7855|8320|8557|8563|9096|9496|9775|10413|10733|25806|25836|2590…	ACVR1|ADM|AKT1|ATF4|ATP6V1B1|PRDM1|BMP4|FOXL2|CDX2|CEBPB|COL2A1|CSF2|NKX2-5|DLX2|DVL1|EDN1|EFNA1|EGFR|EN1|ERCC3|EYA1|BPTF|FBN1|FOXG1|FOXF2|FOLR1|GATA4|GJB5|GLI2|HIF1A|HLX|HOXA1|HOXA7|HOXA9|HOXD9|HOXD10|HPN|HYAL1|IGF2|IL10|KCNQ1|MDFI|MTHFD1|MYO7A|NODAL|PAX2|PAX5|PCSK5|PDGFB|MED1|PROX1|PSEN1|PTCH1|PTK7|RBP4|SHOX2|SIX1|SOX11|STK4|TBX1|TBX3|TEAD4|TFAP2A|TGFB1|TH|VEGFA|WNT7B|WNT11|ZIC1|FZD5|EOMES|TCAP…	-19.559838553858533	0	21.0	0.0	0.0	-29.48809323911641	3.6221213881895067
0	1	1	0	0	0	0.0	-4.318813990620932	-6.535429175264664	0.0	0.0	0.0	GO:0008285	M011000	2	0	GO Biological Processes	19	negative regulation of cell population proliferation	19_GO:0048519 negative regulation of biological process	-21.639900357728745	2.3718640251939527	11.190823150435776	30211	784	2307	142	6.155179887299523	0.5003820600487302	133|247|324|383|444|554|563|578|590|652|658|675|857|858|941|990|1021|1029|1031|1033|1051|1386|1460|1493|1594|1601|1687|1813|1948|2069|2172|2173|2810|2822|2950|3159|3172|3249|3265|3273|3304|3552|3553|3559|3569|3586|3592|3620|3624|3636|3651|3659|3814|4000|4049|4091|4335|4488|4609|4654|4830|4838|4869|5058|5074|5169|5245|5270|5467|5469|5610|5621|5629|5727|5744|5764|5771|5950|6282|6355|6375|6648|6664|…	ADM|ALOX15B|APC|ARG1|ASPH|AVPR2|AZGP1|BAK1|BCHE|BMP4|BMPR1B|BRCA2|CAV1|CAV2|CD80|CDC6|CDK6|CDKN2A|CDKN2C|CDKN3|CEBPB|ATF2|CSNK2B|CTLA4|CYP27B1|DAB2|GSDME|DRD2|EFNB2|EREG|FABP6|FABP7|SFN|GPLD1|GSTP1|HMGA1|HNF4A|HPN|HRAS|HRG|HSPA1B|IL1A|IL1B|IL2RA|IL6|IL10|IL12A|IDO1|INHBA|INPPL1|PDX1|IRF1|KISS1|LMNA|LTA|SMAD6|MNT|MSX2|MYC|MYOD1|NME1|NODAL|NPM1|PAK1|PAWR|ENPP3|PHB1|SERPINE2|PPARD|MED1|EIF2AK2|PRNP|…	-19.54549122244698	0	48.0	1.0	1.0	-21.639900357728745	2.3718640251939527
0	1	1	0	0	1	0.0	-12.080010819127317	-7.120891447238822	0.0	0.0	-2.579209322425925	GO:0006886	M011001	3	0	GO Biological Processes	19	intracellular protein transport	19_GO:0051179 localization	-21.608987358353744	2.512252215443082	11.312217804270674	30211	662	2307	127	5.504984828781968	0.4748524854385956	207|375|377|381|550|1122|1176|1386|1678|2017|2054|2646|3308|3309|3312|3313|3329|3798|3837|3838|4000|4321|4641|4647|4792|4869|5469|5830|5873|5874|5901|6386|6731|6747|6789|6804|6809|6810|7040|7175|7529|7531|7879|8675|8934|8943|9349|9482|9631|9688|9804|9972|10113|10134|10204|10440|10483|10490|10527|10531|10755|10802|10938|10952|10953|10971|11140|11260|22931|23180|23197|23214|23480|23636|23682|25924|…	AKT1|ARF1|ARF3|ARF5|AUP1|CHML|AP3S1|ATF2|TIMM8A|CTTN|STX2|GCKR|HSPA4|HSPA5|HSPA8|HSPA9|HSPD1|KIF5A|KPNB1|KPNA2|LMNA|MMP12|MYO1C|MYO7A|NFKBIA|NPM1|MED1|PEX5|RAB27A|RAB27B|RAN|SDCBP|SRP72|SSR3|STK4|STX1A|STX3|STX4|TGFB1|TPR|YWHAB|YWHAE|RAB7A|STX16|RAB29|AP3D1|RPL23|STX8|NUP155|NUP93|TOMM20|NUP153|PREB|BCAP31|NUTF2|TIMM17A|SEC23B|VTI1B|IPO7|PITRM1|GIPC1|SEC24A|EHD1|SEC61B|TOMM34|YWHAQ|CDC37|XPOT|RAB…	-19.520422125421184	0	18.0	0.0	0.0	-30.418366131376334	3.0717515666222504
0	1	1	0	0	1	0.0	-9.248453937184536	-3.384334586678821	0.0	0.0	-4.472624296477305	GO:0009259	M011001	3	0	GO Biological Processes	19	ribonucleotide metabolic process	19_GO:0008152 metabolic process	-21.60788240074762	3.314763491547464	11.969536108392619	30211	320	2307	81	3.5110533159947983	0.3832072329172395	47|109|114|132|158|271|353|471|514|518|570|669|1503|1716|1723|1743|1836|2181|2821|2987|3098|3295|3614|3615|3704|3939|4830|4831|4860|4907|4967|5160|5214|5223|5224|5230|5471|5744|5901|6296|6785|6822|6999|7040|7167|7371|7372|7378|7498|8803|8833|9551|10165|10606|10861|11332|23305|26289|26330|27233|30833|30968|51703|53343|54898|55312|55711|56474|57089|60481|64834|79646|80025|80201|80221|84532|84649|12…	ACLY|ADCY3|ADCY8|ADK|ADSL|AMPD2|APRT|ATIC|ATP5F1E|ATP5MC3|BAAT|BPGM|CTPS1|DGUOK|DHODH|DLST|SLC26A2|ACSL3|GPI|GUK1|HK1|HSD17B4|IMPDH1|IMPDH2|ITPA|LDHA|NME1|NME2|PNP|NT5E|OGDH|PDHA1|PFKP|PGAM1|PGAM2|PGK1|PPAT|PTHLH|RAN|ACSM3|ELOVL4|SULT2A1|TDO2|TGFB1|TPI1|UCK2|UMPS|UPP1|XDH|SUCLA2|GMPS|ATP5MF|SLC25A13|PAICS|SLC26A1|ACOT7|ACSL6|AK5|GAPDHS|SULT1C4|NT5C|STOML2|ACSL5|NUDT9|ELOVL2|RFK|FAR2|CTPS2|ENTPD7|…	-19.520422125421184	0	19.0	0.0	0.0	-30.33088915879223	4.456658156028369
0	0	1	1	0	0	0.0	0.0	-5.520093132463056	-11.21848260192442	0.0	0.0	GO:0006281	M001100	2	0	GO Biological Processes	19	DNA repair	19_GO:0050896 response to stimulus	-21.590342288821734	2.848031808263162	11.59782915578779	30211	469	2307	102	4.421326397919376	0.4279893783318565	142|328|641|675|1022|1025|1069|1791|2071|2074|2138|2177|2187|2271|2547|2956|2965|3297|4173|4331|4361|4436|4869|5422|5429|5591|5892|5983|5984|6749|7156|7335|7486|7516|7737|8091|8438|8451|8607|9126|9156|9232|9320|9557|9643|9907|9937|9978|10075|10111|10213|10273|10459|10635|10714|10721|10856|10973|11073|23049|25788|25836|25939|29072|50485|51347|51377|51514|51547|55010|55159|55183|55247|55611|56852|5…	PARP1|APEX1|BLM|BRCA2|CDK7|CDK9|CETN2|DNTT|ERCC3|ERCC6|EYA1|FANCD2|FANCB|FH|XRCC6|MSH6|GTF2H1|HSF1|MCM4|MNAT1|MRE11|MSH2|NPM1|POLA1|POLH|PRKDC|RAD51D|RFC3|RFC4|SSRP1|TOP3A|UBE2V1|WRN|XRCC2|RNF113A|HMGA2|RAD54L|CUL4A|RUVBL1|SMC3|EXO1|PTTG1|TRIP12|CHD1L|MORF4L2|AP5Z1|DCLRE1A|RBX1|HUWE1|RAD50|PSMD14|STUB1|MAD2L2|RAD51AP1|POLD3|POLQ|RUVBL2|ASCC3|TOPBP1|SMG1|RAD54B|NIPBL|SAMHD1|SETD2|SMARCAL1|TAOK3|UC…	-19.50631518933369	0	17.0	0.0	0.0	-31.281535943447306	3.053322732571066
0	1	1	0	0	0	0.0	-3.821993520829609	-8.007559116789132	0.0	0.0	0.0	GO:0032870	M011000	2	0	GO Biological Processes	19	cellular response to hormone stimulus	19_GO:0050896 response to stimulus	-21.51707295901753	2.841972166117921	11.57231207902071	30211	470	2307	102	4.421326397919376	0.4279893783318565	88|90|114|142|207|324|328|338|353|383|478|652|815|857|858|890|990|1109|1176|1373|1394|1398|1460|1512|1645|1646|1906|1977|2058|2099|2200|2203|2309|2730|2822|2965|3192|3297|3304|3312|3416|3481|3484|3624|3667|3973|4131|4141|4504|4609|4644|4654|4864|5140|5228|5245|5290|5467|5469|5590|5591|5618|5770|5771|5829|5901|5905|6464|6548|6569|6690|6750|6772|6777|6781|7480|7490|7494|8074|8202|8412|8503|8644|911…	ACTN2|ACVR1|ADCY8|PARP1|AKT1|APC|APEX1|APOB|APRT|ARG1|ATP1A3|BMP4|CAMK2A|CAV1|CAV2|CCNA2|CDC6|AKR1C4|AP3S1|CPS1|CRHR1|CRK|CSNK2B|CTSH|AKR1C1|AKR1C2|EDN1|EIF4E|EPRS1|ESR1|FBN1|FBP1|FOXO3|GCLM|GPLD1|GTF2H1|HNRNPU|HSF1|HSPA1B|HSPA8|IDE|IGF2|IGFBP1|INHBA|IRS1|LHCGR|MAP1B|MARS1|MT3|MYC|MYO5A|MYOD1|NPC1|PDE3B|PGF|PHB1|PIK3CA|PPARD|MED1|PRKCZ|PRKDC|PRLR|PTPN1|PTPN2|PXN|RAN|RANGAP1|SHC1|SLC9A1|SLC34A1|SP…	-19.4364521082214	0	9.0	0.0	0.0	-34.89764904352919	4.146864614940038
0	0	1	0	0	0	0.0	0.0	-9.754694947200147	0.0	0.0	0.0	GO:0050863	M001000	1	0	GO Biological Processes	19	regulation of T cell activation	19_GO:0002376 immune system process	-21.459092499124306	3.2164046874881174	11.852711124037958	30211	342	2307	84	3.6410923276983094	0.38997609177882214	207|383|639|652|857|916|921|939|940|941|944|970|1051|1493|1845|1947|1948|2056|2177|2309|2736|3142|3329|3481|3552|3553|3559|3569|3586|3592|3606|3620|3659|3662|3902|3932|4860|5074|5290|5590|5621|5678|5771|5788|6352|6363|6375|6777|7037|7070|7189|7494|7704|7784|8456|8740|8767|8772|8808|8876|8943|9760|10125|10457|10673|10808|11221|27177|29126|29851|30835|50943|54542|56253|56603|64127|64600|80149|80380…	AKT1|ARG1|PRDM1|BMP4|CAV1|CD3E|CD5|CD27|CD28|CD80|TNFSF8|CD70|CEBPB|CTLA4|DUSP3|EFNB1|EFNB2|EPO|FANCD2|FOXO3|GLI2|HLX|HSPD1|IGF2|IL1A|IL1B|IL2RA|IL6|IL10|IL12A|IL18|IDO1|IRF1|IRF4|LAG3|LCK|PNP|PAWR|PIK3CA|PRKCZ|PRNP|PSG9|PTPN2|PTPRC|CCL5|CCL19|XCL1|STAT5B|TFRC|THY1|TRAF6|XBP1|ZBTB16|ZP3|FOXN1|TNFSF14|RIPK2|FADD|IL1RL2|VNN1|AP3D1|TOX|RASGRP1|GPNMB|TNFSF13B|HSPH1|DUSP10|IL36B|CD274|ICOS|CD209|FOXP3…	-19.381851388979555	0	15.0	0.0	0.0	-31.957137201978334	3.559904217219858
0	0	1	0	1	0	0.0	0.0	-8.957388378485073	0.0	-2.132539582978371	0.0	GO:0051249	M001010	2	0	GO Biological Processes	19	regulation of lymphocyte activation	19_GO:0002376 immune system process	-21.398804937674452	2.7076876195690787	11.426297895828895	30211	532	2307	110	4.768097095795405	0.4436494824900143	207|383|639|652|857|916|921|939|940|941|944|952|970|1051|1493|1845|1947|1948|2056|2177|2309|2547|2736|3142|3329|3481|3552|3553|3559|3569|3586|3592|3601|3606|3620|3624|3659|3662|3822|3902|3916|3932|4436|4773|4860|5074|5290|5590|5591|5621|5678|5771|5788|6352|6363|6375|6664|6777|6869|7037|7040|7070|7128|7189|7301|7494|7704|7784|8456|8740|8767|8772|8808|8876|8943|9760|10125|10457|10459|10464|10673|10…	AKT1|ARG1|PRDM1|BMP4|CAV1|CD3E|CD5|CD27|CD28|CD80|TNFSF8|CD38|CD70|CEBPB|CTLA4|DUSP3|EFNB1|EFNB2|EPO|FANCD2|FOXO3|XRCC6|GLI2|HLX|HSPD1|IGF2|IL1A|IL1B|IL2RA|IL6|IL10|IL12A|IL15RA|IL18|IDO1|INHBA|IRF1|IRF4|KLRC2|LAG3|LAMP1|LCK|MSH2|NFATC2|PNP|PAWR|PIK3CA|PRKCZ|PRKDC|PRNP|PSG9|PTPN2|PTPRC|CCL5|CCL19|XCL1|SOX11|STAT5B|TACR1|TFRC|TGFB1|THY1|TNFAIP3|TRAF6|TYRO3|XBP1|ZBTB16|ZP3|FOXN1|TNFSF14|RIPK2|FADD|…	-19.32491746953729	0	15.0	0.0	0.0	-31.957137201978334	3.559904217219858
1	1	1	0	0	0	-2.626507347986214	-4.459708066429867	-5.2191842053759245	0.0	0.0	0.0	GO:0006066	M111000	3	0	GO Biological Processes	19	alcohol metabolic process	19_GO:0008152 metabolic process	-21.35341110062588	3.3152815042825083	11.896357125285144	30211	316	2307	80	3.4677069787602948	0.3809199426141691	47|127|216|222|231|335|338|1056|1066|1109|1543|1551|1562|1565|1594|1595|1645|1646|1717|1719|1727|2539|3613|3705|3990|4504|4864|5092|5467|5593|5805|5950|6569|6646|6652|6697|6713|6822|7167|7276|8029|8228|8431|8435|8613|8644|8813|8818|8898|9420|10170|10558|10613|10948|23236|25987|27233|27329|50700|50814|51109|51141|51302|51360|51474|51635|54657|54659|54928|57016|57665|84532|84649|116150|125981|14522…	ACLY|ADH4|ALDH1A1|ALDH3B2|AKR1B1|APOA1|APOB|CEL|CES1|AKR1C4|CYP1A1|CYP3A7|CYP2C18|CYP2D6|CYP27B1|CYP51A1|AKR1C1|AKR1C2|DHCR7|DHFR|CYB5R3|G6PD|IMPA2|ITPK1|LIPC|MT3|NPC1|PCBD1|PPARD|PRKG2|PTS|RBP4|SLC34A1|SOAT1|SORD|SPR|SQLE|SULT2A1|TPI1|TTR|CUBN|PNPLA4|NR0B2|SOAT2|PLPP3|AKR1C3|DPM1|DPM2|MTMR2|CYP7B1|DHRS9|SPTLC1|ERLIN1|STARD3|PLCB1|TSKU|SULT1C4|ANGPTL3|RDH8|NSDHL|RDH11|INSIG2|CYP39A1|MBTPS2|LIMA1|…	-19.282851575837643	0	28.0	0.0	0.0	-28.079199325197884	4.028133333333333
0	1	1	0	0	0	0.0	-4.1574322442523215	-6.898303918511023	0.0	0.0	0.0	GO:0006954	M011000	2	0	GO Biological Processes	19	inflammatory response	19_GO:0050896 response to stimulus	-21.231196506884622	2.754183265561679	11.41896553134036	30211	504	2307	106	4.59471174685739	0.4359047104848716	90|114|133|207|246|325|624|658|796|960|1051|1230|1233|1234|1435|1524|2056|2147|2161|2194|2335|2359|3091|3098|3373|3428|3552|3553|3556|3559|3569|3606|3620|3688|3827|3929|4153|4843|5294|5320|5590|5606|5733|5764|6288|6289|6291|6335|6352|6355|6363|6364|6369|6375|6556|6869|7037|7040|7098|7128|7130|7132|7857|8111|8482|8517|8767|8808|8876|8986|9240|9255|9332|9435|9447|9867|10100|10125|10333|10344|10392|…	ACVR1|ADCY8|ADM|AKT1|ALOX15|APCS|BDKRB2|BMPR1B|CALCA|CD44|CEBPB|CCR1|CCR4|CCR5|CSF1|CX3CR1|EPO|F2|F12|FASN|FN1|FPR3|HIF1A|HK1|HYAL1|IFI16|IL1A|IL1B|IL1RAP|IL2RA|IL6|IL18|IDO1|ITGB1|KNG1|LBP|MBL2|NOS2|PIK3CG|PLA2G2A|PRKCZ|MAP2K3|PTGER3|PTN|SAA1|SAA2|SAA4|SCN9A|CCL5|CCL8|CCL19|CCL20|CCL24|XCL1|SLC11A1|TACR1|TFRC|TGFB1|TLR3|TNFAIP3|TNFAIP6|TNFRSF1A|SCG2|GPR68|SEMA7A|IKBKG|RIPK2|IL1RL2|VNN1|RPS6KA4|P…	-19.163939617646474	0	24.0	0.0	0.0	-28.835465142368832	2.754183265561679
0	0	1	1	0	0	0.0	0.0	-7.482408384912161	-5.479547807469852	0.0	0.0	GO:1901990	M001100	2	0	GO Biological Processes	19	regulation of mitotic cell cycle phase transition	19_GO:0050789 regulation of biological process	-20.891727774611606	3.2636416054619084	11.723658371554018	30211	321	2307	80	3.4677069787602948	0.3809199426141691	90|207|324|328|595|641|699|701|891|900|902|990|993|994|995|1022|1029|1031|1062|1063|1263|1543|1654|1956|2071|3373|3624|4085|4331|4361|5347|5515|5591|5933|6241|6790|7175|7272|7480|8091|8451|8697|8883|9183|9700|9787|9928|10197|10457|10459|10769|11065|11073|23026|23236|27085|27183|51347|51512|51514|54443|54908|55159|55781|55795|55835|57099|57520|57551|63967|79577|79915|84142|84967|90381|91607|123879…	ACVR1|AKT1|APC|APEX1|CCND1|BLM|BUB1|BUB1B|CCNB1|CCNG1|CCNH|CDC6|CDC25A|CDC25B|CDC25C|CDK7|CDKN2A|CDKN2C|CENPE|CENPF|PLK3|CYP1A1|DDX3X|EGFR|ERCC3|HYAL1|INHBA|MAD2L1|MNAT1|MRE11|PLK1|PPP2CA|PRKDC|RBL1|RRM2|AURKA|TPR|TTK|WNT10B|HMGA2|CUL4A|CDC23|NAE1|ZW10|ESPL1|DLGAP5|KIF14|PSME3|GPNMB|MAD2L2|PLK2|UBE2C|TOPBP1|MYO16|PLCB1|MTBP|VPS4A|TAOK3|GTSE1|DTL|ANLN|SPDL1|RFWD3|RIOK2|PCID2|CENPJ|AVEN|HECW2|TAOK1…	-18.827748595134693	0	2.0	0.0	0.0	-47.968537745345515	3.817271497238645
0	1	1	0	0	1	0.0	-8.55293625375031	-3.20259686164633	0.0	0.0	-4.539162658887703	GO:0006163	M011001	3	0	GO Biological Processes	19	purine nucleotide metabolic process	19_GO:0008152 metabolic process	-20.82061212730187	3.284233629877323	11.718045606329522	30211	315	2307	79	3.4243606415257912	0.37861668363837725	47|109|114|132|158|271|353|471|514|518|570|669|1716|1743|1836|2181|2821|2987|3098|3295|3614|3615|3704|3939|4522|4830|4831|4860|4907|4967|5160|5214|5223|5224|5230|5471|5631|5744|5901|6296|6785|6822|6999|7040|7167|7498|8803|8833|9551|10165|10606|10861|11332|23305|25939|26289|26330|27233|30833|30968|51703|53343|54898|55270|55711|57089|60481|64834|79646|80025|80201|80221|84532|84649|128486|283458|432…	ACLY|ADCY3|ADCY8|ADK|ADSL|AMPD2|APRT|ATIC|ATP5F1E|ATP5MC3|BAAT|BPGM|DGUOK|DLST|SLC26A2|ACSL3|GPI|GUK1|HK1|HSD17B4|IMPDH1|IMPDH2|ITPA|LDHA|MTHFD1|NME1|NME2|PNP|NT5E|OGDH|PDHA1|PFKP|PGAM1|PGAM2|PGK1|PPAT|PRPS1|PTHLH|RAN|ACSM3|ELOVL4|SULT2A1|TDO2|TGFB1|TPI1|XDH|SUCLA2|GMPS|ATP5MF|SLC25A13|PAICS|SLC26A1|ACOT7|ACSL6|SAMHD1|AK5|GAPDHS|SULT1C4|NT5C|STOML2|ACSL5|NUDT9|ELOVL2|NUDT15|FAR2|ENTPD7|ELOVL5|ELO…	-18.75988610522268	0	19.0	0.0	0.0	-30.33088915879223	4.456658156028369
0	1	1	0	0	0	0.0	-3.980064740152621	-3.9069909929352113	0.0	0.0	0.0	GO:1903530	M011000	2	0	GO Biological Processes	19	regulation of secretion by cell	19_GO:0051179 localization	-20.782764117470137	2.6476961303327244	11.202862534454301	30211	549	2307	111	4.811443433029909	0.4455600720486113	114|136|152|552|668|815|952|1113|1138|1143|1374|1394|1595|1601|1813|1855|1906|2243|2266|2281|2746|2752|2822|2850|2917|2922|3091|3170|3172|3358|3552|3553|3569|3592|3624|3651|3667|3737|3814|3822|3916|4628|4843|5028|5066|5467|5478|5715|5865|5873|5874|5908|5950|6288|6352|6386|6566|6622|6664|6690|6717|6804|6810|6845|6869|7040|7132|7424|7447|7784|7879|8074|8111|8431|8447|8832|8941|9024|9255|9341|9367|9…	ADCY8|ADORA2B|ADRA2C|AVPR1A|FOXL2|CAMK2A|CD38|CHGA|CHRNA5|CHRNB4|CPT1A|CRHR1|CYP51A1|DAB2|DRD2|DVL1|EDN1|FGA|FGG|FKBP1B|GLUD1|GLUL|GPLD1|GPR27|GRM7|GRP|HIF1A|FOXA2|HNF4A|HTR2C|IL1A|IL1B|IL6|IL12A|INHBA|PDX1|IRS1|KCNA2|KISS1|KLRC2|LAMP1|MYH10|NOS2|P2RY1|PAM|PPARD|PPIA|PSMD9|RAB3B|RAB27A|RAB27B|RAP1B|RBP4|SAA1|CCL5|SDCBP|SLC16A1|SNCA|SOX11|SPINK1|SRI|STX1A|STX4|VAMP7|TACR1|TGFB1|TNFRSF1A|VEGFC|VSNL…	-18.725267065521145	0	4.0	0.0	0.0	-42.88071827860668	5.335147457817592
0	0	1	1	0	0	0.0	0.0	-4.710273756499895	-6.600572061824967	0.0	0.0	GO:0007420	M001100	2	0	GO Biological Processes	19	brain development	19_GO:0032502 developmental process	-20.76967494167596	2.382579329054781	10.964156879890542	30211	742	2307	135	5.851755526657997	0.4886809426254695	60|471|552|554|578|652|664|675|801|900|916|1021|1063|1386|1398|1459|1496|1497|1524|1745|1746|1767|1813|1956|2019|2177|2186|2290|2309|2356|2539|2736|2746|2906|3084|3091|3283|3309|3624|3688|3746|4036|4331|4504|4609|4747|4838|4967|4983|5076|5079|5270|5307|5469|5591|5629|5663|5727|5830|5881|5901|6331|6513|6538|6628|6872|6926|7054|7080|7301|7473|7477|7482|7486|7531|7545|7804|8320|8482|8650|8655|8828|8…	ACTB|ATIC|AVPR1A|AVPR2|BAK1|BMP4|BNIP3|BRCA2|CALM1|CCNG1|CD3E|CDK6|CENPF|ATF2|CRK|CSNK2A2|CTNNA2|CTNS|CX3CR1|DLX1|DLX2|DNAH5|DRD2|EGFR|EN1|FANCD2|BPTF|FOXG1|FOXO3|FPGS|G6PD|GLI2|GLUD1|GRIN2D|NRG1|HIF1A|HSD3B1|HSPA5|INHBA|ITGB1|KCNC1|LRP2|MNAT1|MT3|MYC|NEFL|NODAL|OGDH|OPHN1|PAX2|PAX5|SERPINE2|PITX1|MED1|PRKDC|PROX1|PSEN1|PTCH1|PEX5|RAC3|RAN|SCN5A|SLC2A1|SLC6A11|SNRPB|TAF1|TBX3|TH|NKX2-1|TYRO3|WNT3…	-18.715383029602176	0	41.0	0.0	0.0	-22.834268046916975	3.5076862344417608
0	1	1	0	0	1	0.0	-3.660751601869092	-5.577892376695574	0.0	0.0	-3.5222919507573316	GO:0034248	M011001	3	0	GO Biological Processes	19	regulation of cellular amide metabolic process	19_GO:0008152 metabolic process	-20.705321622909345	2.683679487147852	11.211647766587468	30211	527	2307	108	4.681404421326398	0.43979784869208405	207|468|708|940|1139|1613|1654|1719|1802|1938|1942|1965|1968|1975|1977|1978|1982|1984|2058|2107|2309|2935|3192|3569|3646|3692|3872|4528|4691|4869|5163|5165|5223|5433|5436|5499|5591|5610|5621|5813|5935|6059|6191|6197|6352|6622|6895|7175|7458|7555|7812|8550|8662|8667|8872|8890|8892|9221|9337|9451|9669|9775|9933|9939|10128|10131|10605|11236|22894|23019|23367|23657|25819|25983|26986|27161|27230|28969…	AKT1|ATF4|C1QBP|CD28|CHRNA7|DAPK3|DDX3X|DHFR|DPH2|EEF2|EFNA1|EIF2S1|EIF2S3|EIF4B|EIF4E|EIF4EBP1|EIF4G2|EIF5A|EPRS1|ETF1|FOXO3|GSPT1|HNRNPU|IL6|EIF3E|EIF6|KRT17|MTIF2|NCL|NPM1|PDK1|PDK3|PGAM1|POLR2D|POLR2G|PPP1CA|PRKDC|EIF2AK2|PRNP|PURA|RBM3|ABCE1|RPS4X|RPS6KA3|CCL5|SNCA|TARBP2|TPR|EIF4H|CNBP|CSDE1|MAPKAPK5|EIF3B|EIF3H|CDC123|EIF2B4|EIF2B2|NOLC1|CNOT8|EIF2AK3|EIF5B|EIF4A3|PUM3|RBM8A|LRPPRC|TRAP1|P…	-18.654211369621752	0	49.0	1.0	1.0	-20.705321622909345	5.8201608630737365
0	0	1	0	0	0	0.0	0.0	-6.011889083586805	0.0	0.0	0.0	GO:1902105	M001000	1	0	GO Biological Processes	19	regulation of leukocyte differentiation	19_GO:0002376 immune system process	-20.691307129767637	3.4242289176741245	11.781319283551706	30211	283	2307	74	3.2076289553532726	0.3668502586556658	325|639|652|939|940|941|1021|1051|1230|1435|1493|2177|2200|2309|2547|2736|3142|3204|3297|3559|3586|3601|3606|3624|3659|3662|3902|4609|4860|5590|5591|5678|5771|5788|6363|6777|7030|7040|7098|7107|7130|7189|7494|7704|8111|8451|8456|8767|8772|8808|8876|8943|9607|9760|10125|11221|22806|27177|28959|50943|54209|54542|55365|55795|56253|56603|80149|84293|84524|115352|133308|133522|246778|259307	APCS|PRDM1|BMP4|CD27|CD28|CD80|CDK6|CEBPB|CCR1|CSF1|CTLA4|FANCD2|FBN1|FOXO3|XRCC6|GLI2|HLX|HOXA7|HSF1|IL2RA|IL10|IL15RA|IL18|INHBA|IRF1|IRF4|LAG3|MYC|PNP|PRKCZ|PRKDC|PSG9|PTPN2|PTPRC|CCL19|STAT5B|TFE3|TGFB1|TLR3|GPR137B|TNFAIP6|TRAF6|XBP1|ZBTB16|GPR68|CUL4A|FOXN1|RIPK2|FADD|IL1RL2|VNN1|AP3D1|CARTPT|TOX|RASGRP1|DUSP10|IKZF3|IL36B|TMEM176B|FOXP3|TREM2|RC3H2|TMEM176A|PCID2|CRTAM|CYP26B1|ZC3H12A|PRXL…	-18.643355395724875	0	15.0	0.0	0.0	-31.957137201978334	3.559904217219858
0	1	1	1	0	0	0.0	-2.104041564235472	-10.23752667084439	-9.63301496578759	0.0	0.0	GO:0140014	M011100	3	0	GO Biological Processes	19	mitotic nuclear division	19_GO:0009987 cellular process	-20.62998497983711	4.312843753325598	12.34372507977022	30211	167	2307	55	2.3840485478977027	0.31760998409797464	891|991|1062|2316|3796|3832|3833|3837|4085|4751|5119|5347|5901|6152|6790|8697|9055|9126|9183|9371|9493|9700|9787|9928|10051|10464|10615|11065|22974|23212|23310|23332|23397|23636|25836|27183|29127|51203|51547|54892|54908|55844|57132|80218|81565|81930|83540|83903|84142|90417|91272|128866|151246|151648|221035	CCNB1|CDC20|CENPE|FLNA|KIF2A|KIF11|KIFC1|KPNB1|MAD2L1|NEK2|CHMP1A|PLK1|RAN|RPL24|AURKA|CDC23|PRC1|SMC3|ZW10|KIF3B|KIF23|ESPL1|DLGAP5|KIF14|SMC4|PIBF1|SPAG5|UBE2C|TPX2|RRS1|NCAPD3|CLASP1|NCAPH|NUP62|NIPBL|VPS4A|RACGAP1|NUSAP1|SIRT7|NCAPG2|SPDL1|PPP2R2D|CHMP1B|NAA50|NDEL1|KIF18A|NUF2|HASPIN|ABRAXAS1|KNSTRN|BOD1|CHMP4B|SGO2|SGO1|REEP3	-18.585168959647206	0	3.0	0.0	0.0	-44.5463905757267	5.102089068278925
0	1	1	0	0	0	0.0	-6.461429591927818	-3.7701655021475045	0.0	0.0	0.0	GO:0051098	M011000	2	0	GO Biological Processes	19	regulation of binding	19_GO:0065007 biological regulation	-20.590733425169837	3.07705225957587	11.495241590316821	30211	366	2307	86	3.727785002167317	0.3944138101795063	60|119|142|207|267|302|652|801|857|1025|1398|1440|1460|1565|1601|1855|1950|1965|2033|3078|3297|3326|3416|3428|3586|3646|3651|3662|3676|4133|4140|4188|4233|4317|4318|4488|4609|4654|4751|4792|4830|5028|5155|5329|5347|5499|5515|5663|5899|5901|6281|6664|6717|6789|6790|6872|6881|7040|7189|7295|7448|8091|8767|8904|9270|9775|10273|10459|22919|23129|23394|23560|25805|51042|51068|51773|54552|55355|57761|5…	ACTB|ADD2|PARP1|AKT1|AMFR|ANXA2|BMP4|CALM1|CAV1|CDK9|CRK|CSF3|CSNK2B|CYP2D6|DAB2|DVL1|EGF|EIF2S1|EP300|CFHR1|HSF1|HSP90AB1|IDE|IFI16|IL10|EIF3E|PDX1|IRF4|ITGA4|MAP2|MARK3|MDFI|MET|MMP8|MMP9|MSX2|MYC|MYOD1|NEK2|NFKBIA|NME1|P2RY1|PDGFB|PLAUR|PLK1|PPP1CA|PPP2CA|PSEN1|RALB|RAN|S100A10|SOX11|SRI|STK4|AURKA|TAF1|TAF10|TGFB1|TRAF6|TXN|VTN|HMGA2|RIPK2|CPNE1|ITGB1BP1|EIF4A3|STUB1|MAD2L2|MAPRE1|PLXND1|ADNP…	-18.549030640404077	0	50.0	1.0	1.0	-20.590733425169837	4.2599370172497535
1	1	1	0	0	0	-2.021142940144911	-4.9553973768821935	-7.087512215243118	0.0	0.0	0.0	GO:0006766	M111000	3	0	GO Biological Processes	19	vitamin metabolic process	19_GO:0008152 metabolic process	-20.536066315558074	5.500052015604681	12.96047362517425	30211	100	2307	42	1.8205461638491547	0.2783475202410914	1381|1543|1592|1594|1719|2348|2356|2638|4036|4363|5360|5467|5947|5948|6513|8029|8074|8529|8875|8876|9446|9963|10560|10797|27249|29968|54657|54659|54905|55312|56603|57834|79001|79581|80025|80308|80704|81034|154807|160428|340665|441024	CRABP1|CYP1A1|CYP26A1|CYP27B1|DHFR|FOLR1|FPGS|GC|LRP2|ABCC1|PLTP|PPARD|RBP1|RBP2|SLC2A1|CUBN|FGF23|CYP4F2|VNN2|VNN1|GSTO1|SLC23A1|SLC19A2|MTHFD2|MMADHC|PSAT1|UGT1A4|UGT1A3|CYP2W1|RFK|CYP26B1|CYP4F11|VKORC1|SLC52A2|PANK2|FLAD1|SLC19A3|SLC25A32|VKORC1L1|ALDH1L2|CYP26C1|MTHFD2L	-18.497454607769455	0	51.0	1.0	1.0	-20.536066315558074	5.513836607122488
0	0	1	1	0	0	0.0	0.0	-13.294760072544468	-10.956727273091664	0.0	0.0	GO:0098813	M001100	2	0	GO Biological Processes	19	nuclear chromosome segregation	19_GO:0009987 cellular process	-20.530755286918563	3.749773243279885	11.957240212524306	30211	227	2307	65	2.8175119202427394	0.3445109980003551	699|701|891|898|991|1062|1063|2177|3619|3833|3837|4085|4361|4751|5119|5347|5901|7013|7153|7272|8697|9055|9113|9126|9183|9232|9493|9700|9787|9928|10051|10096|10097|10464|10615|23212|23310|23353|23397|23636|25836|27183|29127|51203|51547|54892|54908|56776|57132|57405|57697|80218|81610|81930|83540|83903|83990|84142|90417|91272|128866|147872|151246|151648|157570	BUB1|BUB1B|CCNB1|CCNE1|CDC20|CENPE|CENPF|FANCD2|INCENP|KIFC1|KPNB1|MAD2L1|MRE11|NEK2|CHMP1A|PLK1|RAN|TERF1|TOP2A|TTK|CDC23|PRC1|LATS1|SMC3|ZW10|PTTG1|KIF23|ESPL1|DLGAP5|KIF14|SMC4|ACTR3|ACTR2|PIBF1|SPAG5|RRS1|NCAPD3|SUN1|NCAPH|NUP62|NIPBL|VPS4A|RACGAP1|NUSAP1|SIRT7|NCAPG2|SPDL1|FMN2|CHMP1B|SPC25|FANCM|NAA50|FAM83D|KIF18A|NUF2|HASPIN|BRIP1|ABRAXAS1|KNSTRN|BOD1|CHMP4B|KASH5|SGO2|SGO1|ESCO2	-18.49521281085762	0	3.0	0.0	0.0	-44.5463905757267	5.102089068278925
0	1	1	0	0	0	0.0	-4.6771343781221955	-6.266026635868803	0.0	0.0	0.0	GO:1901653	M011000	2	0	GO Biological Processes	19	cellular response to peptide	19_GO:0050896 response to stimulus	-20.524334602499316	3.33975673686446	11.671180380871595	30211	298	2307	76	3.29432162982228	0.3716081151374745	88|114|142|207|324|328|353|383|478|781|815|857|858|890|990|1176|1373|1394|1398|1906|2058|2200|2203|2309|2822|3297|3416|3481|3484|3667|3676|3973|4131|4141|4363|4609|4644|5140|5290|5590|5591|5621|5663|5770|5771|5829|5905|6464|6548|6690|6772|6777|7494|8412|8503|8767|9349|9564|10333|10392|10890|10999|23236|23516|51141|54209|55107|55532|55829|57761|64127|80339|81565|83990|84709|252983	ACTN2|ADCY8|PARP1|AKT1|APC|APEX1|APRT|ARG1|ATP1A3|CACNA2D1|CAMK2A|CAV1|CAV2|CCNA2|CDC6|AP3S1|CPS1|CRHR1|CRK|EDN1|EPRS1|FBN1|FBP1|FOXO3|GPLD1|HSF1|IDE|IGF2|IGFBP1|IRS1|ITGA4|LHCGR|MAP1B|MARS1|ABCC1|MYC|MYO5A|PDE3B|PIK3CA|PRKCZ|PRKDC|PRNP|PSEN1|PTPN1|PTPN2|PXN|RANGAP1|SHC1|SLC9A1|SPINK1|STAT1|STAT5B|XBP1|BCAR3|PIK3R3|RIPK2|RPL23|BCAR1|TLR6|NOD1|RAB10|SLC27A4|PLCB1|SLC39A14|INSIG2|TREM2|ANO1|SLC30A1…	-18.49183981952038	0	9.0	0.0	0.0	-34.89764904352919	4.146864614940038
0	1	1	0	0	0	0.0	-7.964859247934137	-6.1204929952611735	0.0	0.0	0.0	GO:0062197	M011000	2	0	GO Biological Processes	19	cellular response to chemical stress	19_GO:0050896 response to stimulus	-20.486058728936204	3.539287011328624	11.800887984432983	30211	259	2307	70	3.034243606415258	0.3571170786726588	142|207|231|328|362|383|468|664|857|1386|1654|1728|1906|1956|1965|2054|2056|2081|2177|2309|2539|2936|3091|3297|3304|3569|4318|4363|4504|4609|4638|5052|5076|5163|5290|5478|5601|5625|5829|6326|6513|6622|6648|6780|6810|7128|8644|8989|9451|10105|10202|22925|23135|23657|27429|51719|55829|80131|80149|83667|84181|84230|87178|90441|133522|140809|140823|154807|219736|375748	PARP1|AKT1|AKR1B1|APEX1|AQP5|ARG1|ATF4|BNIP3|CAV1|ATF2|DDX3X|NQO1|EDN1|EGFR|EIF2S1|STX2|EPO|ERN1|FANCD2|FOXO3|G6PD|GSR|HIF1A|HSF1|HSPA1B|IL6|MMP9|ABCC1|MT3|MYC|MYLK|PRDX1|PAX2|PDK1|PIK3CA|PPIA|MAPK9|PRODH|PXN|SCN2A|SLC2A1|SNCA|SOD2|STAU1|STX4|TNFAIP3|AKR1C3|TRPA1|EIF2AK3|PPIF|DHRS2|PLA2R1|KDM6B|SLC7A11|HTRA2|CAB39|SELENOS|LRRC8E|ZC3H12A|SESN2|CHD6|LRRC8C|PNPT1|ZNF622|PPARGC1B|SRXN1|ROMO1|VKORC1L1…	-18.456590400587455	0	38.0	0.0	0.0	-24.318924999818076	3.539287011328624
1	1	1	0	0	0	-4.12884378351724	-3.2428659367253014	-5.410712667739685	0.0	0.0	0.0	GO:0046903	M111000	3	0	GO Biological Processes	19	secretion	19_GO:0051179 localization	-20.44809511497087	2.75407611974314	11.19739495391591	30211	485	2307	102	4.421326397919376	0.4279893783318565	133|353|362|595|624|821|857|1056|1113|1128|1230|1394|1437|1813|1855|1906|2030|2054|2266|2281|2297|2979|3091|3274|3569|3624|3651|3784|4547|4580|4609|4818|4830|4843|5046|5058|5066|5125|5270|5294|5320|5469|5618|5663|5730|5798|5865|5873|6352|6355|6622|6777|6804|6809|6810|6845|6854|6926|7301|7372|7422|7425|7498|7857|8447|8862|9024|9341|9356|9545|9607|10113|10125|10244|10490|10652|10755|10814|10890|232…	ADM|APRT|AQP5|CCND1|BDKRB2|CANX|CAV1|CEL|CHGA|CHRM1|CCR1|CRHR1|CSF2|DRD2|DVL1|EDN1|SLC29A1|STX2|FGG|FKBP1B|FOXD1|GUCA1B|HIF1A|HRH2|IL6|INHBA|PDX1|KCNQ1|MTTP|MTX1|MYC|NKG7|NME1|NOS2|PCSK6|PAK1|PAM|PCSK5|SERPINE2|PIK3CG|PLA2G2A|MED1|PRLR|PSEN1|PTGDS|PTPRN|RAB3B|RAB27A|CCL5|CCL8|SNCA|STAT5B|STX1A|STX3|STX4|VAMP7|SYN2|TBX3|TYRO3|UMPS|VEGFA|VGF|XDH|SCG2|DOC2B|APLN|BRSK2|VAMP3|SLC22A6|RAB3D|CARTPT|PREB…	-18.421632296761842	0	52.0	1.0	1.0	-20.44809511497087	3.8974291493797337
1	1	1	0	0	0	-2.347498612838643	-3.2832726947492805	-6.374735397832015	0.0	0.0	0.0	GO:0008202	M111000	3	0	GO Biological Processes	19	steroid metabolic process	19_GO:0008152 metabolic process	-20.442539831290766	3.5714623477952476	11.810001431624015	30211	253	2307	69	2.990897269180754	0.35463630609160973	47|133|174|231|335|338|570|1056|1066|1109|1543|1551|1555|1565|1592|1594|1595|1645|1646|1717|1727|2099|2539|2638|3283|3292|3295|3990|4036|4504|4864|5467|5469|5618|6646|6713|6777|6822|7363|8029|8074|8431|8435|8644|9420|10170|10202|10613|10948|10998|25976|25987|27329|50700|50814|51141|51302|51360|51474|51700|51706|54576|54657|54658|54659|56603|114880|340665|441282	ACLY|ADM|AFP|AKR1B1|APOA1|APOB|BAAT|CEL|CES1|AKR1C4|CYP1A1|CYP3A7|CYP2B6|CYP2D6|CYP26A1|CYP27B1|CYP51A1|AKR1C1|AKR1C2|DHCR7|CYB5R3|ESR1|G6PD|GC|HSD3B1|HSD17B1|HSD17B4|LIPC|LRP2|MT3|NPC1|PPARD|MED1|PRLR|SOAT1|SQLE|STAT5B|SULT2A1|UGT2B4|CUBN|FGF23|NR0B2|SOAT2|AKR1C3|CYP7B1|DHRS9|DHRS2|ERLIN1|STARD3|SLC27A5|TIPARP|TSKU|ANGPTL3|RDH8|NSDHL|INSIG2|CYP39A1|MBTPS2|LIMA1|CYB5R2|CYB5R1|UGT1A8|UGT1A4|UGT1A1…	-18.419061866631203	0	28.0	0.0	0.0	-28.079199325197884	4.028133333333333
0	1	1	0	0	1	0.0	-5.809384188150597	-4.429556739486575	0.0	0.0	-4.581327949076058	GO:1901293	M011001	3	0	GO Biological Processes	19	nucleoside phosphate biosynthetic process	19_GO:0008152 metabolic process	-20.380439098345736	3.8194805663921394	11.95741978718286	30211	216	2307	63	2.730819245773732	0.33932066482595813	47|109|114|132|158|271|353|471|514|518|1503|1716|1723|1836|2181|2617|2987|3614|3615|3620|3735|4199|4522|4830|4831|4860|5160|5471|5631|6241|6785|7040|7371|7372|7378|8833|8942|9551|10135|10165|10606|10861|11332|23057|23305|23498|26289|27231|30968|51703|54898|55312|56474|60481|64834|79646|80025|80308|84532|283458|377841|432369|441024	ACLY|ADCY3|ADCY8|ADK|ADSL|AMPD2|APRT|ATIC|ATP5F1E|ATP5MC3|CTPS1|DGUOK|DHODH|SLC26A2|ACSL3|GARS1|GUK1|IMPDH1|IMPDH2|IDO1|KARS1|ME1|MTHFD1|NME1|NME2|PNP|PDHA1|PPAT|PRPS1|RRM2|ELOVL4|TGFB1|UCK2|UMPS|UPP1|GMPS|KYNU|ATP5MF|NAMPT|SLC25A13|PAICS|SLC26A1|ACOT7|NMNAT2|ACSL6|HAAO|AK5|NMRK2|STOML2|ACSL5|ELOVL2|RFK|CTPS2|ELOVL5|ELOVL1|PANK3|PANK2|FLAD1|ACSS1|NME2P1|ENTPD8|ATP5F1EP2|MTHFD2L	-18.359925612649914	0	19.0	0.0	0.0	-30.33088915879223	4.456658156028369
0	1	1	0	0	0	0.0	-3.3400692739080395	-8.319676829553805	0.0	0.0	0.0	GO:0030003	M011000	2	0	GO Biological Processes	19	cellular cation homeostasis	19_GO:0065007 biological regulation	-20.29121988530581	2.5134646307870856	10.948490052266601	30211	620	2307	119	5.158214130905939	0.4604958787004437	27|114|133|146|287|309|375|468|478|483|552|578|624|664|781|796|801|857|858|931|952|1139|1230|1233|1234|1237|1317|1356|1524|1657|1813|1906|2099|2147|2151|2281|2359|2512|2906|3091|3358|3552|3709|3814|3827|3932|3954|4097|4489|4504|4609|5028|5294|5314|5335|5621|5663|5733|5788|5910|6288|6339|6340|6352|6355|6363|6375|6548|6553|6556|6622|6690|6717|6781|6869|7037|7070|7504|7531|7879|8614|8671|8989|8992|9…	ABL2|ADCY8|ADM|ADRA1D|ANK2|ANXA6|ARF1|ATF4|ATP1A3|ATP1B3|AVPR1A|BAK1|BDKRB2|BNIP3|CACNA2D1|CALCA|CALM1|CAV1|CAV2|MS4A1|CD38|CHRNA7|CCR1|CCR4|CCR5|CCR8|SLC31A1|CP|CX3CR1|DMXL1|DRD2|EDN1|ESR1|F2|F2RL2|FKBP1B|FPR3|FTL|GRIN2D|HIF1A|HTR2C|IL1A|ITPR2|KISS1|KNG1|LCK|LETM1|MAFG|MT1A|MT3|MYC|P2RY1|PIK3CG|PKHD1|PLCG1|PRNP|PSEN1|PTGER3|PTPRC|RAP1GDS1|SAA1|SCNN1D|SCNN1G|CCL5|CCL8|CCL19|XCL1|SLC9A1|SLC9A5|SLC…	-18.27365078025677	0	27.0	0.0	0.0	-28.213319294179474	3.666701343736454
1	1	1	0	0	0	-3.132283524767281	-3.786726798305115	-7.199554042449103	0.0	0.0	0.0	GO:0001523	M111000	3	0	GO Biological Processes	19	retinoid metabolic process	19_GO:0008152 metabolic process	-20.260005315262443	5.99546691316632	13.103759387914328	30211	83	2307	38	1.64716081491114	0.26499498465123017	127|216|231|1109|1381|1382|1543|1551|1562|1565|1592|1645|4036|5467|5947|5948|5950|7276|7804|8228|8644|10170|29785|50700|51109|51635|54576|54658|54659|54905|56603|57016|57665|84649|145226|195814|340665|441282	ADH4|ALDH1A1|AKR1B1|AKR1C4|CRABP1|CRABP2|CYP1A1|CYP3A7|CYP2C18|CYP2D6|CYP26A1|AKR1C1|LRP2|PPARD|RBP1|RBP2|RBP4|TTR|LRP8|PNPLA4|AKR1C3|DHRS9|CYP2S1|RDH8|RDH11|DHRS7|UGT1A8|UGT1A1|UGT1A3|CYP2W1|CYP26B1|AKR1B10|RDH14|DGAT2|RDH12|SDR16C5|CYP26C1|AKR1B15	-18.24688720058733	0	47.0	0.0	0.0	-22.063511590797027	5.99546691316632
0	1	1	0	0	0	0.0	-4.736950212977569	-4.292086742613922	0.0	0.0	0.0	GO:0044403	M011000	2	0	GO Biological Processes	19	biological process involved in symbiotic interaction	19_GO:0044419 biological process involved in interspecies interaction between organisms	-20.25862676197565	3.6255754136709335	11.791307962648471	30211	242	2307	67	2.904204594711747	0.34961496881091625	325|598|857|858|904|941|1025|1234|1524|1670|1948|1956|2033|2147|2335|3078|3249|3273|3304|3312|3326|3329|3416|3482|3688|3916|4153|4864|5119|5245|5478|5479|6352|6355|6520|6882|6950|7037|7301|7879|8091|8563|8812|9074|9080|9189|9213|9218|9367|9972|10189|22938|23076|27183|29115|30835|57132|57187|59272|64848|79581|80149|84321|128637|128866|140823|219931	APCS|BCL2L1|CAV1|CAV2|CCNT1|CD80|CDK9|CCR5|CX3CR1|DEFA5|EFNB2|EGFR|EP300|F2|FN1|CFHR1|HPN|HRG|HSPA1B|HSPA8|HSP90AB1|HSPD1|IDE|IGF2R|ITGB1|LAMP1|MBL2|NPC1|CHMP1A|PHB1|PPIA|PPIB|CCL5|CCL8|SLC3A2|TAF11|TCP1|TFRC|TYRO3|RAB7A|HMGA2|THOC5|CCNK|CLDN6|CLDN9|ZBED1|XPR1|VAPA|RAB9A|NUP153|ALYREF|SNW1|RRP1B|VPS4A|SAP30BP|CD209|CHMP1B|THOC2|ACE2|YTHDC2|SLC52A2|ZC3H12A|THOC3|TBC1D20|CHMP4B|ROMO1|TPCN2	-18.24688720058733	0	53.0	1.0	1.0	-20.25862676197565	9.353829958511364
0	1	1	0	0	0	0.0	-6.174348867823933	-4.3043866141662015	0.0	0.0	0.0	GO:0043068	M011000	2	0	GO Biological Processes	19	positive regulation of programmed cell death	19_GO:0048518 positive regulation of biological process	-20.16546556682243	2.6287190638468396	11.012042722865017	30211	543	2307	109	4.724750758560901	0.4417287855125564	133|324|467|468|578|652|658|664|668|708|815|857|997|1029|1386|1493|1512|1613|1654|1687|1728|1965|1984|2071|2309|2822|3209|3273|3329|3482|3569|3586|3592|3620|3624|3655|3676|3688|3827|3932|4049|4318|4488|4609|4843|5063|5074|5335|5366|5499|5591|5601|5621|5663|5771|5788|6201|6352|6416|6548|6622|6648|6733|6789|7020|7098|7132|7153|7164|7480|7481|7704|8091|8406|8644|8717|8767|8772|9113|9240|9774|10059|1…	ADM|APC|ATF3|ATF4|BAK1|BMP4|BMPR1B|BNIP3|FOXL2|C1QBP|CAMK2A|CAV1|CDC34|CDKN2A|ATF2|CTLA4|CTSH|DAPK3|DDX3X|GSDME|NQO1|EIF2S1|EIF5A|ERCC3|FOXO3|GPLD1|HOXA13|HRG|HSPD1|IGF2R|IL6|IL10|IL12A|IDO1|INHBA|ITGA6|ITGA4|ITGB1|KNG1|LCK|LTA|MMP9|MSX2|MYC|NOS2|PAK3|PAWR|PLCG1|PMAIP1|PPP1CA|PRKDC|MAPK9|PRNP|PSEN1|PTPN2|PTPRC|RPS7|CCL5|MAP2K4|SLC9A1|SNCA|SOD2|SRPK2|STK4|TFAP2A|TLR3|TNFRSF1A|TOP2A|TPD52L1|WNT10B|…	-18.1566116936716	0	46.0	0.0	0.0	-22.25767148348455	3.4348490339451563
0	1	1	0	0	0	0.0	-6.243648349513773	-4.619467389855294	0.0	0.0	0.0	GO:0043065	M011000	2	0	GO Biological Processes	19	positive regulation of apoptotic process	19_GO:0048518 positive regulation of biological process	-20.06561745540372	2.648778313393199	11.000424645261234	30211	529	2307	107	4.638058084091894	0.43785653655623225	133|324|467|468|578|652|658|664|668|708|815|857|997|1029|1386|1493|1512|1613|1654|1687|1728|1965|1984|2071|2309|2822|3209|3273|3329|3482|3569|3586|3592|3620|3624|3655|3676|3688|3827|3932|4049|4318|4488|4609|5063|5074|5335|5366|5499|5591|5601|5621|5663|5771|5788|6201|6352|6416|6548|6622|6648|6733|6789|7020|7098|7132|7153|7164|7480|7481|7704|8091|8406|8644|8717|8767|8772|9113|9240|9774|10059|10134|…	ADM|APC|ATF3|ATF4|BAK1|BMP4|BMPR1B|BNIP3|FOXL2|C1QBP|CAMK2A|CAV1|CDC34|CDKN2A|ATF2|CTLA4|CTSH|DAPK3|DDX3X|GSDME|NQO1|EIF2S1|EIF5A|ERCC3|FOXO3|GPLD1|HOXA13|HRG|HSPD1|IGF2R|IL6|IL10|IL12A|IDO1|INHBA|ITGA6|ITGA4|ITGB1|KNG1|LCK|LTA|MMP9|MSX2|MYC|PAK3|PAWR|PLCG1|PMAIP1|PPP1CA|PRKDC|MAPK9|PRNP|PSEN1|PTPN2|PTPRC|RPS7|CCL5|MAP2K4|SLC9A1|SNCA|SOD2|SRPK2|STK4|TFAP2A|TLR3|TNFRSF1A|TOP2A|TPD52L1|WNT10B|WNT11…	-18.059630222904495	0	46.0	0.0	0.0	-22.25767148348455	3.4348490339451563
0	1	1	0	0	0	0.0	-8.968904347693716	-4.4922356106291295	0.0	0.0	0.0	GO:0097435	M011000	2	0	GO Biological Processes	19	supramolecular fiber organization	19_GO:0009987 cellular process	-20.01705937990792	2.659211428818173	10.995250431222711	30211	522	2307	106	4.59471174685739	0.4359047104848716	70|71|87|88|119|389|390|631|800|1263|1280|1466|1471|1482|1674|1855|2017|2316|3326|3636|3688|3796|3837|3872|3881|3882|3884|4320|4430|4534|4641|4644|4647|4648|4741|4747|5033|5074|5317|5358|5629|5881|5910|6622|6624|7062|7126|7130|7139|7791|7837|8312|8557|8687|8688|8976|8985|9168|9564|9793|9897|10095|10096|10097|10435|10459|10634|22919|22974|23332|23603|25984|25999|26585|27063|27229|29109|29984|51199…	ACTC1|ACTG1|ACTN1|ACTN2|ADD2|RHOC|RND3|BFSP1|CALD1|PLK3|COL2A1|CSRP2|CST3|NKX2-5|DES|DVL1|CTTN|FLNA|HSP90AB1|INPPL1|ITGB1|KIF2A|KPNB1|KRT17|KRT31|KRT32|KRT33B|MMP11|MYO1B|MTM1|MYO1C|MYO5A|MYO7A|MYO7B|NEFM|NEFL|P4HA1|PAWR|PKP1|PLS3|PROX1|RAC3|RAP1GDS1|SNCA|FSCN1|TCHH|TNFAIP1|TNFAIP6|TNNT2|ZYX|PXDN|AXIN1|TCAP|KRT38|KRT37|WASL|PLOD3|TMSB10|BCAR1|CKAP5|WASHC5|ARPC1B|ACTR3|ACTR2|CDC42EP2|MAD2L2|GAS2L1…	-18.01391999028152	0	54.0	1.0	1.0	-20.01705937990792	2.659211428818173
0	1	1	1	0	0	0.0	-5.582938961695438	-3.704572612810962	-3.464755775709949	0.0	0.0	GO:0001701	M011100	3	0	GO Biological Processes	19	in utero embryonic development	19_GO:0032502 developmental process	-19.9506098880277	2.990279498547727	11.241282418583943	30211	381	2307	87	3.7711313394018204	0.396610969466934	90|133|207|338|598|639|675|705|891|1045|1051|1386|1437|1906|1956|2186|2707|2709|2821|3091|3481|3586|3688|4071|4097|4188|4436|4609|4751|4838|5155|5469|5727|6241|6789|6926|7004|7014|7189|7422|7477|7516|7784|7855|8178|8312|8320|8451|8882|8894|8985|9113|9133|9318|10413|10436|10672|10733|23019|27022|27173|27341|28982|29072|30812|50515|50814|51119|51639|53918|54475|54663|54892|57142|57662|60681|79728|7…	ACVR1|ADM|AKT1|APOB|BCL2L1|PRDM1|BRCA2|BYSL|CCNB1|CDX2|CEBPB|ATF2|CSF2|EDN1|EGFR|BPTF|GJB3|GJB5|GPI|HIF1A|IGF2|IL10|ITGB1|TM4SF1|MAFG|MDFI|MSH2|MYC|NEK2|NODAL|PDGFB|MED1|PTCH1|RRM2|STK4|TBX3|TEAD4|TERF2|TRAF6|VEGFA|WNT7B|XRCC2|ZP3|FZD5|ELL|AXIN1|EOMES|CUL4A|ZPR1|EIF2S2|PLOD3|LATS1|CCNB2|COPS2|YAP1|EMG1|GNA13|PLK4|CNOT1|FOXD3|SLC39A1|RRP7A|FLVCR1|SETD2|SOX8|CHST11|NSDHL|SBDS|SF3B6|PELO|NLE1|WDR74|…	-17.950299788420164	0	21.0	0.0	0.0	-29.48809323911641	3.6221213881895067
0	1	1	0	0	0	0.0	-5.869526167163766	-5.152772427829427	0.0	0.0	0.0	GO:0032496	M011000	2	0	GO Biological Processes	19	response to lipopolysaccharide	19_GO:0044419 biological process involved in interspecies interaction between organisms	-19.93275801028481	3.2120699102812607	11.402329462643452	30211	318	2307	78	3.3810143042912872	0.37629716276436476	133|207|338|383|941|1051|1234|1373|1437|1440|1524|1543|1594|1670|1671|1906|1948|2056|2950|3297|3552|3553|3569|3586|3592|3606|3620|3654|3929|4049|4091|4792|4842|4843|5054|5467|5606|6197|6278|6352|6556|6622|6648|7040|7054|7066|7128|7189|7494|8767|10417|10563|10949|11009|11221|23118|23643|23729|25819|26525|27063|27177|27178|29126|50943|54209|54658|55829|56300|57048|64127|79577|79931|80149|80380|8463…	ADM|AKT1|APOB|ARG1|CD80|CEBPB|CCR5|CPS1|CSF2|CSF3|CX3CR1|CYP1A1|CYP27B1|DEFA5|DEFA6|EDN1|EFNB2|EPO|GSTP1|HSF1|IL1A|IL1B|IL6|IL10|IL12A|IL18|IDO1|IRAK1|LBP|LTA|SMAD6|NFKBIA|NOS1|NOS2|SERPINE1|PPARD|MAP2K3|RPS6KA3|S100A7|CCL5|SLC11A1|SNCA|SOD2|TGFB1|TH|THPO|TNFAIP3|TRAF6|XBP1|RIPK2|SPON2|CXCL13|HNRNPA0|IL24|DUSP10|TAB2|LY96|SHPK|NOCT|IL36RN|ANKRD1|IL36B|IL37|CD274|FOXP3|TREM2|UGT1A1|SELENOS|IL36G|P…	-17.935258888011102	0	16.0	0.0	0.0	-31.36187981200065	3.4591522110721264
0	1	1	0	0	1	0.0	-5.450658670600396	-4.505009988739452	0.0	0.0	-4.615862483220351	GO:0009165	M011001	3	0	GO Biological Processes	19	nucleotide biosynthetic process	19_GO:0008152 metabolic process	-19.902683577447092	3.793983366349469	11.793907564933443	30211	214	2307	62	2.6874729085392284	0.33669186682464575	47|109|114|132|158|271|353|471|514|518|1503|1716|1723|1836|2181|2617|2987|3614|3615|3620|3735|4199|4522|4830|4831|4860|5160|5471|5631|6241|6785|7040|7371|7372|7378|8833|8942|9551|10135|10165|10606|10861|11332|23057|23305|23498|26289|27231|30968|51703|54898|55312|56474|60481|64834|79646|80025|80308|84532|283458|432369|441024	ACLY|ADCY3|ADCY8|ADK|ADSL|AMPD2|APRT|ATIC|ATP5F1E|ATP5MC3|CTPS1|DGUOK|DHODH|SLC26A2|ACSL3|GARS1|GUK1|IMPDH1|IMPDH2|IDO1|KARS1|ME1|MTHFD1|NME1|NME2|PNP|PDHA1|PPAT|PRPS1|RRM2|ELOVL4|TGFB1|UCK2|UMPS|UPP1|GMPS|KYNU|ATP5MF|NAMPT|SLC25A13|PAICS|SLC26A1|ACOT7|NMNAT2|ACSL6|HAAO|AK5|NMRK2|STOML2|ACSL5|ELOVL2|RFK|CTPS2|ELOVL5|ELOVL1|PANK3|PANK2|FLAD1|ACSS1|NME2P1|ATP5F1EP2|MTHFD2L	-17.907977355357556	0	19.0	0.0	0.0	-30.33088915879223	4.456658156028369
0	0	1	1	0	0	0.0	0.0	-7.310665163546845	-2.351961428574631	0.0	0.0	GO:0048534	M001100	2	0	GO Biological Processes	19	hematopoietic or lymphoid organ development	19_GO:0002376 immune system process	-19.888573512398835	2.4642905053994166	10.79164589243949	30211	643	2307	121	5.244906805374946	0.46413719382806745	87|119|142|302|468|578|652|669|675|916|931|940|944|1021|1386|1435|1437|1440|1482|1794|1938|2033|2056|2194|2539|3091|3313|3428|3569|3586|3624|3659|3662|3676|3688|3702|3784|3932|4049|4318|4436|5238|5450|5469|5591|5663|5771|5788|5803|6363|6495|6648|6777|6789|6899|7037|7040|7066|7153|7189|7301|7422|7480|7482|7704|7855|8320|8324|8451|8456|8544|8563|8621|8772|9048|9133|9452|9760|10100|10202|10468|10630…	ACTN1|ADD2|PARP1|ANXA2|ATF4|BAK1|BMP4|BPGM|BRCA2|CD3E|MS4A1|CD28|TNFSF8|CDK6|ATF2|CSF1|CSF2|CSF3|NKX2-5|DOCK2|EEF2|EP300|EPO|FASN|G6PD|HIF1A|HSPA9|IFI16|IL6|IL10|INHBA|IRF1|IRF4|ITGA4|ITGB1|ITK|KCNQ1|LCK|LTA|MMP9|MSH2|PGM3|POU2AF1|MED1|PRKDC|PSEN1|PTPN2|PTPRC|PTPRZ1|CCL19|SIX1|SOD2|STAT5B|STK4|TBX1|TFRC|TGFB1|THPO|TOP2A|TRAF6|TYRO3|VEGFA|WNT10B|WNT2B|ZBTB16|FZD5|EOMES|FZD7|CUL4A|FOXN1|PIR|THOC5|C…	-17.896642344364068	0	25.0	0.0	0.0	-28.424759921284092	2.8809796272215
0	1	1	0	0	0	0.0	-9.153600381296124	-2.547118444288585	0.0	0.0	0.0	GO:0051222	M011000	2	0	GO Biological Processes	19	positive regulation of protein transport	19_GO:0051179 localization	-19.734727214619	3.307361036524837	11.41166500189029	30211	293	2307	74	3.2076289553532726	0.3668502586556658	114|952|1128|1263|1459|2181|2243|2266|2316|2746|2752|2810|2822|2850|3091|3265|3326|3552|3553|3651|4628|4641|4946|5174|5467|5478|5590|5621|5663|5715|5901|5950|6717|6810|7040|7175|7424|7447|7531|7545|7855|7984|8111|8431|8447|8882|8934|9270|9585|10059|10075|10134|10411|10802|23379|25924|27063|27230|27429|51024|51614|54209|54543|55107|55696|55737|56262|56681|57506|57602|80149|90550|114899|118424	ADCY8|CD38|CHRM1|PLK3|CSNK2A2|ACSL3|FGA|FGG|FLNA|GLUD1|GLUL|SFN|GPLD1|GPR27|HIF1A|HRAS|HSP90AB1|IL1A|IL1B|PDX1|MYH10|MYO1C|OAZ1|PDZK1|PPARD|PPIA|PRKCZ|PRNP|PSEN1|PSMD9|RAN|RBP4|SRI|STX4|TGFB1|TPR|VEGFC|VSNL1|YWHAE|ZIC1|FZD5|ARHGEF5|GPR68|NR0B2|DOC2B|ZPR1|RAB29|ITGB1BP1|KIF20B|DNM1L|HUWE1|BCAP31|RAPGEF3|SEC24A|ICE1|MYRIP|ANKRD1|SERP1|HTRA2|FIS1|ERGIC3|TREM2|TOMM7|ANO1|RBM22|VPS35|LRRC8A|SAR1A|MAVS…	-17.745553481129424	0	7.0	0.0	0.0	-38.139896347473496	3.687043653549139
1	1	1	0	0	0	-3.0108014710229676	-3.60972526930066	-6.924690660591839	0.0	0.0	0.0	GO:0016101	M111000	3	0	GO Biological Processes	19	diterpenoid metabolic process	19_GO:0008152 metabolic process	-19.586930779256843	5.786322718520983	12.780669480093804	30211	86	2307	38	1.64716081491114	0.26499498465123017	127|216|231|1109|1381|1382|1543|1551|1562|1565|1592|1645|4036|5467|5947|5948|5950|7276|7804|8228|8644|10170|29785|50700|51109|51635|54576|54658|54659|54905|56603|57016|57665|84649|145226|195814|340665|441282	ADH4|ALDH1A1|AKR1B1|AKR1C4|CRABP1|CRABP2|CYP1A1|CYP3A7|CYP2C18|CYP2D6|CYP26A1|AKR1C1|LRP2|PPARD|RBP1|RBP2|RBP4|TTR|LRP8|PNPLA4|AKR1C3|DHRS9|CYP2S1|RDH8|RDH11|DHRS7|UGT1A8|UGT1A1|UGT1A3|CYP2W1|CYP26B1|AKR1B10|RDH14|DGAT2|RDH12|SDR16C5|CYP26C1|AKR1B15	-17.600497083133295	0	47.0	0.0	0.0	-22.063511590797027	5.99546691316632
0	1	1	1	0	0	0.0	-3.279835948868891	-7.810939319576399	-8.786932694849078	0.0	0.0	GO:0000226	M011100	3	0	GO Biological Processes	19	microtubule cytoskeleton organization	19_GO:0009987 cellular process	-19.57772237116518	2.639180429752727	10.85191670138563	30211	521	2307	105	4.551365409622887	0.4339422286063285	402|675|891|991|1058|1062|1069|1263|1767|1855|1874|2316|3619|3688|3796|3832|3833|3837|4000|4085|4131|4133|4140|4281|4747|4751|4869|5314|5347|5590|5901|6566|6790|6905|7272|7516|8312|8882|9024|9055|9126|9133|9183|9371|9493|9611|9700|9787|9793|9897|10112|10190|10376|10460|10464|10615|10634|10733|10769|22919|22974|22995|23177|23291|23332|23353|23636|25999|26973|27229|29072|29127|51119|51199|51203|516…	ARL2|BRCA2|CCNB1|CDC20|CENPA|CENPE|CETN2|PLK3|DNAH5|DVL1|E2F4|FLNA|INCENP|ITGB1|KIF2A|KIF11|KIFC1|KPNB1|LMNA|MAD2L1|MAP1B|MAP2|MARK3|MID1|NEFL|NEK2|NPM1|PKHD1|PLK1|PRKCZ|RAN|SLC16A1|AURKA|TBCE|TTK|XRCC2|AXIN1|ZPR1|BRSK2|PRC1|SMC3|CCNB2|ZW10|KIF3B|KIF23|NCOR1|ESPL1|DLGAP5|CKAP5|WASHC5|KIF20A|TXNDC9|TUBA1B|TACC3|PIBF1|SPAG5|GAS2L1|PLK4|PLK2|MAPRE1|TPX2|CEP152|CEP68|FBXW11|CLASP1|SUN1|NUP62|CLIP3|CH…	-17.594011533377106	0	37.0	0.0	0.0	-25.212328915940358	4.692504695853201
0	1	1	0	0	1	0.0	-7.623764592071092	-3.002013287207263	0.0	0.0	-4.268337618978215	GO:0072521	M011001	3	0	GO Biological Processes	19	purine-containing compound metabolic process	19_GO:0008152 metabolic process	-19.57231514119916	3.117943319503788	11.225247964680705	30211	336	2307	80	3.4677069787602948	0.3809199426141691	47|109|114|132|158|271|353|471|514|518|570|669|1716|1743|1836|2181|2821|2987|3098|3295|3614|3615|3704|3939|4522|4830|4831|4860|4907|4967|5160|5214|5223|5224|5230|5471|5631|5744|5901|6296|6785|6822|6999|7040|7167|7276|7498|8803|8833|9551|10165|10606|10861|11332|23305|25939|26289|26330|27233|30833|30968|51703|53343|54898|55270|55711|57089|60481|64834|79646|80025|80201|80221|84532|84649|128486|28345…	ACLY|ADCY3|ADCY8|ADK|ADSL|AMPD2|APRT|ATIC|ATP5F1E|ATP5MC3|BAAT|BPGM|DGUOK|DLST|SLC26A2|ACSL3|GPI|GUK1|HK1|HSD17B4|IMPDH1|IMPDH2|ITPA|LDHA|MTHFD1|NME1|NME2|PNP|NT5E|OGDH|PDHA1|PFKP|PGAM1|PGAM2|PGK1|PPAT|PRPS1|PTHLH|RAN|ACSM3|ELOVL4|SULT2A1|TDO2|TGFB1|TPI1|TTR|XDH|SUCLA2|GMPS|ATP5MF|SLC25A13|PAICS|SLC26A1|ACOT7|ACSL6|SAMHD1|AK5|GAPDHS|SULT1C4|NT5C|STOML2|ACSL5|NUDT9|ELOVL2|NUDT15|FAR2|ENTPD7|ELOVL5…	-17.59131019678701	0	19.0	0.0	0.0	-30.33088915879223	4.456658156028369
1	1	1	0	0	0	-2.5602212788018845	-4.590032954526669	-5.974972142541708	0.0	0.0	0.0	GO:0006720	M111000	3	0	GO Biological Processes	19	isoprenoid metabolic process	19_GO:0008152 metabolic process	-19.5549805696698	5.010399351689565	12.389337412943267	30211	115	2307	44	1.9072388383181622	0.284771959387989	127|216|231|1109|1381|1382|1543|1551|1562|1565|1592|1645|4036|5467|5947|5948|5950|7054|7276|7804|8228|8644|8813|8818|9453|10170|27429|29785|50700|51109|51635|54576|54658|54659|54905|56603|57016|57665|84649|116150|145226|195814|340665|441282	ADH4|ALDH1A1|AKR1B1|AKR1C4|CRABP1|CRABP2|CYP1A1|CYP3A7|CYP2C18|CYP2D6|CYP26A1|AKR1C1|LRP2|PPARD|RBP1|RBP2|RBP4|TH|TTR|LRP8|PNPLA4|AKR1C3|DPM1|DPM2|GGPS1|DHRS9|HTRA2|CYP2S1|RDH8|RDH11|DHRS7|UGT1A8|UGT1A1|UGT1A3|CYP2W1|CYP26B1|AKR1B10|RDH14|DGAT2|NUS1|RDH12|SDR16C5|CYP26C1|AKR1B15	-17.576664763768434	0	47.0	0.0	0.0	-22.063511590797027	5.99546691316632
0	1	1	0	0	0	0.0	-3.85116274055592	-7.011304984833999	0.0	0.0	0.0	GO:0055065	M011000	2	0	GO Biological Processes	19	metal ion homeostasis	19_GO:0065007 biological regulation	-19.46237626824806	2.479219008420973	10.683121009600017	30211	618	2307	117	5.071521456436931	0.45681840857585965	27|114|133|146|287|309|375|468|478|483|525|552|578|624|664|781|796|801|857|858|931|952|1139|1230|1233|1234|1237|1317|1356|1524|1594|1813|1906|2099|2147|2151|2281|2359|2512|2906|3091|3163|3358|3552|3709|3784|3814|3827|3932|3954|4489|4504|4609|5028|5294|5314|5335|5621|5663|5733|5788|5910|6288|6339|6340|6352|6355|6363|6375|6548|6556|6622|6648|6690|6717|6781|6869|7037|7070|7504|7531|8529|8614|8989|91…	ABL2|ADCY8|ADM|ADRA1D|ANK2|ANXA6|ARF1|ATF4|ATP1A3|ATP1B3|ATP6V1B1|AVPR1A|BAK1|BDKRB2|BNIP3|CACNA2D1|CALCA|CALM1|CAV1|CAV2|MS4A1|CD38|CHRNA7|CCR1|CCR4|CCR5|CCR8|SLC31A1|CP|CX3CR1|CYP27B1|DRD2|EDN1|ESR1|F2|F2RL2|FKBP1B|FPR3|FTL|GRIN2D|HIF1A|HMOX2|HTR2C|IL1A|ITPR2|KCNQ1|KISS1|KNG1|LCK|LETM1|MT1A|MT3|MYC|P2RY1|PIK3CG|PKHD1|PLCG1|PRNP|PSEN1|PTGER3|PTPRC|RAP1GDS1|SAA1|SCNN1D|SCNN1G|CCL5|CCL8|CCL19|XCL1…	-17.48673305220802	0	27.0	0.0	0.0	-28.213319294179474	3.666701343736454
0	0	1	1	0	0	0.0	0.0	-7.01550631961697	-2.343928830528986	0.0	0.0	GO:0030097	M001100	2	0	GO Biological Processes	19	hemopoiesis	19_GO:0002376 immune system process	-19.454882277313583	2.5132512817818413	10.710251485375132	30211	594	2307	114	4.9414824447334205	0.4512324767092483	87|119|142|302|468|578|652|669|675|916|931|940|944|1021|1386|1435|1437|1440|1482|1794|1938|2033|2056|2194|2539|3091|3313|3428|3569|3586|3624|3659|3662|3676|3688|3702|3784|3932|4318|4436|5238|5450|5469|5591|5663|5771|5788|5803|6363|6648|6777|6789|7037|7040|7066|7153|7189|7301|7422|7480|7482|7704|7855|8320|8324|8451|8456|8544|8563|8621|8772|9452|9760|10100|10202|10468|10673|10945|23054|23186|23210|…	ACTN1|ADD2|PARP1|ANXA2|ATF4|BAK1|BMP4|BPGM|BRCA2|CD3E|MS4A1|CD28|TNFSF8|CDK6|ATF2|CSF1|CSF2|CSF3|NKX2-5|DOCK2|EEF2|EP300|EPO|FASN|G6PD|HIF1A|HSPA9|IFI16|IL6|IL10|INHBA|IRF1|IRF4|ITGA4|ITGB1|ITK|KCNQ1|LCK|MMP9|MSH2|PGM3|POU2AF1|MED1|PRKDC|PSEN1|PTPN2|PTPRC|PTPRZ1|CCL19|SOD2|STAT5B|STK4|TFRC|TGFB1|THPO|TOP2A|TRAF6|TYRO3|VEGFA|WNT10B|WNT2B|ZBTB16|FZD5|EOMES|FZD7|CUL4A|FOXN1|PIR|THOC5|CDK13|FADD|ITM2…	-17.48189530491728	0	25.0	0.0	0.0	-28.424759921284092	2.8809796272215
0	1	1	0	0	0	0.0	-5.0604042691509745	-3.592918865554904	0.0	0.0	0.0	GO:0051129	M011000	2	0	GO Biological Processes	19	negative regulation of cellular component organization	19_GO:0048519 negative regulation of biological process	-19.424686899516697	2.3931582496191353	10.597044744428175	30211	684	2307	125	5.418292154312961	0.47131470272860365	119|142|207|302|324|329|335|598|652|664|699|701|857|952|1063|1471|1496|1601|1654|1716|1942|1948|2033|2316|2664|3192|3273|3297|3304|3309|3312|3553|4000|4085|4091|4131|4133|4233|4281|4331|4504|4534|4869|5216|5290|5347|5590|5621|5663|5800|5830|6386|6622|7013|7014|7037|7040|7070|7132|7153|7175|7272|7411|7422|7473|7879|8260|8482|8500|8898|8934|8976|9031|9168|9183|9232|9270|9637|9700|9928|10075|10105|1…	ADD2|PARP1|AKT1|ANXA2|APC|BIRC2|APOA1|BCL2L1|BMP4|BNIP3|BUB1|BUB1B|CAV1|CD38|CENPF|CST3|CTNNA2|DAB2|DDX3X|DGUOK|EFNA1|EFNB2|EP300|FLNA|GDI1|HNRNPU|HRG|HSF1|HSPA1B|HSPA5|HSPA8|IL1B|LMNA|MAD2L1|SMAD6|MAP1B|MAP2|MET|MID1|MNAT1|MT3|MTM1|NPM1|PFN1|PIK3CA|PLK1|PRKCZ|PRNP|PSEN1|PTPRO|PEX5|SDCBP|SNCA|TERF1|TERF2|TFRC|TGFB1|THY1|TNFRSF1A|TOP2A|TPR|TTK|VBP1|VEGFA|WNT3|RAB7A|NAA10|SEMA7A|PPFIA1|MTMR2|RAB29|…	-17.454340023286605	0	55.0	1.0	1.0	-19.424686899516697	2.6661215929649154
0	0	1	0	0	0	0.0	0.0	-4.050288751282843	0.0	0.0	0.0	GO:0045596	M001000	1	0	GO Biological Processes	19	negative regulation of cell differentiation	19_GO:0032502 developmental process	-19.370097857700806	2.389664587940859	10.578373502527228	30211	685	2307	125	5.418292154312961	0.47131470272860365	325|374|595|652|857|1021|1482|1493|1745|1746|1942|1956|1977|2069|2147|2200|2290|2309|2539|2664|3142|3170|3192|3204|3205|3249|3313|3481|3552|3553|3569|3606|3624|3659|3688|3902|4037|4091|4133|4318|4320|4488|4504|4609|4773|4792|4838|5047|5155|5467|5469|5515|5663|5727|5744|5764|5771|6096|6648|6664|6772|6777|6899|6926|7040|7041|7070|7080|7098|7107|7130|7204|7422|7424|7473|7480|7494|7498|7704|8074|8111…	APCS|AREG|CCND1|BMP4|CAV1|CDK6|NKX2-5|CTLA4|DLX1|DLX2|EFNA1|EGFR|EIF4E|EREG|F2|FBN1|FOXG1|FOXO3|G6PD|GDI1|HLX|FOXA2|HNRNPU|HOXA7|HOXA9|HPN|HSPA9|IGF2|IL1A|IL1B|IL6|IL18|INHBA|IRF1|ITGB1|LAG3|LRP3|SMAD6|MAP2|MMP9|MMP11|MSX2|MT3|MYC|NFATC2|NFKBIA|NODAL|PAEP|PDGFB|PPARD|MED1|PPP2CA|PSEN1|PTCH1|PTHLH|PTN|PTPN2|RORB|SOD2|SOX11|STAT1|STAT5B|TBX1|TBX3|TGFB1|TGFB1I1|THY1|NKX2-1|TLR3|GPR137B|TNFAIP6|TRIO|…	-17.40237512529686	0	56.0	1.0	1.0	-19.370097857700806	2.389664587940859
0	1	1	0	0	0	0.0	-5.146172173626022	-5.210897144607333	0.0	0.0	0.0	GO:0002237	M011000	2	0	GO Biological Processes	19	response to molecule of bacterial origin	19_GO:0044419 biological process involved in interspecies interaction between organisms	-19.31962334228691	3.090350900747117	11.128914938142852	30211	339	2307	80	3.4677069787602948	0.3809199426141691	133|207|338|383|941|1051|1234|1373|1437|1440|1524|1543|1594|1670|1671|1906|1948|2056|2950|3297|3552|3553|3569|3586|3592|3606|3620|3654|3929|4049|4091|4792|4842|4843|5054|5467|5606|6197|6278|6352|6556|6622|6648|7040|7054|7066|7128|7189|7494|7855|8767|10333|10417|10563|10949|11009|11221|23118|23643|23729|25819|26525|27063|27177|27178|29126|50943|54209|54658|55829|56300|57048|64127|79577|79931|80149…	ADM|AKT1|APOB|ARG1|CD80|CEBPB|CCR5|CPS1|CSF2|CSF3|CX3CR1|CYP1A1|CYP27B1|DEFA5|DEFA6|EDN1|EFNB2|EPO|GSTP1|HSF1|IL1A|IL1B|IL6|IL10|IL12A|IL18|IDO1|IRAK1|LBP|LTA|SMAD6|NFKBIA|NOS1|NOS2|SERPINE1|PPARD|MAP2K3|RPS6KA3|S100A7|CCL5|SLC11A1|SNCA|SOD2|TGFB1|TH|THPO|TNFAIP3|TRAF6|XBP1|FZD5|RIPK2|TLR6|SPON2|CXCL13|HNRNPA0|IL24|DUSP10|TAB2|LY96|SHPK|NOCT|IL36RN|ANKRD1|IL36B|IL37|CD274|FOXP3|TREM2|UGT1A1|SELEN…	-17.354508992990493	0	16.0	0.0	0.0	-31.36187981200065	3.4591522110721264
0	1	1	0	0	1	0.0	-3.1599166337782387	-5.329098322102966	0.0	0.0	-4.091824821959912	GO:0006417	M011001	3	0	GO Biological Processes	19	regulation of translation	19_GO:0008152 metabolic process	-19.280872466630722	2.7376079921677654	10.845638813949995	30211	464	2307	97	4.204594711746857	0.4178405766568464	207|468|708|940|1613|1654|1719|1802|1938|1965|1968|1975|1977|1978|1982|1984|2058|2107|2309|2935|3192|3569|3646|3692|3872|4528|4691|4869|5433|5436|5499|5591|5610|5813|5935|6059|6191|6197|6352|6895|7175|7458|7555|7812|8550|8662|8667|8872|8890|8892|9221|9337|9451|9669|9775|9933|9939|10128|10131|10605|11236|22894|23019|23367|25819|25983|26986|27161|27230|28969|29081|51010|51714|53918|54517|54542|5491…	AKT1|ATF4|C1QBP|CD28|DAPK3|DDX3X|DHFR|DPH2|EEF2|EIF2S1|EIF2S3|EIF4B|EIF4E|EIF4EBP1|EIF4G2|EIF5A|EPRS1|ETF1|FOXO3|GSPT1|HNRNPU|IL6|EIF3E|EIF6|KRT17|MTIF2|NCL|NPM1|POLR2D|POLR2G|PPP1CA|PRKDC|EIF2AK2|PURA|RBM3|ABCE1|RPS4X|RPS6KA3|CCL5|TARBP2|TPR|EIF4H|CNBP|CSDE1|MAPKAPK5|EIF3B|EIF3H|CDC123|EIF2B4|EIF2B2|NOLC1|CNOT8|EIF2AK3|EIF5B|EIF4A3|PUM3|RBM8A|LRPPRC|TRAP1|PAIP1|RNF139|DIS3|CNOT1|LARP1|NOCT|NGDN|…	-17.318350927912586	0	49.0	0.0	0.0	-20.705321622909345	5.8201608630737365
1	1	1	0	0	0	-2.61250391931353	-4.037851189200907	-6.025453028849504	0.0	0.0	0.0	GO:0006721	M111000	3	0	GO Biological Processes	19	terpenoid metabolic process	19_GO:0008152 metabolic process	-19.24102919949945	5.400149254398313	12.48058609446566	30211	97	2307	40	1.7338534893801474	0.27175926792520233	127|216|231|1109|1381|1382|1543|1551|1562|1565|1592|1645|4036|5467|5947|5948|5950|7276|7804|8228|8644|9453|10170|27429|29785|50700|51109|51635|54576|54658|54659|54905|56603|57016|57665|84649|145226|195814|340665|441282	ADH4|ALDH1A1|AKR1B1|AKR1C4|CRABP1|CRABP2|CYP1A1|CYP3A7|CYP2C18|CYP2D6|CYP26A1|AKR1C1|LRP2|PPARD|RBP1|RBP2|RBP4|TTR|LRP8|PNPLA4|AKR1C3|GGPS1|DHRS9|HTRA2|CYP2S1|RDH8|RDH11|DHRS7|UGT1A8|UGT1A1|UGT1A3|CYP2W1|CYP26B1|AKR1B10|RDH14|DGAT2|RDH12|SDR16C5|CYP26C1|AKR1B15	-17.281085083669126	0	47.0	0.0	0.0	-22.063511590797027	5.99546691316632
0	1	1	0	0	0	0.0	-3.702033502646774	-7.620793932866891	0.0	0.0	0.0	GO:0006875	M011000	2	0	GO Biological Processes	19	cellular metal ion homeostasis	19_GO:0065007 biological regulation	-19.22970404527727	2.571452890412578	10.69438327520178	30211	550	2307	108	4.681404421326398	0.43979784869208405	27|114|133|146|287|309|375|468|478|483|552|578|624|664|781|796|801|857|858|931|952|1139|1230|1233|1234|1237|1317|1356|1524|1813|1906|2099|2147|2151|2281|2359|2512|2906|3091|3358|3552|3709|3814|3827|3932|3954|4489|4504|4609|5028|5294|5314|5335|5621|5663|5733|5788|5910|6288|6339|6340|6352|6355|6363|6375|6548|6556|6622|6690|6717|6781|6869|7037|7070|7504|7531|8614|8989|9114|9446|9550|10134|10539|1056…	ABL2|ADCY8|ADM|ADRA1D|ANK2|ANXA6|ARF1|ATF4|ATP1A3|ATP1B3|AVPR1A|BAK1|BDKRB2|BNIP3|CACNA2D1|CALCA|CALM1|CAV1|CAV2|MS4A1|CD38|CHRNA7|CCR1|CCR4|CCR5|CCR8|SLC31A1|CP|CX3CR1|DRD2|EDN1|ESR1|F2|F2RL2|FKBP1B|FPR3|FTL|GRIN2D|HIF1A|HTR2C|IL1A|ITPR2|KISS1|KNG1|LCK|LETM1|MT1A|MT3|MYC|P2RY1|PIK3CG|PKHD1|PLCG1|PRNP|PSEN1|PTGER3|PTPRC|RAP1GDS1|SAA1|SCNN1D|SCNN1G|CCL5|CCL8|CCL19|XCL1|SLC9A1|SLC11A1|SNCA|SPINK1|S…	-17.272322146211543	0	27.0	0.0	0.0	-28.213319294179474	3.666701343736454
1	1	1	0	0	0	-5.3944606774063235	-4.560299677732238	-3.0238567402314986	0.0	0.0	0.0	GO:0120254	M111000	3	0	GO Biological Processes	19	olefinic compound metabolic process	19_GO:0008152 metabolic process	-19.141958133405858	4.456060660790829	11.953180623352615	30211	144	2307	49	2.1239705244906806	0.30018474419974384	127|174|216|231|239|246|247|1109|1543|1551|1555|1562|1565|1573|1645|1646|2950|3292|3992|5730|5950|6777|7276|8228|8529|8644|9415|10170|10948|26090|29785|50640|50700|51109|51635|54898|57016|57665|57834|59344|60481|64600|64834|80142|84649|145226|195814|221955|441282	ADH4|AFP|ALDH1A1|AKR1B1|ALOX12|ALOX15|ALOX15B|AKR1C4|CYP1A1|CYP3A7|CYP2B6|CYP2C18|CYP2D6|CYP2J2|AKR1C1|AKR1C2|GSTP1|HSD17B1|FADS1|PTGDS|RBP4|STAT5B|TTR|PNPLA4|CYP4F2|AKR1C3|FADS2|DHRS9|STARD3|ABHD12|CYP2S1|PNPLA8|RDH8|RDH11|DHRS7|ELOVL2|AKR1B10|RDH14|CYP4F11|ALOXE3|ELOVL5|PLA2G2F|ELOVL1|PTGES2|DGAT2|RDH12|SDR16C5|DAGLB|AKR1B15	-17.187123423354013	0	13.0	0.0	0.0	-33.5687888079011	6.379791715292366
0	1	1	1	0	1	0.0	-6.8217139778620774	-2.043422147699986	-6.584067572020911	0.0	-2.0033079577733295	GO:0032774	M011101	4	0	GO Biological Processes	19	RNA biosynthetic process	19_GO:0008152 metabolic process	-19.12202683713892	2.8882001275403506	10.917038514492445	30211	399	2307	88	3.8144776766363244	0.398793981486348	142|468|902|904|1022|1025|1386|1906|2069|2071|2074|2309|2963|2965|3205|3235|3297|3651|4141|4331|4335|4609|5079|5422|5433|5436|5469|5557|6182|6617|6618|6619|6872|6873|6874|6878|6881|6882|6884|7004|7494|8178|8544|8621|8812|9014|9188|9318|9330|9337|9439|9442|9533|10302|10360|10419|10622|10623|11047|11137|23054|23379|25819|29072|29101|51547|51585|51755|51773|54892|55795|56652|64210|79577|80237|84172|…	PARP1|ATF4|CCNH|CCNT1|CDK7|CDK9|ATF2|EDN1|EREG|ERCC3|ERCC6|FOXO3|GTF2F2|GTF2H1|HOXA9|HOXD9|HSF1|PDX1|MARS1|MNAT1|MNT|MYC|PAX5|POLA1|POLR2D|POLR2G|MED1|PRIM1|MRPL12|SNAPC1|SNAPC2|SNAPC3|TAF1|TAF2|TAF4|TAF6|TAF10|TAF11|TAF13|TEAD4|XBP1|ELL|PIR|CDK13|CCNK|TAF1B|DDX21|COPS2|GTF3C3|CNOT8|MED23|MED27|POLR1C|SNAPC5|NPM3|PRMT5|POLR3G|POLR3C|ADRM1|PWP1|NCOA6|ICE1|NOCT|SETD2|SSU72|SIRT7|PCF11|CDK12|RSF1|NC…	-17.16972446360247	0	1.0	0.0	0.0	-50.9857111899409	3.24648248699308
0	1	1	0	0	0	0.0	-3.917628611487992	-3.921658424237795	0.0	0.0	0.0	GO:0051047	M011000	2	0	GO Biological Processes	19	positive regulation of secretion	19_GO:0051179 localization	-19.095077367900583	3.2301892790059243	11.162277444815418	30211	300	2307	74	3.2076289553532726	0.3668502586556658	114|136|552|668|952|1601|1813|1906|2181|2243|2266|2746|2752|2822|2850|2922|3091|3552|3553|3624|3651|3814|3822|3916|4628|5028|5029|5467|5478|5715|5873|5874|5950|6386|6622|6664|6690|6717|6804|6810|6845|6869|7040|7424|7447|7494|7784|7879|8111|8431|8447|8529|8941|9255|9367|9545|9607|10059|10802|22925|23332|25924|27063|27131|27183|27230|51714|54209|55107|55737|56262|90550|91608|114899	ADCY8|ADORA2B|AVPR1A|FOXL2|CD38|DAB2|DRD2|EDN1|ACSL3|FGA|FGG|GLUD1|GLUL|GPLD1|GPR27|GRP|HIF1A|IL1A|IL1B|INHBA|PDX1|KISS1|KLRC2|LAMP1|MYH10|P2RY1|P2RY2|PPARD|PPIA|PSMD9|RAB27A|RAB27B|RBP4|SDCBP|SNCA|SOX11|SPINK1|SRI|STX1A|STX4|VAMP7|TACR1|TGFB1|VEGFC|VSNL1|XBP1|ZP3|RAB7A|GPR68|NR0B2|DOC2B|CYP4F2|CDK5R2|AIMP1|RAB9A|RAB3D|CARTPT|DNM1L|SEC24A|PLA2R1|CLASP1|MYRIP|ANKRD1|SNX5|VPS4A|SERP1|SELENOT|TREM2|…	-17.14529265058538	0	4.0	0.0	0.0	-42.88071827860668	5.335147457817592
0	1	1	0	0	0	0.0	-3.319719082267229	-7.4408588588651075	0.0	0.0	0.0	GO:0009895	M011000	2	0	GO Biological Processes	19	negative regulation of catabolic process	19_GO:0048519 negative regulation of biological process	-18.98161517843572	3.131499594805978	11.056646534405576	30211	322	2307	77	3.3376679670567837	0.37396107739542267	207|302|819|1149|1457|1459|1471|1595|1736|1942|1956|1982|2203|2316|2626|2822|3084|3192|3326|3553|3586|4085|4102|4105|4233|4504|4534|4843|4864|4983|5140|5245|5270|5290|5294|5317|5663|6201|6386|6556|6622|6872|7812|8313|8667|8898|8925|9349|9491|9611|9637|9704|10128|10459|10605|10755|10949|23049|23118|23367|25819|26986|51377|51808|54209|55254|55613|55737|56776|57602|79142|81892|92196|114609|128866|16…	AKT1|ANXA2|CAMLG|CIDEA|CSNK2A1|CSNK2A2|CST3|CYP51A1|DKC1|EFNA1|EGFR|EIF4G2|FBP1|FLNA|GATA4|GPLD1|NRG1|HNRNPU|HSP90AB1|IL1B|IL10|MAD2L1|MAGEA3|MAGEA6|MET|MT3|MTM1|NOS2|NPC1|OPHN1|PDE3B|PHB1|SERPINE2|PIK3CA|PIK3CG|PKP1|PSEN1|RPS7|SDCBP|SLC11A1|SNCA|TAF1|CSDE1|AXIN2|EIF3H|MTMR2|HERC1|RPL23|PSMF1|NCOR1|FEZ2|DHX34|LRPPRC|MAD2L2|PAIP1|GIPC1|HNRNPA0|SMG1|TAB2|LARP1|NOCT|PABPC1|UCHL5|PHAX|TREM2|TMEM39A|M…	-17.03433360627432	0	57.0	1.0	1.0	-18.98161517843572	3.697513960070374
1	1	1	0	0	0	-5.588465106459873	-4.819713619530858	-5.1253396767903165	0.0	0.0	0.0	GO:0071466	M111000	3	0	GO Biological Processes	19	cellular response to xenobiotic stimulus	19_GO:0050896 response to stimulus	-18.948869349930998	4.131274898342518	11.702270070957947	30211	168	2307	53	2.297355873428695	0.31192019872778187	1543|1551|1555|1562|1565|1573|1592|1645|1728|1800|1906|2203|2822|2939|2947|2950|2987|3172|3297|3309|3553|3746|3784|4609|4842|4843|5621|5911|6822|7037|7054|7098|7345|7372|8529|9446|9447|27063|27233|29785|54498|54575|54576|54657|54658|54659|54905|55270|55696|56603|79001|80777|200315	CYP1A1|CYP3A7|CYP2B6|CYP2C18|CYP2D6|CYP2J2|CYP26A1|AKR1C1|NQO1|DPEP1|EDN1|FBP1|GPLD1|GSTA2|GSTM3|GSTP1|GUK1|HNF4A|HSF1|HSPA5|IL1B|KCNC1|KCNQ1|MYC|NOS1|NOS2|PRNP|RAP2A|SULT2A1|TFRC|TH|TLR3|UCHL1|UMPS|CYP4F2|GSTO1|AIM2|ANKRD1|SULT1C4|CYP2S1|SMOX|UGT1A10|UGT1A8|UGT1A4|UGT1A1|UGT1A3|CYP2W1|NUDT15|RBM22|CYP26B1|VKORC1|CYB5B|APOBEC3A	-17.004076578173294	0	30.0	0.0	0.0	-27.251145306043256	4.131274898342518
0	1	1	0	0	1	0.0	-8.239221043994743	-2.9172688820637807	0.0	0.0	-4.033864023267829	GO:0009150	M011001	3	0	GO Biological Processes	19	purine ribonucleotide metabolic process	19_GO:0008152 metabolic process	-18.916628694365066	3.2087972970257526	11.092369181675355	30211	302	2307	74	3.2076289553532726	0.3668502586556658	47|109|114|132|158|271|353|471|514|518|570|669|1716|1743|1836|2181|2821|2987|3098|3295|3614|3615|3704|3939|4830|4831|4860|4907|4967|5160|5214|5223|5224|5230|5471|5744|5901|6296|6785|6822|6999|7040|7167|7498|8803|8833|9551|10165|10606|10861|11332|23305|26289|26330|27233|30833|30968|51703|53343|54898|55711|57089|60481|64834|79646|80025|80201|80221|84532|84649|128486|283458|432369|441531	ACLY|ADCY3|ADCY8|ADK|ADSL|AMPD2|APRT|ATIC|ATP5F1E|ATP5MC3|BAAT|BPGM|DGUOK|DLST|SLC26A2|ACSL3|GPI|GUK1|HK1|HSD17B4|IMPDH1|IMPDH2|ITPA|LDHA|NME1|NME2|PNP|NT5E|OGDH|PDHA1|PFKP|PGAM1|PGAM2|PGK1|PPAT|PTHLH|RAN|ACSM3|ELOVL4|SULT2A1|TDO2|TGFB1|TPI1|XDH|SUCLA2|GMPS|ATP5MF|SLC25A13|PAICS|SLC26A1|ACOT7|ACSL6|AK5|GAPDHS|SULT1C4|NT5C|STOML2|ACSL5|NUDT9|ELOVL2|FAR2|ENTPD7|ELOVL5|ELOVL1|PANK3|PANK2|HKDC1|ACSF2…	-16.974310541735218	0	19.0	0.0	0.0	-30.33088915879223	4.456658156028369
0	1	0	1	0	0	0.0	-4.908188628542424	0.0	-7.198697780575488	0.0	0.0	GO:0051302	M010100	2	0	GO Biological Processes	19	regulation of cell division	19_GO:0050789 regulation of biological process	-18.90821524295384	3.9426896169209185	11.575115926103164	30211	186	2307	56	2.4273948851322062	0.32041317778995	598|641|675|801|990|994|1069|1263|1813|2069|2250|2277|2810|3481|3552|3553|4609|5155|5228|5347|5727|5764|5933|6790|7039|7040|7422|7423|7424|8202|9055|9270|9371|9493|9585|9928|10112|10733|10755|10769|10807|23594|23636|25909|27183|29072|29127|51289|55689|63971|79733|79816|80834|144455|201163|259266	BCL2L1|BLM|BRCA2|CALM1|CDC6|CDC25B|CETN2|PLK3|DRD2|EREG|FGF5|VEGFD|SFN|IGF2|IL1A|IL1B|MYC|PDGFB|PGF|PLK1|PTCH1|PTN|RBL1|AURKA|TGFA|TGFB1|VEGFA|VEGFB|VEGFC|NCOA3|PRC1|ITGB1BP1|KIF3B|KIF23|KIF20B|KIF14|KIF20A|PLK4|GIPC1|PLK2|ENTR1|ORC6|NUP62|AHCTF1|VPS4A|SETD2|RACGAP1|RXFP3|YEATS2|KIF13A|E2F8|TLE6|TAS1R2|E2F7|FLCN|ASPM	-16.96891972956312	0	58.0	1.0	1.0	-18.90821524295384	4.461057364828497
0	1	1	0	0	0	0.0	-2.049851077236298	-8.27962864507533	0.0	0.0	0.0	GO:1903037	M011000	2	0	GO Biological Processes	19	regulation of leukocyte cell-cell adhesion	19_GO:0022610 biological adhesion	-18.906330547698225	3.0454330097478857	10.970706815897046	30211	344	2307	80	3.4677069787602948	0.3809199426141691	207|383|652|857|916|921|939|940|941|960|970|1051|1493|1845|1947|1948|2056|2309|2736|3142|3329|3481|3552|3553|3559|3569|3586|3592|3606|3620|3654|3659|3676|3902|3932|4860|5074|5290|5590|5621|5771|5788|6352|6363|6375|6777|7037|7070|7189|7494|7704|7784|8740|8767|8772|8808|8876|8943|9435|10125|10457|10673|10808|11221|27177|29126|29851|30835|50943|54542|56253|64127|64600|65125|80149|80380|84524|201633|…	AKT1|ARG1|BMP4|CAV1|CD3E|CD5|CD27|CD28|CD80|CD44|CD70|CEBPB|CTLA4|DUSP3|EFNB1|EFNB2|EPO|FOXO3|GLI2|HLX|HSPD1|IGF2|IL1A|IL1B|IL2RA|IL6|IL10|IL12A|IL18|IDO1|IRAK1|IRF1|ITGA4|LAG3|LCK|PNP|PAWR|PIK3CA|PRKCZ|PRNP|PTPN2|PTPRC|CCL5|CCL19|XCL1|STAT5B|TFRC|THY1|TRAF6|XBP1|ZBTB16|ZP3|TNFSF14|RIPK2|FADD|IL1RL2|VNN1|AP3D1|CHST2|RASGRP1|GPNMB|TNFSF13B|HSPH1|DUSP10|IL36B|CD274|ICOS|CD209|FOXP3|RC3H2|CRTAM|NOD2…	-16.96891972956312	0	15.0	0.0	0.0	-31.957137201978334	3.559904217219858
1	1	1	0	0	1	-2.2755407523673745	-16.46720986630219	-3.63841789393055	0.0	0.0	-7.5370587816691454	GO:0043043	M111001	4	0	GO Biological Processes	19	peptide biosynthetic process	19_GO:0008152 metabolic process	-18.847753504520877	2.9911411677913775	10.912606314493123	30211	359	2307	82	3.5543996532293023	0.3854788388044663	1654|1938|1964|1965|1968|1973|1975|1982|1984|2058|2107|2617|2678|2730|2935|2937|3376|3396|3646|3692|3735|4141|4528|5125|5610|5917|6059|6129|6152|6159|6170|6173|6191|6201|6227|6228|6897|7458|8565|8662|8667|8668|8669|8890|8892|8894|9255|9349|9669|10480|10605|10973|11222|11224|23367|23708|24140|25873|27161|28985|51067|51069|51116|51373|51520|51714|55699|55854|56648|56919|60678|64951|64960|65993|8075…	DDX3X|EEF2|EIF1AX|EIF2S1|EIF2S3|EIF4A1|EIF4B|EIF4G2|EIF5A|EPRS1|ETF1|GARS1|GGT1|GCLM|GSPT1|GSS|IARS1|MRPL58|EIF3E|EIF6|KARS1|MARS1|MTIF2|PCSK5|EIF2AK2|RARS1|ABCE1|RPL7|RPL24|RPL29|RPL39|RPL36A|RPS4X|RPS7|RPS21|RPS23|TARS1|EIF4H|YARS1|EIF3B|EIF3H|EIF3I|EIF3J|EIF2B4|EIF2B2|EIF2S2|AIMP1|RPL23|EIF5B|EIF3M|PAIP1|ASCC3|MRPL3|RPL35|LARP1|GSPT2|FTSJ1|RPL36|AGO2|MCTS1|YARS2|MRPL2|MRPS2|MRPS17|LARS1|SELENO…	-16.91277571505677	0	6.0	0.0	0.0	-39.40483276860316	3.076621179124822
0	1	1	1	0	0	0.0	-3.448086953526958	-5.18588051920308	-3.2408502149608522	0.0	0.0	GO:0044270	M011100	3	0	GO Biological Processes	19	cellular nitrogen compound catabolic process	19_GO:0008152 metabolic process	-18.813585024910385	3.1395820428568113	11.011145174823458	30211	317	2307	76	3.29432162982228	0.3716081151374745	328|644|668|955|957|1244|1565|1800|2081|2107|2935|3163|3304|3620|3646|3704|4357|4363|4860|4907|4939|5169|5433|5436|6741|6999|7378|7498|7812|8635|8882|8942|9337|9652|9704|9775|9939|10599|11164|11332|22894|23019|23049|23498|23708|25819|25939|26986|28234|30833|51010|51154|53343|53918|54542|54657|54658|54790|55181|55270|55795|55802|56953|57089|79670|79727|80149|87178|118460|128486|160428|200315|20042…	APEX1|BLVRA|FOXL2|ENTPD6|ENTPD5|ABCC2|CYP2D6|DPEP1|ERN1|ETF1|GSPT1|HMOX2|HSPA1B|IDO1|EIF3E|ITPA|MPST|ABCC1|PNP|NT5E|OAS2|ENPP3|POLR2D|POLR2G|SSB|TDO2|UPP1|XDH|CSDE1|RNASET2|ZPR1|KYNU|CNOT8|TTC37|DHX34|EIF4A3|RBM8A|SLCO1B1|NUDT5|ACOT7|DIS3|CNOT1|SMG1|HAAO|GSPT2|NOCT|SAMHD1|PABPC1|SLCO1B3|NT5C|EXOSC3|MRTO4|NUDT9|PELO|RC3H2|UGT1A4|UGT1A1|TET2|SMG8|NUDT15|PCID2|DCP1A|NT5M|ENTPD7|TUT7|LIN28A|ZC3H12A|P…	-16.88284991201882	0	59.0	1.0	1.0	-18.813585024910385	3.9151082094387775
1	1	1	0	0	0	-2.080028106429277	-5.411540433298931	-3.7288486888389	0.0	0.0	0.0	GO:0006790	M111000	3	0	GO Biological Processes	19	sulfur compound metabolic process	19_GO:0008152 metabolic process	-18.813002157593633	3.0859161071584316	10.9720168595492	30211	331	2307	78	3.3810143042912872	0.37629716276436476	47|570|1192|1373|1491|1497|1743|1800|1836|2181|2539|2678|2730|2936|2937|2939|2947|2950|3295|3313|3373|3425|4143|4357|4522|4967|5160|6296|6648|6777|6785|6822|6999|7358|7498|8803|9391|9435|9446|10090|10539|10560|10855|10861|11332|23305|23553|23657|23743|27233|50507|50515|51074|51218|51363|51647|51703|54480|54898|54928|55454|55711|57019|58472|60481|64210|64834|79369|79586|80142|80221|80704|84532|846…	ACLY|BAAT|CLIC1|CPS1|CTH|CTNS|DLST|DPEP1|SLC26A2|ACSL3|G6PD|GGT1|GCLM|GSR|GSS|GSTA2|GSTM3|GSTP1|HSD17B4|HSPA9|HYAL1|IDUA|MAT1A|MPST|MTHFD1|OGDH|PDHA1|ACSM3|SOD2|STAT5B|ELOVL4|SULT2A1|TDO2|UGDH|XDH|SUCLA2|CIAO1|CHST2|GSTO1|UST|GLRX3|SLC19A2|HPSE|SLC26A1|ACOT7|ACSL6|HYAL4|SLC7A11|BHMT2|SULT1C4|NOX4|CHST11|APIP|GLRX5|CHST15|CIAO2B|ACSL5|CHPF2|ELOVL2|BPNT2|CSGALNACT2|FAR2|CIAPIN1|SQOR|ELOVL5|MMS19|EL…	-16.88284991201882	0	60.0	1.0	1.0	-18.813002157593633	5.238144776766363
0	1	1	0	0	0	0.0	-3.385530397589921	-5.2554593042972595	0.0	0.0	0.0	GO:0009896	M011000	2	0	GO Biological Processes	19	positive regulation of catabolic process	19_GO:0048518 positive regulation of biological process	-18.733258950147782	2.629486195096435	10.596535530744358	30211	503	2307	101	4.377980060684872	0.4259827855888111	207|225|324|335|664|857|957|991|1263|1374|1457|1601|1855|1950|2309|2822|3091|3297|3304|3416|3553|3569|3667|4036|4478|4609|4946|5347|5433|5436|5601|5663|5770|5899|6622|6790|6872|7128|7416|7879|8312|8517|8554|8671|8767|8975|9337|9978|10075|10133|10134|10273|10392|10558|10769|11236|22894|22926|22954|23019|23367|25819|25976|26330|26986|27161|27244|27329|29978|29979|51010|51085|51514|54209|54542|54915…	AKT1|ABCD2|APC|APOA1|BNIP3|CAV1|ENTPD5|CDC20|PLK3|CPT1A|CSNK2A1|DAB2|DVL1|EGF|FOXO3|GPLD1|HIF1A|HSF1|HSPA1B|IDE|IL1B|IL6|IRS1|LRP2|MSN|MYC|OAZ1|PLK1|POLR2D|POLR2G|MAPK9|PSEN1|PTPN1|RALB|SNCA|AURKA|TAF1|TNFAIP3|VDAC1|RAB7A|AXIN1|IKBKG|PIAS1|SLC4A4|RIPK2|USP13|CNOT8|RBX1|HUWE1|OPTN|BCAP31|STUB1|NOD1|SPTLC1|PLK2|RNF139|DIS3|ATF6|TRIM32|CNOT1|LARP1|NOCT|TIPARP|GAPDHS|PABPC1|AGO2|SESN1|ANGPTL3|UBQLN2|…	-16.80684995786681	0	61.0	1.0	1.0	-18.733258950147782	3.2343966242081463
0	1	1	1	0	0	0.0	-3.607817180623582	-5.388684222571147	-2.8093414709624405	0.0	0.0	GO:0046700	M011100	3	0	GO Biological Processes	19	heterocycle catabolic process	19_GO:0008152 metabolic process	-18.73222968858038	3.1580454843848647	10.99945386619765	30211	311	2307	75	3.250975292587776	0.3692379533476404	328|644|668|955|957|1244|1543|1800|2081|2107|2935|3163|3304|3620|3646|3704|4363|4860|4907|4939|5169|5433|5436|6741|6999|7378|7498|7812|8635|8882|8942|9337|9652|9704|9775|9939|10599|11164|11332|22894|23019|23049|23498|23708|25819|25939|26986|28234|30833|51010|51154|53343|53918|54542|54657|54658|54790|55181|55270|55795|55802|56953|57089|79670|79727|80149|87178|118460|128486|160428|200315|200424|219…	APEX1|BLVRA|FOXL2|ENTPD6|ENTPD5|ABCC2|CYP1A1|DPEP1|ERN1|ETF1|GSPT1|HMOX2|HSPA1B|IDO1|EIF3E|ITPA|ABCC1|PNP|NT5E|OAS2|ENPP3|POLR2D|POLR2G|SSB|TDO2|UPP1|XDH|CSDE1|RNASET2|ZPR1|KYNU|CNOT8|TTC37|DHX34|EIF4A3|RBM8A|SLCO1B1|NUDT5|ACOT7|DIS3|CNOT1|SMG1|HAAO|GSPT2|NOCT|SAMHD1|PABPC1|SLCO1B3|NT5C|EXOSC3|MRTO4|NUDT9|PELO|RC3H2|UGT1A4|UGT1A1|TET2|SMG8|NUDT15|PCID2|DCP1A|NT5M|ENTPD7|TUT7|LIN28A|ZC3H12A|PNPT1|…	-16.80684995786681	0	59.0	0.0	0.0	-18.813585024910385	3.9151082094387775
0	1	1	0	0	1	0.0	-17.74878817275588	-3.7026681537201958	0.0	0.0	-8.035257774250024	GO:0006412	M011001	3	0	GO Biological Processes	19	translation	19_GO:0008152 metabolic process	-18.729772723277172	3.076621179124822	10.93979590989255	30211	332	2307	78	3.3810143042912872	0.37629716276436476	1654|1938|1964|1965|1968|1973|1975|1982|1984|2058|2107|2617|2935|3376|3396|3646|3692|3735|4141|4528|5610|5917|6059|6129|6152|6159|6170|6173|6191|6201|6227|6228|6897|7458|8565|8662|8667|8668|8669|8890|8892|8894|9255|9349|9669|10480|10605|10973|11222|11224|23367|23708|24140|25873|27161|28985|51067|51069|51116|51373|51520|51714|55699|55854|56648|56919|60678|64951|64960|65993|80755|83939|84164|85476|…	DDX3X|EEF2|EIF1AX|EIF2S1|EIF2S3|EIF4A1|EIF4B|EIF4G2|EIF5A|EPRS1|ETF1|GARS1|GSPT1|IARS1|MRPL58|EIF3E|EIF6|KARS1|MARS1|MTIF2|EIF2AK2|RARS1|ABCE1|RPL7|RPL24|RPL29|RPL39|RPL36A|RPS4X|RPS7|RPS21|RPS23|TARS1|EIF4H|YARS1|EIF3B|EIF3H|EIF3I|EIF3J|EIF2B4|EIF2B2|EIF2S2|AIMP1|RPL23|EIF5B|EIF3M|PAIP1|ASCC3|MRPL3|RPL35|LARP1|GSPT2|FTSJ1|RPL36|AGO2|MCTS1|YARS2|MRPL2|MRPS2|MRPS17|LARS1|SELENOT|IARS2|ZC3H15|EIF5A…	-16.80675972584271	0	6.0	0.0	0.0	-39.40483276860316	3.076621179124822
0	1	1	0	0	1	0.0	-6.443269685421812	-5.015399487107384	0.0	0.0	-2.8108133716658528	GO:0090407	M011001	3	0	GO Biological Processes	19	organophosphate biosynthetic process	19_GO:0008152 metabolic process	-18.69974483951875	2.6566410496919572	10.608596640742995	30211	488	2307	99	4.291287386215865	0.4219351825877656	47|109|114|132|158|246|271|335|353|471|514|518|1373|1503|1716|1723|1836|2171|2181|2539|2617|2987|3613|3614|3615|3620|3636|3735|3992|4199|4522|4534|4830|4831|4860|5160|5290|5294|5467|5471|5631|5836|6241|6785|7040|7086|7167|7371|7372|7378|8503|8760|8776|8813|8818|8833|8898|8942|9218|9453|9551|9942|10135|10165|10558|10606|10861|11332|23049|23057|23305|23498|26289|27231|30968|51703|54898|54928|55312|…	ACLY|ADCY3|ADCY8|ADK|ADSL|ALOX15|AMPD2|APOA1|APRT|ATIC|ATP5F1E|ATP5MC3|CPS1|CTPS1|DGUOK|DHODH|SLC26A2|FABP5|ACSL3|G6PD|GARS1|GUK1|IMPA2|IMPDH1|IMPDH2|IDO1|INPPL1|KARS1|FADS1|ME1|MTHFD1|MTM1|NME1|NME2|PNP|PDHA1|PIK3CA|PIK3CG|PPARD|PPAT|PRPS1|PYGL|RRM2|ELOVL4|TGFB1|TKT|TPI1|UCK2|UMPS|UPP1|PIK3R3|CDS2|MTMR1|DPM1|DPM2|GMPS|MTMR2|KYNU|VAPA|GGPS1|ATP5MF|XYLB|NAMPT|SLC25A13|SPTLC1|PAICS|SLC26A1|ACOT7|SM…	-16.779085747477765	0	19.0	0.0	0.0	-30.33088915879223	4.456658156028369
0	1	1	0	0	0	0.0	-7.187191552943989	-2.662490860147128	0.0	0.0	0.0	GO:0042060	M011000	2	0	GO Biological Processes	19	wound healing	19_GO:0050896 response to stimulus	-18.643357278607873	3.0930762868942483	10.92529457892878	30211	326	2307	77	3.3376679670567837	0.37396107739542267	60|71|152|246|308|309|389|960|1001|1192|1839|1861|2069|2147|2151|2155|2160|2161|2243|2266|2316|2335|2626|3084|3091|3172|3273|3552|3569|3705|3827|3932|4321|4488|5028|5055|5058|5119|5270|5290|5294|5328|5329|5467|5478|5624|5754|5873|5912|6288|6556|7039|7040|7301|7422|8291|8324|8529|10413|10544|10630|10672|10855|11009|23208|23657|25987|54959|57132|57834|60681|79001|80856|81029|89780|128866|160851	ACTB|ACTG1|ADRA2C|ALOX15|ANXA5|ANXA6|RHOC|CD44|CDH3|CLIC1|HBEGF|TOR1A|EREG|F2|F2RL2|F7|F11|F12|FGA|FGG|FLNA|FN1|GATA4|NRG1|HIF1A|HNF4A|HRG|IL1A|IL6|ITPK1|KNG1|LCK|MMP12|MSX2|P2RY1|SERPINB2|PAK1|CHMP1A|SERPINE2|PIK3CA|PIK3CG|PLAU|PLAUR|PPARD|PPIA|PROC|PTK7|RAB27A|RAP2B|SAA1|SLC11A1|TGFA|TGFB1|TYRO3|VEGFA|DYSF|FZD7|CYP4F2|YAP1|PROCR|PDPN|GNA13|HPSE|IL24|SYT11|SLC7A11|TSKU|ODAM|CHMP1B|CYP4F11|FKBP10…	-16.72503940238179	0	39.0	0.0	0.0	-24.226194529179217	3.410250505707267
0	1	1	1	0	0	0.0	-4.222464779216869	-6.766827656138834	-4.6737807713884605	0.0	0.0	GO:0006468	M011100	3	0	GO Biological Processes	19	protein phosphorylation	19_GO:0008152 metabolic process	-18.568053138096683	2.3384574896278405	10.302142848258995	30211	700	2307	125	5.418292154312961	0.47131470272860365	27|90|207|595|652|658|699|701|815|890|891|898|902|904|994|1021|1022|1025|1263|1386|1437|1457|1459|1460|1613|1716|1906|1950|1956|1965|2050|2056|2081|2264|2965|3619|3654|3702|3932|3984|4140|4233|4638|4654|4751|4831|5058|5063|5155|5163|5165|5290|5294|5347|5575|5583|5590|5591|5593|5601|5606|5610|5618|5754|5871|6197|6300|6352|6355|6416|6733|6789|6790|6872|6873|6874|6878|6881|6882|6884|7040|7070|7098|7…	ABL2|ACVR1|AKT1|CCND1|BMP4|BMPR1B|BUB1|BUB1B|CAMK2A|CCNA2|CCNB1|CCNE1|CCNH|CCNT1|CDC25B|CDK6|CDK7|CDK9|PLK3|ATF2|CSF2|CSNK2A1|CSNK2A2|CSNK2B|DAPK3|DGUOK|EDN1|EGF|EGFR|EIF2S1|EPHB4|EPO|ERN1|FGFR4|GTF2H1|INCENP|IRAK1|ITK|LCK|LIMK1|MARK3|MET|MYLK|MYOD1|NEK2|NME2|PAK1|PAK3|PDGFB|PDK1|PDK3|PIK3CA|PIK3CG|PLK1|PRKAR1B|PRKCH|PRKCZ|PRKDC|PRKG2|MAPK9|MAP2K3|EIF2AK2|PRLR|PTK7|MAP4K2|RPS6KA3|MAPK12|CCL5|CCL8…	-16.652063924189182	0	62.0	1.0	1.0	-18.568053138096683	2.576136775458867
1	1	1	0	0	0	-4.195811747116175	-5.385229380123539	-4.690808184717664	0.0	0.0	0.0	GO:0030162	M111000	3	0	GO Biological Processes	19	regulation of proteolysis	19_GO:0008152 metabolic process	-18.521714470312094	2.291247715274654	10.246948904717982	30211	743	2307	130	5.635023840485479	0.4800975601465302	207|302|329|330|444|578|668|819|857|939|960|991|1263|1457|1459|1470|1471|1472|1512|1601|1654|1800|1855|1942|1950|2147|2161|2264|2295|2335|2810|2821|2822|3249|3273|3297|3304|3326|3329|3336|3428|3476|3553|3586|3827|3932|4102|4318|4504|4534|4609|4738|4838|4983|5054|5055|5076|5270|5329|5347|5366|5601|5621|5663|6197|6201|6281|6300|6386|6622|6690|6790|6872|6906|7422|7448|7480|7498|7850|8312|8554|8667|8…	AKT1|ANXA2|BIRC2|BIRC3|ASPH|BAK1|FOXL2|CAMLG|CAV1|CD27|CD44|CDC20|PLK3|CSNK2A1|CSNK2A2|CST2|CST3|CST4|CTSH|DAB2|DDX3X|DPEP1|DVL1|EFNA1|EGF|F2|F12|FGFR4|FOXF2|FN1|SFN|GPI|GPLD1|HPN|HRG|HSF1|HSPA1B|HSP90AB1|HSPD1|HSPE1|IFI16|IGBP1|IL1B|IL10|KNG1|LCK|MAGEA3|MMP9|MT3|MTM1|MYC|NEDD8|NODAL|OPHN1|SERPINE1|SERPINB2|PAX2|SERPINE2|PLAUR|PLK1|PMAIP1|MAPK9|PRNP|PSEN1|RPS6KA3|RPS7|S100A10|MAPK12|SDCBP|SNCA|SP…	-16.608041499131776	0	61.0	0.0	0.0	-18.733258950147782	3.2343966242081463
0	1	1	1	0	0	0.0	-2.4442109759356327	-6.249568951030804	-5.427541486988402	0.0	0.0	GO:0007088	M011100	3	0	GO Biological Processes	19	regulation of mitotic nuclear division	19_GO:0050789 regulation of biological process	-18.485418064526264	4.955001815860073	12.003029047500442	30211	111	2307	42	1.8205461638491547	0.2783475202410914	324|652|699|701|858|891|940|995|1063|1613|1906|1950|2069|3209|3481|3552|3553|4085|4288|4751|5155|5347|6790|7039|7175|7272|8621|8697|9183|9585|9700|9787|10419|10459|23636|27085|51203|54908|55795|79866|157313|348654	APC|BMP4|BUB1|BUB1B|CAV2|CCNB1|CD28|CDC25C|CENPF|DAPK3|EDN1|EGF|EREG|HOXA13|IGF2|IL1A|IL1B|MAD2L1|MKI67|NEK2|PDGFB|PLK1|AURKA|TGFA|TPR|TTK|CDK13|CDC23|ZW10|KIF20B|ESPL1|DLGAP5|PRMT5|MAD2L2|NUP62|MTBP|NUSAP1|SPDL1|PCID2|BORA|CDCA2|GEN1	-16.57404904825551	0	63.0	1.0	1.0	-18.485418064526264	4.955001815860073
0	1	0	0	0	0	0.0	-6.284863599065135	0.0	0.0	0.0	0.0	GO:0071214	M010000	1	0	GO Biological Processes	19	cellular response to abiotic stimulus	19_GO:0050896 response to stimulus	-18.478587356560276	3.1565367547289163	10.920118179149416	30211	307	2307	74	3.2076289553532726	0.3668502586556658	142|231|362|468|552|578|598|641|664|675|993|1654|1965|2033|2056|2547|2822|3265|3297|3309|3373|3428|3553|3659|4311|4312|4318|4609|4638|4869|5290|5429|6326|6339|6340|6416|6513|6548|6872|7098|7132|7481|7486|8111|8740|8772|10413|10635|10714|10856|10991|23596|25769|25836|26056|26155|27063|51719|51776|54112|54407|57646|63979|79913|80131|84230|84236|85456|89872|92815|150678|221391|342372|642658	PARP1|AKR1B1|AQP5|ATF4|AVPR1A|BAK1|BCL2L1|BLM|BNIP3|BRCA2|CDC25A|DDX3X|EIF2S1|EP300|EPO|XRCC6|GPLD1|HRAS|HSF1|HSPA5|HYAL1|IFI16|IL1B|IRF1|MME|MMP1|MMP9|MYC|MYLK|NPM1|PIK3CA|POLH|SCN2A|SCNN1D|SCNN1G|MAP2K4|SLC2A1|SLC9A1|TAF1|TLR3|TNFRSF1A|WNT11|WRN|GPR68|TNFSF14|FADD|YAP1|RAD51AP1|POLD3|RUVBL2|SLC38A3|OPN3|SLC24A2|NIPBL|RAB11FIP5|NOC2L|ANKRD1|CAB39|MAP3K20|GPR88|SLC38A2|USP28|FIGNL1|ACTR5|LRRC8E|L…	-16.571789903364003	0	64.0	1.0	1.0	-18.478587356560276	3.5714623477952476
0	1	0	0	0	0	0.0	-6.284863599065135	0.0	0.0	0.0	0.0	GO:0104004	M010000	1	0	GO Biological Processes	19	cellular response to environmental stimulus	19_GO:0050896 response to stimulus	-18.478587356560276	3.1565367547289163	10.920118179149416	30211	307	2307	74	3.2076289553532726	0.3668502586556658	142|231|362|468|552|578|598|641|664|675|993|1654|1965|2033|2056|2547|2822|3265|3297|3309|3373|3428|3553|3659|4311|4312|4318|4609|4638|4869|5290|5429|6326|6339|6340|6416|6513|6548|6872|7098|7132|7481|7486|8111|8740|8772|10413|10635|10714|10856|10991|23596|25769|25836|26056|26155|27063|51719|51776|54112|54407|57646|63979|79913|80131|84230|84236|85456|89872|92815|150678|221391|342372|642658	PARP1|AKR1B1|AQP5|ATF4|AVPR1A|BAK1|BCL2L1|BLM|BNIP3|BRCA2|CDC25A|DDX3X|EIF2S1|EP300|EPO|XRCC6|GPLD1|HRAS|HSF1|HSPA5|HYAL1|IFI16|IL1B|IRF1|MME|MMP1|MMP9|MYC|MYLK|NPM1|PIK3CA|POLH|SCN2A|SCNN1D|SCNN1G|MAP2K4|SLC2A1|SLC9A1|TAF1|TLR3|TNFRSF1A|WNT11|WRN|GPR68|TNFSF14|FADD|YAP1|RAD51AP1|POLD3|RUVBL2|SLC38A3|OPN3|SLC24A2|NIPBL|RAB11FIP5|NOC2L|ANKRD1|CAB39|MAP3K20|GPR88|SLC38A2|USP28|FIGNL1|ACTR5|LRRC8E|L…	-16.571789903364003	0	64.0	0.0	0.0	-18.478587356560276	3.5714623477952476
0	1	0	1	0	1	0.0	-7.294867276368769	0.0	-6.822149627746372	0.0	-2.0914290434863783	GO:0006351	M010101	3	0	GO Biological Processes	19	transcription, DNA-templated	19_GO:0008152 metabolic process	-18.44594651900822	2.8836936918726743	10.70975751460258	30211	386	2307	85	3.6844386649328134	0.3922022658605845	142|468|902|904|1022|1025|1386|1906|2069|2071|2074|2309|2963|2965|3205|3235|3297|3651|4141|4331|4335|4609|5079|5433|5436|5469|6182|6617|6618|6619|6872|6873|6874|6878|6881|6882|6884|7004|7494|8178|8544|8621|8812|9014|9188|9318|9330|9337|9439|9442|9533|10302|10360|10419|10622|10623|11047|11137|23054|23379|25819|29072|29101|51547|51585|51755|51773|54892|55795|56652|64210|79577|80237|84172|84337|8436…	PARP1|ATF4|CCNH|CCNT1|CDK7|CDK9|ATF2|EDN1|EREG|ERCC3|ERCC6|FOXO3|GTF2F2|GTF2H1|HOXA9|HOXD9|HSF1|PDX1|MARS1|MNAT1|MNT|MYC|PAX5|POLR2D|POLR2G|MED1|MRPL12|SNAPC1|SNAPC2|SNAPC3|TAF1|TAF2|TAF4|TAF6|TAF10|TAF11|TAF13|TEAD4|XBP1|ELL|PIR|CDK13|CCNK|TAF1B|DDX21|COPS2|GTF3C3|CNOT8|MED23|MED27|POLR1C|SNAPC5|NPM3|PRMT5|POLR3G|POLR3C|ADRM1|PWP1|NCOA6|ICE1|NOCT|SETD2|SSU72|SIRT7|PCF11|CDK12|RSF1|NCAPG2|PCID2|T…	-16.541416927267772	0	1.0	0.0	0.0	-50.9857111899409	3.24648248699308
0	1	1	0	0	0	0.0	-6.751456137926805	-4.12282619137588	0.0	0.0	0.0	GO:0043254	M011000	2	0	GO Biological Processes	19	regulation of protein-containing complex assembly	19_GO:0050789 regulation of biological process	-18.42810646377835	2.8411383764256457	10.671944476102238	30211	401	2307	87	3.7711313394018204	0.396610969466934	119|142|246|329|389|402|578|1437|1440|1654|2017|2033|2099|3084|3273|3297|3304|3309|3312|4091|4131|4133|4233|4312|4478|4868|5058|5063|5216|5526|5590|5601|5610|5830|5899|5908|6369|6622|6624|6804|7013|7037|7040|7422|7480|7984|9113|9168|9636|9793|9928|10095|10113|10273|10333|10344|10435|10563|10787|22919|23332|23379|25999|51199|51673|54209|54552|55243|55355|55612|55729|55737|55832|55971|56681|56919|5…	ADD2|PARP1|ALOX15|BIRC2|RHOC|ARL2|BAK1|CSF2|CSF3|DDX3X|CTTN|EP300|ESR1|NRG1|HRG|HSF1|HSPA1B|HSPA5|HSPA8|SMAD6|MAP1B|MAP2|MET|MMP1|MSN|NPHS1|PAK1|PAK3|PFN1|PPP2R5B|PRKCZ|MAPK9|EIF2AK2|PEX5|RALB|RAP1B|CCL24|SNCA|FSCN1|STX1A|TERF1|TFRC|TGFB1|VEGFA|WNT10B|ARHGEF5|LATS1|TMSB10|ISG15|CKAP5|KIF14|ARPC1B|PREB|STUB1|TLR6|CCL26|CDC42EP2|CXCL13|NCKAP1|MAPRE1|CLASP1|ICE1|CLIP3|NIN|TPPP3|TREM2|GNL3L|KIRREL1|H…	-16.525832952342125	0	20.0	0.0	0.0	-30.062571366091262	3.6451007467188608
0	1	1	0	0	0	0.0	-3.9831334558138196	-3.5004309695629567	0.0	0.0	0.0	GO:0050679	M011000	2	0	GO Biological Processes	19	positive regulation of epithelial cell proliferation	19_GO:0048518 positive regulation of biological process	-18.369569206417726	3.6967768161389407	11.248871971887892	30211	209	2307	59	2.5574338968357173	0.3286644775024363	207|374|383|595|652|858|1001|1950|1956|2138|2277|2752|3091|3249|3265|3373|3481|3586|3676|4321|4609|4830|4831|4838|5076|5155|5228|5314|5335|5469|5629|5764|5798|6331|6369|6664|6690|6869|6899|7039|7128|7422|7423|7424|7494|7857|8324|8828|8862|9420|10344|10413|54959|57142|64127|80139|89780|219736|252983	AKT1|AREG|ARG1|CCND1|BMP4|CAV2|CDH3|EGF|EGFR|EYA1|VEGFD|GLUL|HIF1A|HPN|HRAS|HYAL1|IGF2|IL10|ITGA4|MMP12|MYC|NME1|NME2|NODAL|PAX2|PDGFB|PGF|PKHD1|PLCG1|MED1|PROX1|PTN|PTPRN|SCN5A|CCL24|SOX11|SPINK1|TACR1|TBX1|TGFA|TNFAIP3|VEGFA|VEGFB|VEGFC|XBP1|SCG2|FZD7|NRP2|APLN|CYP7B1|CCL26|YAP1|ODAM|RTN4|NOD2|ZNF703|WNT3A|STOX1|STXBP4	-16.469540115903953	0	65.0	1.0	1.0	-18.369569206417726	3.6967768161389407
1	1	1	0	0	0	-3.395558951585941	-3.489671082904396	-4.838819344312135	0.0	0.0	0.0	GO:0010038	M111000	3	0	GO Biological Processes	19	response to metal ion	19_GO:0050896 response to stimulus	-18.343683094900587	2.984697878499352	10.753974201288429	30211	351	2307	80	3.4677069787602948	0.3809199426141691	15|71|114|142|207|246|265|383|468|595|664|801|857|955|1261|1373|1543|1728|1788|1800|1813|1906|1956|1965|2167|2203|2243|2266|2539|2664|2821|2822|2937|2978|3091|3292|3297|3309|3552|3651|3746|4048|4318|4331|4489|4504|4547|4864|5009|5066|5224|5499|5515|5601|5621|6331|6569|6622|6648|6652|7020|7037|7054|7139|7781|8074|8644|8904|9451|9456|10105|10165|23208|23498|55532|56670|57586|79901|125981|140609	AANAT|ACTG1|ADCY8|PARP1|AKT1|ALOX15|AMELX|ARG1|ATF4|CCND1|BNIP3|CALM1|CAV1|ENTPD6|CNGA3|CPS1|CYP1A1|NQO1|DNMT3A|DPEP1|DRD2|EDN1|EGFR|EIF2S1|FABP4|FBP1|FGA|FGG|G6PD|GDI1|GPI|GPLD1|GSS|GUCA1A|HIF1A|HSD17B1|HSF1|HSPA5|IL1A|PDX1|KCNC1|LTA4H|MMP9|MNAT1|MT1A|MT3|MTTP|NPC1|OTC|PAM|PGAM2|PPP1CA|PPP2CA|MAPK9|PRNP|SCN5A|SLC34A1|SNCA|SOD2|SORD|TFAP2A|TFRC|TH|TNNT2|SLC30A3|FGF23|AKR1C3|CPNE1|EIF2AK3|HOMER1|P…	-16.445886885819107	0	36.0	0.0	0.0	-25.470854077058142	2.984697878499352
0	1	1	0	0	0	0.0	-4.328367081021041	-3.6711745240926095	0.0	0.0	0.0	GO:0070482	M011000	2	0	GO Biological Processes	19	response to oxygen levels	19_GO:0050896 response to stimulus	-18.306530021289905	3.1361060961222567	10.852201995818128	30211	309	2307	74	3.2076289553532726	0.3668502586556658	133|158|207|329|468|664|857|890|952|1139|1263|1386|1543|1788|1813|1906|2030|2033|2056|2071|2155|2277|2309|2792|3091|3163|3297|3552|3654|3709|3751|4000|4049|4504|4609|4654|4842|4843|5066|5163|5165|5228|5230|5328|5351|5366|5467|6326|6513|6548|6648|6781|7037|7054|7422|7423|7424|8614|9114|9550|10273|10630|26608|29923|29979|30001|51167|54209|56776|83990|84709|93649|147007|219736	ADM|ADSL|AKT1|BIRC2|ATF4|BNIP3|CAV1|CCNA2|CD38|CHRNA7|PLK3|ATF2|CYP1A1|DNMT3A|DRD2|EDN1|SLC29A1|EP300|EPO|ERCC3|F7|VEGFD|FOXO3|GNGT1|HIF1A|HMOX2|HSF1|IL1A|IRAK1|ITPR2|KCND2|LMNA|LTA|MT3|MYC|MYOD1|NOS1|NOS2|PAM|PDK1|PDK3|PGF|PGK1|PLAU|PLOD1|PMAIP1|PPARD|SCN2A|SLC2A1|SLC9A1|SOD2|STC1|TFRC|TH|VEGFA|VEGFB|VEGFC|STC2|ATP6V0D1|ATP6V1G1|STUB1|PDPN|TBL2|HILPDA|UBQLN1|ERO1A|CYB5R4|TREM2|FMN2|BRIP1|MGARP|M…	-16.410955272202383	0	66.0	1.0	1.0	-18.306530021289905	3.618455273424132
0	1	0	1	0	1	0.0	-7.220170537466422	0.0	-6.7848304884129345	0.0	-2.0775885508644936	GO:0097659	M010101	3	0	GO Biological Processes	19	nucleic acid-templated transcription	19_GO:0008152 metabolic process	-18.29697410172342	2.868829291399104	10.653094003575257	30211	388	2307	85	3.6844386649328134	0.3922022658605845	142|468|902|904|1022|1025|1386|1906|2069|2071|2074|2309|2963|2965|3205|3235|3297|3651|4141|4331|4335|4609|5079|5433|5436|5469|6182|6617|6618|6619|6872|6873|6874|6878|6881|6882|6884|7004|7494|8178|8544|8621|8812|9014|9188|9318|9330|9337|9439|9442|9533|10302|10360|10419|10622|10623|11047|11137|23054|23379|25819|29072|29101|51547|51585|51755|51773|54892|55795|56652|64210|79577|80237|84172|84337|8436…	PARP1|ATF4|CCNH|CCNT1|CDK7|CDK9|ATF2|EDN1|EREG|ERCC3|ERCC6|FOXO3|GTF2F2|GTF2H1|HOXA9|HOXD9|HSF1|PDX1|MARS1|MNAT1|MNT|MYC|PAX5|POLR2D|POLR2G|MED1|MRPL12|SNAPC1|SNAPC2|SNAPC3|TAF1|TAF2|TAF4|TAF6|TAF10|TAF11|TAF13|TEAD4|XBP1|ELL|PIR|CDK13|CCNK|TAF1B|DDX21|COPS2|GTF3C3|CNOT8|MED23|MED27|POLR1C|SNAPC5|NPM3|PRMT5|POLR3G|POLR3C|ADRM1|PWP1|NCOA6|ICE1|NOCT|SETD2|SSU72|SIRT7|PCF11|CDK12|RSF1|NCAPG2|PCID2|T…	-16.403609507441015	0	1.0	0.0	0.0	-50.9857111899409	3.24648248699308
0	0	1	0	0	0	0.0	0.0	-11.196270798959695	0.0	0.0	0.0	GO:0050778	M001000	1	0	GO Biological Processes	19	positive regulation of immune response	19_GO:0002376 immune system process	-18.20367023138	2.506625631100183	10.338325172926409	30211	559	2307	107	4.638058084091894	0.43785653655623225	136|325|563|708|919|931|940|941|952|1493|2033|2069|2359|2547|2822|3078|3142|3265|3273|3329|3428|3553|3569|3586|3592|3606|3620|3702|3735|3822|3848|3902|3916|3929|3932|3984|4049|4068|4153|4321|4436|4773|5058|5063|5245|5290|5335|5469|5583|5590|5591|5663|5788|6352|6363|6375|6556|6777|6810|6845|7037|7040|7070|7189|7494|7784|7855|8517|8767|8772|8890|8892|8934|9447|9564|9782|10084|10125|10384|10459|1062…	ADORA2B|APCS|AZGP1|C1QBP|CD247|MS4A1|CD28|CD80|CD38|CTLA4|EP300|EREG|FPR3|XRCC6|GPLD1|CFHR1|HLX|HRAS|HRG|HSPD1|IFI16|IL1B|IL6|IL10|IL12A|IL18|IDO1|ITK|KARS1|KLRC2|KRT1|LAG3|LAMP1|LBP|LCK|LIMK1|LTA|SH2D1A|MBL2|MMP12|MSH2|NFATC2|PAK1|PAK3|PHB1|PIK3CA|PLCG1|MED1|PRKCH|PRKCZ|PRKDC|PSEN1|PTPRC|CCL5|CCL19|XCL1|SLC11A1|STAT5B|STX4|VAMP7|TFRC|TGFB1|THY1|TRAF6|XBP1|ZP3|FZD5|IKBKG|RIPK2|FADD|EIF2B4|EIF2B2|…	-16.31250460119753	0	67.0	1.0	1.0	-18.20367023138	3.482809027105294
0	1	1	0	0	0	0.0	-3.9728375372204168	-6.438401140765924	0.0	0.0	0.0	GO:0071375	M011000	2	0	GO Biological Processes	19	cellular response to peptide hormone stimulus	19_GO:0050896 response to stimulus	-18.058517264535094	3.514772469258815	11.032013920671574	30211	231	2307	62	2.6874729085392284	0.33669186682464575	88|114|142|207|324|328|353|383|815|857|858|890|990|1176|1373|1394|1398|1906|2058|2200|2203|2822|3297|3416|3481|3484|3667|3973|4131|4141|4609|4644|5140|5290|5590|5591|5770|5771|5829|5905|6464|6548|6690|6772|6777|7494|8412|8503|9564|10890|10999|23236|23516|51141|55532|55829|57761|80339|81565|83990|84709|252983	ACTN2|ADCY8|PARP1|AKT1|APC|APEX1|APRT|ARG1|CAMK2A|CAV1|CAV2|CCNA2|CDC6|AP3S1|CPS1|CRHR1|CRK|EDN1|EPRS1|FBN1|FBP1|GPLD1|HSF1|IDE|IGF2|IGFBP1|IRS1|LHCGR|MAP1B|MARS1|MYC|MYO5A|PDE3B|PIK3CA|PRKCZ|PRKDC|PTPN1|PTPN2|PXN|RANGAP1|SHC1|SLC9A1|SPINK1|STAT1|STAT5B|XBP1|BCAR3|PIK3R3|BCAR1|RAB10|SLC27A4|PLCB1|SLC39A14|INSIG2|SLC30A10|SELENOS|TRIB3|PNPLA3|NDEL1|BRIP1|MGARP|STXBP4	-16.169539520500802	0	9.0	0.0	0.0	-34.89764904352919	4.146864614940038
0	1	1	0	0	0	0.0	-3.225257880825353	-4.85951541676866	0.0	0.0	0.0	GO:1901361	M011000	2	0	GO Biological Processes	19	organic cyclic compound catabolic process	19_GO:0008152 metabolic process	-18.049771254679452	2.930177672086156	10.623132736088538	30211	362	2307	81	3.5110533159947983	0.3832072329172395	328|644|668|955|957|1056|1244|1543|1594|2081|2107|2935|3163|3242|3304|3620|3646|3704|4363|4504|4860|4907|4939|5053|5169|5433|5436|6741|6999|7378|7498|7812|8074|8635|8882|8942|9337|9652|9704|9775|9939|10599|11164|11332|22894|23019|23049|23498|23708|25819|25939|26986|28234|30833|51010|51154|51302|53343|53918|54542|54657|54658|54790|55181|55270|55795|55802|56953|57089|79670|79727|80149|87178|118460|…	APEX1|BLVRA|FOXL2|ENTPD6|ENTPD5|CEL|ABCC2|CYP1A1|CYP27B1|ERN1|ETF1|GSPT1|HMOX2|HPD|HSPA1B|IDO1|EIF3E|ITPA|ABCC1|MT3|PNP|NT5E|OAS2|PAH|ENPP3|POLR2D|POLR2G|SSB|TDO2|UPP1|XDH|CSDE1|FGF23|RNASET2|ZPR1|KYNU|CNOT8|TTC37|DHX34|EIF4A3|RBM8A|SLCO1B1|NUDT5|ACOT7|DIS3|CNOT1|SMG1|HAAO|GSPT2|NOCT|SAMHD1|PABPC1|SLCO1B3|NT5C|EXOSC3|MRTO4|CYP39A1|NUDT9|PELO|RC3H2|UGT1A4|UGT1A1|TET2|SMG8|NUDT15|PCID2|DCP1A|NT5M|E…	-16.162970429899435	0	59.0	0.0	0.0	-18.813585024910385	3.9151082094387775
0	0	1	0	0	0	0.0	0.0	-11.443308829776354	0.0	0.0	0.0	GO:0046649	M001000	1	0	GO Biological Processes	19	lymphocyte activation	19_GO:0002376 immune system process	-17.995379844971893	2.799254272596275	10.507959691820886	30211	407	2307	87	3.7711313394018204	0.396610969466934	578|916|931|940|944|960|970|1021|1386|1503|1794|2033|2281|2956|3070|3329|3476|3560|3569|3586|3606|3615|3659|3662|3676|3688|3702|3932|4436|4478|4818|5052|5245|5294|5450|5591|5663|5771|5788|5813|5873|6363|6556|6777|6845|7301|7855|8320|8324|8456|8740|8767|8772|8832|8934|9156|9437|9452|9760|10125|10673|10945|22806|23210|30968|50615|50943|51010|51463|54542|56253|56262|56603|56832|57089|57823|64919|799…	BAK1|CD3E|MS4A1|CD28|TNFSF8|CD44|CD70|CDK6|ATF2|CTPS1|DOCK2|EP300|FKBP1B|MSH6|HELLS|HSPD1|IGBP1|IL2RB|IL6|IL10|IL18|IMPDH2|IRF1|IRF4|ITGA4|ITGB1|ITK|LCK|MSH2|MSN|NKG7|PRDX1|PHB1|PIK3CG|POU2AF1|PRKDC|PSEN1|PTPN2|PTPRC|PURA|RAB27A|CCL19|SLC11A1|STAT5B|VAMP7|TYRO3|FZD5|EOMES|FZD7|FOXN1|TNFSF14|RIPK2|FADD|CD84|RAB29|EXO1|NCR1|ITM2A|TOX|RASGRP1|TNFSF13B|KDELR1|IKZF3|JMJD6|STOML2|IL21R|FOXP3|EXOSC3|GPR…	-16.110745081948384	0	25.0	0.0	0.0	-28.424759921284092	2.8809796272215
0	0	1	0	0	0	0.0	0.0	-5.874611359108695	0.0	0.0	0.0	GO:0003013	M001000	1	0	GO Biological Processes	19	circulatory system process	19_GO:0032501 multicellular organismal process	-17.942144821700772	2.6084257526580465	10.342663657240214	30211	492	2307	98	4.247941048981361	0.41989384055928375	40|70|133|136|146|152|287|552|554|624|781|796|857|952|1113|1244|1373|1482|1727|1813|1874|1906|2030|2056|2171|2243|2266|2730|3274|3781|3784|3827|4036|4037|4363|4625|4842|4843|5028|5029|5125|5155|5290|5467|5606|5800|5910|6296|6331|6456|6509|6513|6548|6566|6648|6772|6869|7037|7040|7139|7422|7423|7424|8140|8529|8557|8671|8862|8985|9270|9283|9376|9429|9607|9631|10052|10059|10413|10672|10991|10999|1115…	ASIC2|ACTC1|ADM|ADORA2B|ADRA1D|ADRA2C|ANK2|AVPR1A|AVPR2|BDKRB2|CACNA2D1|CALCA|CAV1|CD38|CHGA|ABCC2|CPS1|NKX2-5|CYB5R3|DRD2|E2F4|EDN1|SLC29A1|EPO|FABP5|FGA|FGG|GCLM|HRH2|KCNN2|KCNQ1|KNG1|LRP2|LRP3|ABCC1|MYH7|NOS1|NOS2|P2RY1|P2RY2|PCSK5|PDGFB|PIK3CA|PPARD|MAP2K3|PTPRO|RAP1GDS1|ACSM3|SCN5A|SH3GL2|SLC1A4|SLC2A1|SLC9A1|SLC16A1|SOD2|STAT1|TACR1|TFRC|TGFB1|TNNT2|VEGFA|VEGFB|VEGFC|SLC7A5|CYP4F2|TCAP|SLC4…	-16.059665370703396	0	68.0	1.0	1.0	-17.942144821700772	3.571462347795247
0	0	1	1	0	0	0.0	0.0	-8.770690791985329	-6.892817445103016	0.0	0.0	GO:1902850	M001100	2	0	GO Biological Processes	19	microtubule cytoskeleton organization involved in mitosis	19_GO:0009987 cellular process	-17.857679021327176	4.692504695853201	11.653578265579426	30211	120	2307	43	1.8638925010836584	0.2815795089765878	891|991|1058|1062|2316|3688|3796|3832|3833|3837|4085|4751|5314|5347|5901|6790|6905|7272|9055|9126|9183|9371|9493|9700|9787|9793|10460|10464|10769|22974|23291|23332|29072|29127|51119|51203|54908|55726|55968|57405|81565|83540|84142	CCNB1|CDC20|CENPA|CENPE|FLNA|ITGB1|KIF2A|KIF11|KIFC1|KPNB1|MAD2L1|NEK2|PKHD1|PLK1|RAN|AURKA|TBCE|TTK|PRC1|SMC3|ZW10|KIF3B|KIF23|ESPL1|DLGAP5|CKAP5|TACC3|PIBF1|PLK2|TPX2|FBXW11|CLASP1|SETD2|RACGAP1|SBDS|NUSAP1|SPDL1|INTS13|NSFL1C|SPC25|NDEL1|NUF2|ABRAXAS1	-15.97734423879639	0	37.0	0.0	0.0	-25.212328915940358	4.692504695853201
0	0	1	0	0	0	0.0	0.0	-7.136061629121441	0.0	0.0	0.0	GO:0002831	M001000	1	0	GO Biological Processes	19	regulation of response to biotic stimulus	19_GO:0050896 response to stimulus	-17.779009933892794	2.9473891550181106	10.551818974466883	30211	351	2307	79	3.4243606415257912	0.37861668363837725	329|330|383|708|1398|1813|2033|2069|2547|3273|3326|3329|3428|3553|3592|3659|3822|3902|3916|3929|4068|4153|4321|5058|5063|5469|5495|5591|5770|5771|6352|6772|6777|6895|7128|7189|7301|7804|8767|8772|9140|9437|9447|9636|9782|10084|10125|10133|10392|10622|10623|11140|11221|23170|23208|23643|25818|25939|29126|29800|50943|51752|54209|54765|55646|56253|56832|57506|64127|79102|79594|79844|80149|81545|1146…	BIRC2|BIRC3|ARG1|C1QBP|CRK|DRD2|EP300|EREG|XRCC6|HRG|HSP90AB1|HSPD1|IFI16|IL1B|IL12A|IRF1|KLRC2|LAG3|LAMP1|LBP|SH2D1A|MBL2|MMP12|PAK1|PAK3|MED1|PPM1B|PRKDC|PTPN1|PTPN2|CCL5|STAT1|STAT5B|TARBP2|TNFAIP3|TRAF6|TYRO3|LRP8|RIPK2|FADD|ATG12|NCR1|AIM2|ISG15|MATR3|PQBP1|RASGRP1|OPTN|NOD1|POLR3G|POLR3C|CDC37|DUSP10|TTLL12|SYT11|LY96|KLK5|SAMHD1|CD274|ZDHHC1|FOXP3|ERAP1|TREM2|TRIM44|LYAR|CRTAM|IFNK|MAVS|NO…	-15.900809280874693	0	31.0	0.0	0.0	-27.037687589570105	3.117943319503788
0	1	1	0	0	0	0.0	-4.017821814352326	-3.3149781541475947	0.0	0.0	0.0	GO:1903532	M011000	2	0	GO Biological Processes	19	positive regulation of secretion by cell	19_GO:0051179 localization	-17.752416455304754	3.2499438395995686	10.757435453439502	30211	274	2307	68	2.9475509319462505	0.35213574434294026	114|136|552|668|952|1601|1813|1906|2243|2266|2746|2752|2822|2850|2922|3091|3552|3553|3624|3651|3814|3822|3916|4628|5028|5467|5478|5715|5873|5874|5950|6386|6622|6664|6690|6717|6804|6810|6845|6869|7040|7424|7447|7784|7879|8111|8431|8447|8941|9255|9367|9545|9607|10059|10802|23332|25924|27063|27183|27230|51714|54209|55107|55737|56262|90550|91608|114899	ADCY8|ADORA2B|AVPR1A|FOXL2|CD38|DAB2|DRD2|EDN1|FGA|FGG|GLUD1|GLUL|GPLD1|GPR27|GRP|HIF1A|IL1A|IL1B|INHBA|PDX1|KISS1|KLRC2|LAMP1|MYH10|P2RY1|PPARD|PPIA|PSMD9|RAB27A|RAB27B|RBP4|SDCBP|SNCA|SOX11|SPINK1|SRI|STX1A|STX4|VAMP7|TACR1|TGFB1|VEGFC|VSNL1|ZP3|RAB7A|GPR68|NR0B2|DOC2B|CDK5R2|AIMP1|RAB9A|RAB3D|CARTPT|DNM1L|SEC24A|CLASP1|MYRIP|ANKRD1|VPS4A|SERP1|SELENOT|TREM2|ANO1|VPS35|LRRC8A|MCU|RASL10B|C1QTNF3	-15.87633949591651	0	4.0	0.0	0.0	-42.88071827860668	5.335147457817592
0	1	1	0	0	1	0.0	-10.516258349063722	-3.5230228746233547	0.0	0.0	-7.794418243260766	GO:0042273	M011001	3	0	GO Biological Processes	19	ribosomal large subunit biogenesis	19_GO:0009987 cellular process	-17.70379425611868	6.002040890044792	12.218418458998645	30211	72	2307	33	1.4304291287386215	0.24721840967307082	3692|4809|4839|4869|6129|6152|8886|10969|11224|23212|23246|23481|23560|26155|26156|51154|51388|51491|54475|54663|54680|55027|55052|55299|55759|55794|84154|84231|84365|90441|115416|220064|285855	EIF6|SNU13|NOP2|NPM1|RPL7|RPL24|DDX18|EBNA1BP2|RPL35|RRS1|BOP1|PES1|GTPBP4|NOC2L|RSL1D1|MRTO4|NIP7|NOP16|NLE1|WDR74|ZNHIT6|HEATR3|MRPL20|BRIX1|WDR12|DDX28|RPF2|TRAF7|NIFK|ZNF622|MALSU1|LTO1|RPL7L1	-15.829830656043834	0	69.0	1.0	1.0	-17.70379425611868	9.603265424071667
0	0	1	1	0	0	0.0	0.0	-10.79240014007475	-9.67066894687262	0.0	0.0	GO:0000819	M001100	2	0	GO Biological Processes	19	sister chromatid segregation	19_GO:0009987 cellular process	-17.55416170361391	4.274180633819776	11.324127771697002	30211	144	2307	47	2.037277850021673	0.29412487577641083	699|701|891|991|1062|3833|3837|4085|4361|4751|5119|5347|5901|7153|8697|9055|9113|9126|9183|9493|9700|9787|9928|10051|10464|10615|23212|23310|23397|23636|25836|27183|29127|51203|54892|54908|57132|80218|81930|83540|83903|90417|91272|128866|151246|151648|157570	BUB1|BUB1B|CCNB1|CDC20|CENPE|KIFC1|KPNB1|MAD2L1|MRE11|NEK2|CHMP1A|PLK1|RAN|TOP2A|CDC23|PRC1|LATS1|SMC3|ZW10|KIF23|ESPL1|DLGAP5|KIF14|SMC4|PIBF1|SPAG5|RRS1|NCAPD3|NCAPH|NUP62|NIPBL|VPS4A|RACGAP1|NUSAP1|NCAPG2|SPDL1|CHMP1B|NAA50|KIF18A|NUF2|HASPIN|KNSTRN|BOD1|CHMP4B|SGO2|SGO1|ESCO2	-15.682301228626828	0	3.0	0.0	0.0	-44.5463905757267	5.102089068278925
0	1	1	1	0	0	0.0	-2.243228782942248	-6.1685809906622335	-4.563462128073965	0.0	0.0	GO:0051783	M011100	3	0	GO Biological Processes	19	regulation of nuclear division	19_GO:0050789 regulation of biological process	-17.465648283556	4.333716901641235	11.327156187333767	30211	139	2307	46	1.9939315127871695	0.29104343351323164	324|652|699|701|858|891|940|991|995|1063|1613|1906|1950|2069|3209|3481|3552|3553|4085|4288|4488|4751|5155|5347|6790|7039|7175|7272|8621|8697|9183|9585|9700|9787|10419|10459|10635|23236|23636|27085|51203|54908|55795|79866|157313|348654	APC|BMP4|BUB1|BUB1B|CAV2|CCNB1|CD28|CDC20|CDC25C|CENPF|DAPK3|EDN1|EGF|EREG|HOXA13|IGF2|IL1A|IL1B|MAD2L1|MKI67|MSX2|NEK2|PDGFB|PLK1|AURKA|TGFA|TPR|TTK|CDK13|CDC23|ZW10|KIF20B|ESPL1|DLGAP5|PRMT5|MAD2L2|RAD51AP1|PLCB1|NUP62|MTBP|NUSAP1|SPDL1|PCID2|BORA|CDCA2|GEN1	-15.597057172303389	0	63.0	0.0	0.0	-18.485418064526264	4.955001815860073
0	0	1	0	0	0	0.0	0.0	-9.838674276341084	0.0	0.0	0.0	GO:0022409	M001000	1	0	GO Biological Processes	19	positive regulation of cell-cell adhesion	19_GO:0022610 biological adhesion	-17.464741706636335	3.1500870650656827	10.597115666576455	30211	291	2307	70	3.034243606415258	0.3571170786726588	207|857|916|921|939|940|941|960|970|1947|1948|2056|2243|2266|2309|2736|3142|3170|3329|3481|3552|3553|3559|3569|3586|3592|3606|3654|3676|3932|4838|4860|5290|5329|5590|5788|6352|6363|6375|6777|7037|7070|7189|7494|7704|7784|8613|8740|8767|8772|8808|8876|8943|9435|10125|10563|10630|10673|10808|11221|22920|27177|29126|29851|30835|50943|64127|80380|89780|259307	AKT1|CAV1|CD3E|CD5|CD27|CD28|CD80|CD44|CD70|EFNB1|EFNB2|EPO|FGA|FGG|FOXO3|GLI2|HLX|FOXA2|HSPD1|IGF2|IL1A|IL1B|IL2RA|IL6|IL10|IL12A|IL18|IRAK1|ITGA4|LCK|NODAL|PNP|PIK3CA|PLAUR|PRKCZ|PTPRC|CCL5|CCL19|XCL1|STAT5B|TFRC|THY1|TRAF6|XBP1|ZBTB16|ZP3|PLPP3|TNFSF14|RIPK2|FADD|IL1RL2|VNN1|AP3D1|CHST2|RASGRP1|CXCL13|PDPN|TNFSF13B|HSPH1|DUSP10|KIFAP3|IL36B|CD274|ICOS|CD209|FOXP3|NOD2|PDCD1LG2|WNT3A|IL4I1	-15.597057172303389	0	15.0	0.0	0.0	-31.957137201978334	3.559904217219858
0	1	1	1	0	0	0.0	-3.3181787874268065	-5.0051845847189425	-2.1106048181288135	0.0	0.0	GO:0019439	M011100	3	0	GO Biological Processes	19	aromatic compound catabolic process	19_GO:0008152 metabolic process	-17.41566827584207	2.9797829568431413	10.46136245578221	30211	334	2307	76	3.29432162982228	0.3716081151374745	328|644|668|955|957|1244|1543|2081|2107|2935|3163|3242|3304|3620|3646|3704|4363|4860|4907|4939|5053|5169|5433|5436|6741|6999|7378|7498|7812|8635|8882|8942|9337|9652|9704|9775|9939|10599|11164|11332|22894|23019|23049|23498|23708|25819|25939|26986|28234|30833|51010|51154|53343|53918|54542|54657|54658|54790|55181|55270|55795|55802|56953|57089|79670|79727|80149|87178|118460|128486|160428|200315|20042…	APEX1|BLVRA|FOXL2|ENTPD6|ENTPD5|ABCC2|CYP1A1|ERN1|ETF1|GSPT1|HMOX2|HPD|HSPA1B|IDO1|EIF3E|ITPA|ABCC1|PNP|NT5E|OAS2|PAH|ENPP3|POLR2D|POLR2G|SSB|TDO2|UPP1|XDH|CSDE1|RNASET2|ZPR1|KYNU|CNOT8|TTC37|DHX34|EIF4A3|RBM8A|SLCO1B1|NUDT5|ACOT7|DIS3|CNOT1|SMG1|HAAO|GSPT2|NOCT|SAMHD1|PABPC1|SLCO1B3|NT5C|EXOSC3|MRTO4|NUDT9|PELO|RC3H2|UGT1A4|UGT1A1|TET2|SMG8|NUDT15|PCID2|DCP1A|NT5M|ENTPD7|TUT7|LIN28A|ZC3H12A|PNPT…	-15.550056750131988	0	59.0	0.0	0.0	-18.813585024910385	3.9151082094387775
1	1	1	0	0	0	-2.0411752952714988	-4.354863830636161	-3.1811542603326233	0.0	0.0	0.0	GO:0046883	M111000	3	0	GO Biological Processes	19	regulation of hormone secretion	19_GO:0023052 signaling	-17.40226991414721	3.4580825907223827	10.783322026347061	30211	231	2307	61	2.644126571304725	0.33403994360083117	114|668|952|1113|1374|1394|1601|1813|1906|2243|2266|2281|2746|2752|2822|2850|2922|3091|3170|3172|3358|3553|3569|3624|3651|3667|3814|4843|5028|5467|5715|5950|6352|6566|6664|6690|6717|6804|6810|6845|6869|7447|8074|8111|8431|8447|9024|9255|9607|25924|26056|27230|51714|55107|56262|84300|90550|91608|114899|133308|252983	ADCY8|FOXL2|CD38|CHGA|CPT1A|CRHR1|DAB2|DRD2|EDN1|FGA|FGG|FKBP1B|GLUD1|GLUL|GPLD1|GPR27|GRP|HIF1A|FOXA2|HNF4A|HTR2C|IL1B|IL6|INHBA|PDX1|IRS1|KISS1|NOS2|P2RY1|PPARD|PSMD9|RBP4|CCL5|SLC16A1|SOX11|SPINK1|SRI|STX1A|STX4|VAMP7|TACR1|VSNL1|FGF23|GPR68|NR0B2|DOC2B|BRSK2|AIMP1|CARTPT|MYRIP|RAB11FIP5|SERP1|SELENOT|ANO1|LRRC8A|UQCC2|MCU|RASL10B|C1QTNF3|SLC9B2|STXBP4	-15.538721549000904	0	4.0	0.0	0.0	-42.88071827860668	5.335147457817592
0	0	1	0	0	0	0.0	0.0	-3.5300254056540856	0.0	0.0	0.0	GO:0007507	M001000	1	0	GO Biological Processes	19	heart development	19_GO:0032502 developmental process	-17.31419150801511	2.488601992651916	10.055246306773036	30211	542	2307	103	4.464672735153879	0.4299847130292211	70|88|90|133|287|639|652|1280|1386|1482|1767|1855|1906|1942|1982|2033|2050|2138|2200|2316|2335|2348|2626|2736|3084|3091|3192|3209|3552|3688|3784|4000|4036|4091|4331|4488|4522|4625|4838|5066|5125|5155|5467|5469|5591|5606|5629|5663|5727|5754|5950|6331|6464|6474|6495|6548|6648|6664|6717|6789|6899|6926|7040|7054|7132|7139|7422|7423|7481|7490|8313|8320|8557|8828|8862|9096|9242|9782|9965|10052|10413|23…	ACTC1|ACTN2|ACVR1|ADM|ANK2|PRDM1|BMP4|COL2A1|ATF2|NKX2-5|DNAH5|DVL1|EDN1|EFNA1|EIF4G2|EP300|EPHB4|EYA1|FBN1|FLNA|FN1|FOLR1|GATA4|GLI2|NRG1|HIF1A|HNRNPU|HOXA13|IL1A|ITGB1|KCNQ1|LMNA|LRP2|SMAD6|MNAT1|MSX2|MTHFD1|MYH7|NODAL|PAM|PCSK5|PDGFB|PPARD|MED1|PRKDC|MAP2K3|PROX1|PSEN1|PTCH1|PTK7|RBP4|SCN5A|SHC1|SHOX2|SIX1|SLC9A1|SOD2|SOX11|SRI|STK4|TBX1|TBX3|TGFB1|TH|TNFRSF1A|TNNT2|VEGFA|VEGFB|WNT11|WT1|AXIN2…	-15.452696548499862	0	29.0	0.0	0.0	-27.719562942981394	3.062877017440952
1	1	1	0	0	0	-5.426857220845799	-4.800402146901789	-4.8688869399744235	0.0	0.0	0.0	GO:0010876	M111000	3	0	GO Biological Processes	19	lipid localization	19_GO:0051179 localization	-17.297584695080086	2.9183949470555453	10.379723830304286	30211	350	2307	78	3.3810143042912872	0.37629716276436476	225|335|338|550|624|857|1056|1066|1109|1149|1244|1374|1381|1382|1645|1813|2167|2171|2172|2173|2181|2583|3553|3624|3784|3929|3990|4363|4547|4843|4864|5320|5360|5467|5947|5948|5950|6513|6646|6713|6777|8204|8273|8431|8435|8760|9218|9429|9965|10478|10599|10948|10998|10999|23760|25987|27183|27329|28234|30968|50640|51474|56923|57048|57476|64220|64600|84647|84649|114880|128240|128486|140606|219931|25518…	ABCD2|APOA1|APOB|AUP1|BDKRB2|CAV1|CEL|CES1|AKR1C4|CIDEA|ABCC2|CPT1A|CRABP1|CRABP2|AKR1C1|DRD2|FABP4|FABP5|FABP6|FABP7|ACSL3|B4GALNT1|IL1B|INHBA|KCNQ1|LBP|LIPC|ABCC1|MTTP|NOS2|NPC1|PLA2G2A|PLTP|PPARD|RBP1|RBP2|RBP4|SLC2A1|SOAT1|SQLE|STAT5B|NRIP1|SLC10A3|NR0B2|SOAT2|CDS2|VAPA|ABCG2|FGF19|SLC25A17|SLCO1B1|STARD3|SLC27A5|SLC27A4|PITPNB|TSKU|VPS4A|ANGPTL3|SLCO1B3|STOML2|PNPLA8|LIMA1|NMUR2|PLSCR3|GRAMD…	-15.438133478074825	0	70.0	1.0	1.0	-17.297584695080086	4.14241041019789
0	0	1	0	0	0	0.0	0.0	-3.687633755667302	0.0	0.0	0.0	GO:0043086	M001000	1	0	GO Biological Processes	19	negative regulation of catalytic activity	19_GO:0065007 biological regulation	-17.263335402788666	2.199221089482061	9.795310855339636	30211	786	2307	132	5.721716514954486	0.48355424974678657	207|302|308|324|325|329|330|335|402|652|701|815|857|939|960|991|1029|1031|1457|1470|1471|1472|1594|1654|1728|1800|1813|1845|1855|2167|2281|2646|2810|2821|2917|2950|3170|3192|3265|3273|3428|3476|3553|3827|3984|4085|4102|4318|4331|4504|4842|4869|4946|5054|5055|5076|5270|5329|5347|5478|5575|5590|5621|5663|5764|5770|5771|5788|5800|6059|6197|6201|6242|6622|6690|6895|6906|7013|7014|7070|7128|7345|7422|…	AKT1|ANXA2|ANXA5|APC|APCS|BIRC2|BIRC3|APOA1|ARL2|BMP4|BUB1B|CAMK2A|CAV1|CD27|CD44|CDC20|CDKN2A|CDKN2C|CSNK2A1|CST2|CST3|CST4|CYP27B1|DDX3X|NQO1|DPEP1|DRD2|DUSP3|DVL1|FABP4|FKBP1B|GCKR|SFN|GPI|GRM7|GSTP1|FOXA2|HNRNPU|HRAS|HRG|IFI16|IGBP1|IL1B|KNG1|LIMK1|MAD2L1|MAGEA3|MMP9|MNAT1|MT3|NOS1|NPM1|OAZ1|SERPINE1|SERPINB2|PAX2|SERPINE2|PLAUR|PLK1|PPIA|PRKAR1B|PRKCZ|PRNP|PSEN1|PTN|PTPN1|PTPN2|PTPRC|PTPRO|A…	-15.405918355693856	0	71.0	1.0	1.0	-17.263335402788666	2.570571047857567
0	1	1	0	0	0	0.0	-5.151271482029923	-6.735629903141641	0.0	0.0	0.0	GO:0042176	M011000	2	0	GO Biological Processes	19	regulation of protein catabolic process	19_GO:0008152 metabolic process	-17.252107613505288	2.7848364635973066	10.266873618928342	30211	395	2307	84	3.6410923276983094	0.38997609177882214	207|302|324|819|857|991|1263|1457|1459|1471|1595|1601|1855|1942|1950|1956|2295|2316|2822|3084|3304|3326|3416|3553|3586|4036|4085|4478|4534|4843|4946|4953|4983|5245|5270|5347|5601|5663|6201|6386|6622|6790|6872|7128|7480|7879|8312|8554|8667|8975|9113|9349|9491|9978|10075|10134|10197|10213|10273|10459|10755|10769|11236|22954|25976|27351|29978|29979|51377|51514|54209|55270|55737|56776|57154|57520|575…	AKT1|ANXA2|APC|CAMLG|CAV1|CDC20|PLK3|CSNK2A1|CSNK2A2|CST3|CYP51A1|DAB2|DVL1|EFNA1|EGF|EGFR|FOXF2|FLNA|GPLD1|NRG1|HSPA1B|HSP90AB1|IDE|IL1B|IL10|LRP2|MAD2L1|MSN|MTM1|NOS2|OAZ1|ODC1|OPHN1|PHB1|SERPINE2|PLK1|MAPK9|PSEN1|RPS7|SDCBP|SNCA|AURKA|TAF1|TNFAIP3|WNT10B|RAB7A|AXIN1|PIAS1|EIF3H|USP13|LATS1|RPL23|PSMF1|RBX1|HUWE1|BCAP31|PSME3|PSMD14|STUB1|MAD2L2|GIPC1|PLK2|RNF139|TRIM32|TIPARP|DESI1|UBQLN2|UBQL…	-15.396715252976893	0	61.0	0.0	0.0	-18.733258950147782	3.2343966242081463
1	1	1	0	0	0	-4.110646178154172	-5.332482166443115	-2.4954468966582657	0.0	0.0	0.0	GO:0033559	M111000	3	0	GO Biological Processes	19	unsaturated fatty acid metabolic process	19_GO:0008152 metabolic process	-17.228545192331325	4.958438016841946	11.570907875874548	30211	103	2307	39	1.6905071521456436	0.26839995386223603	231|239|246|247|525|1109|1543|1555|1562|1565|1573|1645|1646|1906|2950|3992|3995|5730|6319|6785|7132|8529|8560|8644|9415|11283|22949|26090|29785|50640|54898|57834|59344|60481|64600|64834|80142|221955|255189	AKR1B1|ALOX12|ALOX15|ALOX15B|ATP6V1B1|AKR1C4|CYP1A1|CYP2B6|CYP2C18|CYP2D6|CYP2J2|AKR1C1|AKR1C2|EDN1|GSTP1|FADS1|FADS3|PTGDS|SCD|ELOVL4|TNFRSF1A|CYP4F2|DEGS1|AKR1C3|FADS2|CYP4F8|PTGR1|ABHD12|CYP2S1|PNPLA8|ELOVL2|CYP4F11|ALOXE3|ELOVL5|PLA2G2F|ELOVL1|PTGES2|DAGLB|PLA2G4F	-15.375168123038256	0	13.0	0.0	0.0	-33.5687888079011	6.379791715292366
0	1	0	0	0	0	0.0	-4.2645128683789215	0.0	0.0	0.0	0.0	GO:0040008	M010000	1	0	GO Biological Processes	19	regulation of growth	19_GO:0040007 growth	-17.159315256930157	2.321450526066911	9.869671848041051	30211	660	2307	117	5.071521456436931	0.45681840857585965	207|247|552|598|652|952|1029|1031|1382|1435|1457|1482|1594|1601|1654|1813|1839|1906|1956|1982|2017|2147|2203|2335|2539|2664|2810|3091|3142|3172|3249|3273|3304|3373|3481|3484|3624|3872|3984|4131|4133|4489|4504|4534|4654|5245|5270|5290|5467|5479|5515|5629|5727|5830|5950|6197|6386|6464|6495|6548|6777|6789|7040|7086|7422|7473|7481|7486|7490|7784|8091|8482|8607|8614|8882|9043|9113|9133|9518|9564|9643|…	AKT1|ALOX15B|AVPR1A|BCL2L1|BMP4|CD38|CDKN2A|CDKN2C|CRABP2|CSF1|CSNK2A1|NKX2-5|CYP27B1|DAB2|DDX3X|DRD2|HBEGF|EDN1|EGFR|EIF4G2|CTTN|F2|FBP1|FN1|G6PD|GDI1|SFN|HIF1A|HLX|HNF4A|HPN|HRG|HSPA1B|HYAL1|IGF2|IGFBP1|INHBA|KRT17|LIMK1|MAP1B|MAP2|MT1A|MT3|MTM1|MYOD1|PHB1|SERPINE2|PIK3CA|PPARD|PPIB|PPP2CA|PROX1|PTCH1|PEX5|RBP4|RPS6KA3|SDCBP|SHC1|SIX1|SLC9A1|STAT5B|STK4|TGFB1|TKT|VEGFA|WNT3|WNT11|WRN|WT1|ZP3|HM…	-15.307944170334686	0	72.0	1.0	1.0	-17.159315256930157	2.762302909622887
0	1	1	0	0	1	0.0	-5.442487466684857	-3.4705754749416307	0.0	0.0	-4.7355040957931225	GO:0046390	M011001	3	0	GO Biological Processes	19	ribose phosphate biosynthetic process	19_GO:0008152 metabolic process	-17.09045553872331	3.9682914975502745	10.993123753383866	30211	165	2307	50	2.167316861725184	0.3031652295213353	47|109|114|132|158|271|353|471|514|518|1503|1716|1723|1836|2181|2539|3614|3615|4830|4831|5160|5471|5631|5836|6785|7040|7086|7371|7372|7378|8833|9551|10165|10606|10861|11332|23305|26289|30968|51703|54898|55312|56474|60481|64834|79646|80025|84532|283458|432369	ACLY|ADCY3|ADCY8|ADK|ADSL|AMPD2|APRT|ATIC|ATP5F1E|ATP5MC3|CTPS1|DGUOK|DHODH|SLC26A2|ACSL3|G6PD|IMPDH1|IMPDH2|NME1|NME2|PDHA1|PPAT|PRPS1|PYGL|ELOVL4|TGFB1|TKT|UCK2|UMPS|UPP1|GMPS|ATP5MF|SLC25A13|PAICS|SLC26A1|ACOT7|ACSL6|AK5|STOML2|ACSL5|ELOVL2|RFK|CTPS2|ELOVL5|ELOVL1|PANK3|PANK2|ACSS1|NME2P1|ATP5F1EP2	-15.241081211883916	0	19.0	0.0	0.0	-30.33088915879223	4.456658156028369
0	0	1	0	0	0	0.0	0.0	-7.539697549476857	0.0	0.0	0.0	GO:0002699	M001000	1	0	GO Biological Processes	19	positive regulation of immune effector process	19_GO:0002376 immune system process	-17.03767231460355	3.326644364277025	10.578622669053741	30211	248	2307	63	2.730819245773732	0.33932066482595813	136|383|563|940|941|2821|3098|3142|3329|3553|3569|3586|3592|3606|3822|3902|3916|3929|4049|4068|4153|4436|4843|5169|5245|5590|5788|5950|6363|6375|6777|6810|6845|7037|7040|7189|7494|7784|7855|8140|8482|8767|8772|8832|9188|10125|10417|10459|25818|27342|50943|51010|51704|54209|55183|56253|57506|64127|79915|81545|114836|118460|148022	ADORA2B|ARG1|AZGP1|CD28|CD80|GPI|HK1|HLX|HSPD1|IL1B|IL6|IL10|IL12A|IL18|KLRC2|LAG3|LAMP1|LBP|LTA|SH2D1A|MBL2|MSH2|NOS2|ENPP3|PHB1|PRKCZ|PTPRC|RBP4|CCL19|XCL1|STAT5B|STX4|VAMP7|TFRC|TGFB1|TRAF6|XBP1|ZP3|FZD5|SLC7A5|SEMA7A|RIPK2|FADD|CD84|DDX21|RASGRP1|SPON2|MAD2L2|KLK5|RABGEF1|FOXP3|EXOSC3|GPRC5B|TREM2|RIF1|CRTAM|MAVS|NOD2|ATAD5|FBXO38|SLAMF6|EXOSC6|TICAM1	-15.19028560899967	0	73.0	1.0	1.0	-17.03767231460355	4.676914979255682
1	1	1	0	0	0	-3.5312981710607017	-3.8625601768815985	-2.965612308427876	0.0	0.0	0.0	GO:0006631	M111000	3	0	GO Biological Processes	19	fatty acid metabolic process	19_GO:0008152 metabolic process	-16.991484797824757	2.981713180620853	10.327959129399112	30211	325	2307	74	3.2076289553532726	0.3668502586556658	47|127|225|231|239|246|247|525|570|1056|1066|1109|1374|1543|1555|1562|1565|1573|1645|1646|1906|2181|2194|2678|2950|3295|3990|3992|3995|5066|5467|5730|5830|6296|6319|6622|6785|7054|7132|7306|7494|8529|8560|8644|9415|10478|10998|10999|11283|11332|22949|23305|26090|27329|29785|50640|51495|51703|54576|54898|57834|59344|60481|64600|64834|80142|80221|80339|83667|84532|160428|221955|255189|283748	ACLY|ADH4|ABCD2|AKR1B1|ALOX12|ALOX15|ALOX15B|ATP6V1B1|BAAT|CEL|CES1|AKR1C4|CPT1A|CYP1A1|CYP2B6|CYP2C18|CYP2D6|CYP2J2|AKR1C1|AKR1C2|EDN1|ACSL3|FASN|GGT1|GSTP1|HSD17B4|LIPC|FADS1|FADS3|PAM|PPARD|PTGDS|PEX5|ACSM3|SCD|SNCA|ELOVL4|TH|TNFRSF1A|TYRP1|XBP1|CYP4F2|DEGS1|AKR1C3|FADS2|SLC25A17|SLC27A5|SLC27A4|CYP4F8|ACOT7|PTGR1|ACSL6|ABHD12|ANGPTL3|CYP2S1|PNPLA8|HACD3|ACSL5|UGT1A8|ELOVL2|CYP4F11|ALOXE3|ELOV…	-15.146076658202963	0	13.0	0.0	0.0	-33.5687888079011	6.379791715292366
0	1	1	0	0	0	0.0	-3.2971615463650394	-2.1765039331596667	0.0	0.0	0.0	GO:0070372	M011000	2	0	GO Biological Processes	19	regulation of ERK1 and ERK2 cascade	19_GO:0023052 signaling	-16.967670015697763	3.03172366500947	10.35559763862149	30211	311	2307	72	3.120936280884265	0.3620208803696522	246|467|652|960|1139|1230|1601|1813|1845|1846|1956|2056|2243|2264|2266|2335|2626|2950|3084|3265|3358|3552|3553|4504|4838|5028|5155|5245|5314|5320|5590|5770|5771|5788|5908|6278|6352|6355|6363|6364|6369|6375|6464|7040|7066|7936|8074|8482|8767|9270|9965|10125|10344|10392|10419|10457|11221|26281|50507|51074|54209|54550|55532|59272|64127|81610|84231|114609|168667|195827|201163|389658	ALOX15|ATF3|BMP4|CD44|CHRNA7|CCR1|DAB2|DRD2|DUSP3|DUSP4|EGFR|EPO|FGA|FGFR4|FGG|FN1|GATA4|GSTP1|NRG1|HRAS|HTR2C|IL1A|IL1B|MT3|NODAL|P2RY1|PDGFB|PHB1|PKHD1|PLA2G2A|PRKCZ|PTPN1|PTPN2|PTPRC|RAP1B|S100A7|CCL5|CCL8|CCL19|CCL20|CCL24|XCL1|SHC1|TGFB1|THPO|NELFE|FGF23|SEMA7A|RIPK2|ITGB1BP1|FGF19|RASGRP1|CCL26|NOD1|PRMT5|GPNMB|DUSP10|FGF20|NOX4|APIP|TREM2|NECAB2|SLC30A10|ACE2|NOD2|FAM83D|TRAF7|TIRAP|BMPER|…	-15.124231468938873	0	10.0	0.0	0.0	-34.78456846478876	3.859685624985741
0	1	0	1	0	0	0.0	-3.8802970978235165	0.0	-4.369497849410854	0.0	0.0	GO:0009314	M010100	2	0	GO Biological Processes	19	response to radiation	19_GO:0050896 response to stimulus	-16.870181063989875	2.67376299510116	10.063201724528339	30211	431	2307	88	3.8144776766363244	0.398793981486348	15|40|142|207|468|578|595|598|641|675|993|1233|1258|1263|1497|1788|1813|1956|1965|2033|2071|2074|2138|2177|2547|2792|2956|2978|3091|3198|3265|3297|3309|3373|3428|3552|3592|3688|3735|3746|4311|4312|4318|4436|4609|4869|5429|5499|5591|5788|6648|6785|6872|7054|7295|7486|7516|8438|10413|10635|10714|10856|11073|22954|23596|23657|25769|25788|25836|26155|50943|51514|51776|54112|55159|57646|63979|79913|84…	AANAT|ASIC2|PARP1|AKT1|ATF4|BAK1|CCND1|BCL2L1|BLM|BRCA2|CDC25A|CCR4|CNGB1|PLK3|CTNS|DNMT3A|DRD2|EGFR|EIF2S1|EP300|ERCC3|ERCC6|EYA1|FANCD2|XRCC6|GNGT1|MSH6|GUCA1A|HIF1A|HOXA1|HRAS|HSF1|HSPA5|HYAL1|IFI16|IL1A|IL12A|ITGB1|KARS1|KCNC1|MME|MMP1|MMP9|MSH2|MYC|NPM1|POLH|PPP1CA|PRKDC|PTPRC|SOD2|ELOVL4|TAF1|TH|TXN|WRN|XRCC2|RAD54L|YAP1|RAD51AP1|POLD3|RUVBL2|TOPBP1|TRIM32|OPN3|SLC7A11|SLC24A2|RAD54B|NIPBL|…	-15.028703217996513	0	64.0	0.0	0.0	-18.478587356560276	3.5714623477952476
0	1	1	0	0	0	0.0	-7.70787275032779	-3.342875200814743	0.0	0.0	0.0	GO:0032386	M011000	2	0	GO Biological Processes	19	regulation of intracellular transport	19_GO:0051179 localization	-16.852435007040196	2.9405752863583623	10.254185375804632	30211	334	2307	75	3.250975292587776	0.3692379533476404	88|302|652|1128|1263|1459|1601|2316|2664|2810|3265|3326|3553|3916|4131|4133|4478|4641|4946|5174|5621|5663|5770|5901|5905|7040|7139|7175|7295|7531|7545|7855|8882|8898|8934|9024|9221|9270|9585|9972|10075|10113|10134|10411|10615|10938|11052|11236|23379|27429|29072|30846|51024|51308|51547|51569|51614|54543|55612|55696|55737|55781|56681|57506|57602|79628|79809|80149|81555|81565|116150|118424|123745|12…	ACTN2|ANXA2|BMP4|CHRM1|PLK3|CSNK2A2|DAB2|FLNA|GDI1|SFN|HRAS|HSP90AB1|IL1B|LAMP1|MAP1B|MAP2|MSN|MYO1C|OAZ1|PDZK1|PRNP|PSEN1|PTPN1|RAN|RANGAP1|TGFB1|TNNT2|TPR|TXN|YWHAE|ZIC1|FZD5|ZPR1|MTMR2|RAB29|BRSK2|NOLC1|ITGB1BP1|KIF20B|NUP153|HUWE1|PREB|BCAP31|RAPGEF3|SPAG5|EHD1|CPSF6|RNF139|ICE1|HTRA2|SETD2|EHD2|FIS1|REEP2|SIRT7|UFM1|ERGIC3|TOMM7|FERMT1|RBM22|VPS35|RIOK2|SAR1A|MAVS|USP36|SH3TC2|TTC21B|ZC3H12A…	-15.013764452420771	0	7.0	0.0	0.0	-38.139896347473496	3.687043653549139
0	1	1	1	0	0	0.0	-3.976969937220702	-3.255980660173469	-2.0280971139691184	0.0	0.0	GO:0031331	M011100	3	0	GO Biological Processes	19	positive regulation of cellular catabolic process	19_GO:0048518 positive regulation of biological process	-16.85134725453061	2.654868366356528	10.042865294450367	30211	439	2307	89	3.857824013870828	0.40096307730888725	207|225|335|664|857|957|991|1263|1374|1601|1855|1950|2309|2822|3091|3297|3304|3553|3569|3667|4036|4478|4609|5347|5433|5436|5601|5663|5770|5899|6622|6790|6872|7128|7416|8312|8517|8554|8671|8767|8975|9337|9978|10133|10134|10273|10392|10558|10769|11236|22894|22926|22954|23019|23367|25819|26330|26986|27161|27244|29978|29979|51010|51085|54209|54542|54915|55737|55802|57154|57761|64127|79068|79670|79837…	AKT1|ABCD2|APOA1|BNIP3|CAV1|ENTPD5|CDC20|PLK3|CPT1A|DAB2|DVL1|EGF|FOXO3|GPLD1|HIF1A|HSF1|HSPA1B|IL1B|IL6|IRS1|LRP2|MSN|MYC|PLK1|POLR2D|POLR2G|MAPK9|PSEN1|PTPN1|RALB|SNCA|AURKA|TAF1|TNFAIP3|VDAC1|AXIN1|IKBKG|PIAS1|SLC4A4|RIPK2|USP13|CNOT8|RBX1|OPTN|BCAP31|STUB1|NOD1|SPTLC1|PLK2|RNF139|DIS3|ATF6|TRIM32|CNOT1|LARP1|NOCT|GAPDHS|PABPC1|AGO2|SESN1|UBQLN2|UBQLN1|EXOSC3|MLXIPL|TREM2|RC3H2|YTHDF1|VPS35|DC…	-15.013764452420771	0	61.0	0.0	0.0	-18.733258950147782	3.2343966242081463
0	0	1	0	0	0	0.0	0.0	-6.775942255743328	0.0	0.0	0.0	GO:0045165	M001000	1	0	GO Biological Processes	19	cell fate commitment	19_GO:0032502 developmental process	-16.78434479594209	3.32751000163437	10.496167759801834	30211	244	2307	62	2.6874729085392284	0.33669186682464575	90|324|639|652|1482|1745|1746|1906|2138|2290|2626|2736|3084|3170|3209|3236|3569|3662|3688|4654|4838|5076|5307|5591|5629|5663|5727|6495|6899|6926|7004|7041|7473|7475|7477|7480|7481|7482|7490|8320|8456|9096|9113|9496|9760|10630|10890|23135|30812|50943|56603|57057|58524|64843|64919|79577|81029|85440|89780|114836|123169|170302	ACVR1|APC|PRDM1|BMP4|NKX2-5|DLX1|DLX2|EDN1|EYA1|FOXG1|GATA4|GLI2|NRG1|FOXA2|HOXA13|HOXD10|IL6|IRF4|ITGB1|MYOD1|NODAL|PAX2|PITX1|PRKDC|PROX1|PSEN1|PTCH1|SIX1|TBX1|TBX3|TEAD4|TGFB1I1|WNT3|WNT6|WNT7B|WNT10B|WNT11|WNT2B|WT1|EOMES|FOXN1|TBX18|LATS1|TBX4|TOX|PDPN|RAB10|KDM6B|SOX8|FOXP3|CYP26B1|TBX20|DMRT3|ISL2|BCL11B|CDC73|WNT5B|DOCK7|WNT3A|SLAMF6|LEO1|ARX	-14.948696493609452	0	74.0	1.0	1.0	-16.78434479594209	3.32751000163437
1	1	1	0	0	0	-2.651403016867238	-3.3078541405911324	-5.640919311637416	0.0	0.0	0.0	GO:0034976	M111000	3	0	GO Biological Processes	19	response to endoplasmic reticulum stress	19_GO:0050896 response to stimulus	-16.74570552997795	3.484087122161114	10.584029574409573	30211	218	2307	58	2.5140875596012138	0.32593975346384335	246|267|467|468|550|578|595|821|1047|1051|1491|1654|1861|1965|2033|2081|3309|5610|5770|7494|8406|8614|8975|9024|9451|10134|10273|10613|10952|11236|22926|23071|23197|26003|26608|27230|29978|29979|30001|51360|51569|51608|54431|54546|54557|55829|56886|57761|64714|80020|81502|83667|84236|84699|118424|126433|202052|342897	ALOX15|AMFR|ATF3|ATF4|AUP1|BAK1|CCND1|CANX|CLGN|CEBPB|CTH|DDX3X|TOR1A|EIF2S1|EP300|ERN1|HSPA5|EIF2AK2|PTPN1|XBP1|SRPX|STC2|USP13|BRSK2|EIF2AK3|BCAP31|STUB1|ERLIN1|SEC61B|RNF139|ATF6|ERP44|FAF2|GORASP2|TBL2|SERP1|UBQLN2|UBQLN1|ERO1A|MBTPS2|UFM1|GET4|DNAJC10|RNF186|SGTB|SELENOS|UGGT1|TRIB3|PDIA2|FOXRED2|HM13|SESN2|RHBDD1|CREB3L3|UBE2J2|FBXO27|DNAJC18|NCCRP1	-14.911983148681351	0	75.0	1.0	1.0	-16.74570552997795	5.540345436964423
0	1	1	0	0	0	0.0	-2.2407867884157673	-5.430454637610749	0.0	0.0	0.0	GO:0001525	M011000	2	0	GO Biological Processes	19	angiogenesis	19_GO:0032502 developmental process	-16.740051943250737	2.9780729649839914	10.244665771968416	30211	321	2307	73	3.164282618118769	0.36444468645618927	71|90|207|302|652|800|857|1295|1906|1942|1948|1950|2050|2069|2277|2316|2335|2752|2822|3091|3204|3273|3606|3688|4691|5054|5140|5228|5290|5294|5469|6278|6355|6464|6733|6789|6899|7039|7045|7070|7422|7423|7424|7494|7855|7857|8503|8828|8862|9255|9270|9289|9451|9496|10411|10672|10855|23129|23210|26585|27329|29072|51752|57057|79733|80025|80149|83700|113026|116150|128240|144455|168667	ACTG1|ACVR1|AKT1|ANXA2|BMP4|CALD1|CAV1|COL8A1|EDN1|EFNA1|EFNB2|EGF|EPHB4|EREG|VEGFD|FLNA|FN1|GLUL|GPLD1|HIF1A|HOXA7|HRG|IL18|ITGB1|NCL|SERPINE1|PDE3B|PGF|PIK3CA|PIK3CG|MED1|S100A7|CCL8|SHC1|SRPK2|STK4|TBX1|TGFA|TGFBI|THY1|VEGFA|VEGFB|VEGFC|XBP1|FZD5|SCG2|PIK3R3|NRP2|APLN|AIMP1|ITGB1BP1|ADGRG1|EIF2AK3|TBX4|RAPGEF3|GNA13|HPSE|PLXND1|JMJD6|GREM1|ANGPTL3|SETD2|ERAP1|TBX20|E2F8|PANK2|ZC3H12A|JAM3|PLCD…	-14.908246979999861	0	29.0	0.0	0.0	-27.719562942981394	3.062877017440952
0	1	1	1	0	0	0.0	-4.637953045996552	-4.012741312975332	-3.3187785586376237	0.0	0.0	GO:0044772	M011100	3	0	GO Biological Processes	19	mitotic cell cycle phase transition	19_GO:0009987 cellular process	-16.726226586668215	3.9609428095918484	10.86521795881519	30211	162	2307	49	2.1239705244906806	0.30018474419974384	586|595|801|815|890|891|898|900|993|994|995|997|1021|1033|1164|1263|1874|1977|1978|2935|3688|4331|4609|5347|6152|6502|6790|6873|6881|7164|7480|8451|8454|8697|8882|9024|9113|9133|10460|10769|11065|23236|23332|51547|55844|64682|128866|131405|144455	BCAT1|CCND1|CALM1|CAMK2A|CCNA2|CCNB1|CCNE1|CCNG1|CDC25A|CDC25B|CDC25C|CDC34|CDK6|CDKN3|CKS2|PLK3|E2F4|EIF4E|EIF4EBP1|GSPT1|ITGB1|MNAT1|MYC|PLK1|RPL24|SKP2|AURKA|TAF2|TAF10|TPD52L1|WNT10B|CUL4A|CUL1|CDC23|ZPR1|BRSK2|LATS1|CCNB2|TACC3|PLK2|UBE2C|PLCB1|CLASP1|SIRT7|PPP2R2D|ANAPC1|CHMP4B|TRIM71|E2F7	-14.896330613224668	0	76.0	1.0	1.0	-16.726226586668215	4.1521879328026055
0	1	1	0	0	0	0.0	-4.885939312562091	-4.588813679443944	0.0	0.0	0.0	GO:0010506	M011000	2	0	GO Biological Processes	19	regulation of autophagy	19_GO:0008152 metabolic process	-16.69884051358297	2.9230718620348006	10.192415588486327	30211	336	2307	75	3.250975292587776	0.3692379533476404	27|207|525|664|1263|1459|1613|1982|2017|2033|2081|2309|2626|3091|3428|3586|4102|4105|4233|4504|4534|4864|5290|5899|6009|6622|7107|7345|7416|7855|8517|8767|8925|8975|8992|9114|9140|9550|9637|10059|10133|10392|10558|10769|22926|22954|23049|23118|23367|27131|27244|27429|29978|29979|54209|55254|55613|55737|57602|57761|60412|64127|79142|79837|80149|83667|92196|116442|128866|143686|148022|201163|219931…	ABL2|AKT1|ATP6V1B1|BNIP3|PLK3|CSNK2A2|DAPK3|EIF4G2|CTTN|EP300|ERN1|FOXO3|GATA4|HIF1A|IFI16|IL10|MAGEA3|MAGEA6|MET|MT3|MTM1|NPC1|PIK3CA|RALB|RHEB|SNCA|GPR137B|UCHL1|VDAC1|FZD5|IKBKG|RIPK2|HERC1|USP13|ATP6V0E1|ATP6V0D1|ATG12|ATP6V1G1|FEZ2|DNM1L|OPTN|NOD1|SPTLC1|PLK2|ATF6|TRIM32|SMG1|TAB2|LARP1|SNX5|SESN1|HTRA2|UBQLN2|UBQLN1|TREM2|TMEM39A|MTMR8|VPS35|USP36|TRIB3|EXOC4|NOD2|PHF23|PIP4K2C|ZC3H12A|SESN…	-14.870845175478857	0	77.0	1.0	1.0	-16.69884051358297	3.3152815042825083
0	0	1	1	0	0	0.0	0.0	-9.731312233813284	-9.993946084737146	0.0	0.0	GO:0000070	M001100	2	0	GO Biological Processes	19	mitotic sister chromatid segregation	19_GO:0009987 cellular process	-16.658020563957702	4.588972988192754	11.183792237111811	30211	117	2307	41	1.7771998266146511	0.27507459951853064	891|991|1062|3833|3837|4085|4751|5119|5347|5901|8697|9055|9126|9183|9493|9700|9787|9928|10051|10464|10615|23212|23310|23397|23636|25836|27183|29127|51203|54892|54908|57132|80218|81930|83540|83903|90417|91272|128866|151246|151648	CCNB1|CDC20|CENPE|KIFC1|KPNB1|MAD2L1|NEK2|CHMP1A|PLK1|RAN|CDC23|PRC1|SMC3|ZW10|KIF23|ESPL1|DLGAP5|KIF14|SMC4|PIBF1|SPAG5|RRS1|NCAPD3|NCAPH|NUP62|NIPBL|VPS4A|RACGAP1|NUSAP1|NCAPG2|SPDL1|CHMP1B|NAA50|KIF18A|NUF2|HASPIN|KNSTRN|BOD1|CHMP4B|SGO2|SGO1	-14.831917579531295	0	3.0	0.0	0.0	-44.5463905757267	5.102089068278925
0	1	1	0	0	0	0.0	-3.965269503928534	-3.290924466146424	0.0	0.0	0.0	GO:0036293	M011000	2	0	GO Biological Processes	19	response to decreased oxygen levels	19_GO:0050896 response to stimulus	-16.618024029214936	3.102733839896452	10.291563489458483	30211	287	2307	68	2.9475509319462505	0.35213574434294026	133|158|207|329|468|664|857|890|952|1139|1263|1386|1543|1788|1813|1906|2030|2033|2056|2071|2155|2277|2309|2792|3091|3163|3297|3552|3654|3709|3751|4000|4049|4504|4609|4842|4843|5066|5163|5165|5228|5230|5328|5351|5366|5467|6326|6513|6548|6648|6781|7037|7054|7422|7423|7424|8614|10273|26608|29923|29979|30001|54209|56776|83990|84709|93649|219736	ADM|ADSL|AKT1|BIRC2|ATF4|BNIP3|CAV1|CCNA2|CD38|CHRNA7|PLK3|ATF2|CYP1A1|DNMT3A|DRD2|EDN1|SLC29A1|EP300|EPO|ERCC3|F7|VEGFD|FOXO3|GNGT1|HIF1A|HMOX2|HSF1|IL1A|IRAK1|ITPR2|KCND2|LMNA|LTA|MT3|MYC|NOS1|NOS2|PAM|PDK1|PDK3|PGF|PGK1|PLAU|PLOD1|PMAIP1|PPARD|SCN2A|SLC2A1|SLC9A1|SOD2|STC1|TFRC|TH|VEGFA|VEGFB|VEGFC|STC2|STUB1|TBL2|HILPDA|UBQLN1|ERO1A|TREM2|FMN2|BRIP1|MGARP|MYOCD|STOX1	-14.79380518866308	0	66.0	0.0	0.0	-18.306530021289905	3.618455273424132
0	1	1	0	0	0	0.0	-4.999752569958675	-4.879644136149949	0.0	0.0	0.0	GO:0031334	M011000	2	0	GO Biological Processes	19	positive regulation of protein-containing complex assembly	19_GO:0048518 positive regulation of biological process	-16.576730120471876	3.6451007467188608	10.627359419056164	30211	194	2307	54	2.340702210663199	0.314779241092903	246|389|402|578|1437|1440|1654|2017|2099|3084|3304|4131|4233|4312|4478|4868|5058|5216|5526|5601|5908|6369|6622|6624|7013|7037|7040|7422|7480|7984|9636|9793|10273|10333|10344|10435|10563|10787|22919|23332|23379|51199|51673|54552|55243|55612|55832|55971|56919|84250|89795|96459|114609|140609	ALOX15|RHOC|ARL2|BAK1|CSF2|CSF3|DDX3X|CTTN|ESR1|NRG1|HSPA1B|MAP1B|MET|MMP1|MSN|NPHS1|PAK1|PFN1|PPP2R5B|MAPK9|RAP1B|CCL24|SNCA|FSCN1|TERF1|TFRC|TGFB1|VEGFA|WNT10B|ARHGEF5|ISG15|CKAP5|STUB1|TLR6|CCL26|CDC42EP2|CXCL13|NCKAP1|MAPRE1|CLASP1|ICE1|NIN|TPPP3|GNL3L|KIRREL1|FERMT1|CAND1|BAIAP2L1|DHX33|SLF1|NAV3|FNIP1|TIRAP|NEK7	-14.754387284918776	0	20.0	0.0	0.0	-30.062571366091262	3.6451007467188608
0	1	1	0	0	0	0.0	-3.673872580569609	-3.648461174940688	0.0	0.0	0.0	GO:0001666	M011000	2	0	GO Biological Processes	19	response to hypoxia	19_GO:0050896 response to stimulus	-16.53810393470666	3.154357256081934	10.300416711767816	30211	274	2307	66	2.860858257477243	0.34707353906111305	133|158|329|664|857|890|952|1139|1263|1386|1543|1788|1813|1906|2030|2033|2056|2071|2155|2277|2309|2792|3091|3163|3297|3552|3654|3709|3751|4000|4049|4504|4609|4842|4843|5066|5163|5165|5228|5230|5328|5351|5366|5467|6326|6513|6548|6648|6781|7037|7054|7422|7423|7424|8614|10273|26608|29923|29979|30001|54209|56776|83990|84709|93649|219736	ADM|ADSL|BIRC2|BNIP3|CAV1|CCNA2|CD38|CHRNA7|PLK3|ATF2|CYP1A1|DNMT3A|DRD2|EDN1|SLC29A1|EP300|EPO|ERCC3|F7|VEGFD|FOXO3|GNGT1|HIF1A|HMOX2|HSF1|IL1A|IRAK1|ITPR2|KCND2|LMNA|LTA|MT3|MYC|NOS1|NOS2|PAM|PDK1|PDK3|PGF|PGK1|PLAU|PLOD1|PMAIP1|PPARD|SCN2A|SLC2A1|SLC9A1|SOD2|STC1|TFRC|TH|VEGFA|VEGFB|VEGFC|STC2|STUB1|TBL2|HILPDA|UBQLN1|ERO1A|TREM2|FMN2|BRIP1|MGARP|MYOCD|STOX1	-14.717629035288677	0	66.0	0.0	0.0	-18.306530021289905	3.618455273424132
0	0	1	0	1	0	0.0	0.0	-7.780435905437779	0.0	-2.050548162714346	0.0	GO:0002696	M001010	2	0	GO Biological Processes	19	positive regulation of leukocyte activation	19_GO:0002376 immune system process	-16.51448807903781	2.675062059393749	9.95182261602415	30211	421	2307	86	3.727785002167317	0.3944138101795063	136|207|857|916|921|939|940|941|952|970|1947|1948|2056|2309|2547|2736|3142|3329|3481|3552|3553|3559|3569|3586|3592|3601|3606|3735|3822|3916|3929|3932|4317|4436|4773|4860|5290|5590|5591|5788|6352|6363|6375|6777|6810|6845|6869|7037|7040|7070|7189|7494|7704|7784|8740|8767|8772|8808|8876|8943|9760|10125|10333|10459|10673|10808|11221|27177|29126|29851|30835|50943|51010|54209|55183|55795|64127|79915|80…	ADORA2B|AKT1|CAV1|CD3E|CD5|CD27|CD28|CD80|CD38|CD70|EFNB1|EFNB2|EPO|FOXO3|XRCC6|GLI2|HLX|HSPD1|IGF2|IL1A|IL1B|IL2RA|IL6|IL10|IL12A|IL15RA|IL18|KARS1|KLRC2|LAMP1|LBP|LCK|MMP8|MSH2|NFATC2|PNP|PIK3CA|PRKCZ|PRKDC|PTPRC|CCL5|CCL19|XCL1|STAT5B|STX4|VAMP7|TACR1|TFRC|TGFB1|THY1|TRAF6|XBP1|ZBTB16|ZP3|TNFSF14|RIPK2|FADD|IL1RL2|VNN1|AP3D1|TOX|RASGRP1|TLR6|MAD2L2|TNFSF13B|HSPH1|DUSP10|IL36B|CD274|ICOS|CD209|…	-14.695873116003954	0	15.0	0.0	0.0	-31.957137201978334	3.559904217219858
0	1	1	0	0	0	0.0	-3.260768097551032	-6.938332266454803	0.0	0.0	0.0	GO:0032989	M011000	2	0	GO Biological Processes	19	cellular component morphogenesis	19_GO:0032502 developmental process	-16.480912384758547	2.399673654277785	9.726253407272514	30211	573	2307	105	4.551365409622887	0.4339422286063285	60|70|71|88|287|598|658|1139|1466|1482|1496|1501|1813|1855|1906|1942|1947|1948|2017|2050|2290|2297|2676|2736|3326|3676|3688|3798|4036|4131|4133|4534|4681|4747|4983|5058|5063|5076|5590|5629|5727|5764|5800|5803|6152|6456|6742|6790|7139|7204|7345|7422|7473|7477|7804|8482|8506|8557|8577|8650|8828|8898|8904|8941|8976|9024|9048|9201|9253|9448|9585|9637|10059|10371|10787|10890|11023|23026|23129|23237|23…	ACTB|ACTC1|ACTG1|ACTN2|ANK2|BCL2L1|BMPR1B|CHRNA7|CSRP2|NKX2-5|CTNNA2|CTNND2|DRD2|DVL1|EDN1|EFNA1|EFNB1|EFNB2|CTTN|EPHB4|FOXG1|FOXD1|GFRA3|GLI2|HSP90AB1|ITGA4|ITGB1|KIF5A|LRP2|MAP1B|MAP2|MTM1|NBL1|NEFL|OPHN1|PAK1|PAK3|PAX2|PRKCZ|PROX1|PTCH1|PTN|PTPRO|PTPRZ1|RPL24|SH3GL2|SSBP1|AURKA|TNNT2|TRIO|UCHL1|VEGFA|WNT3|WNT7B|LRP8|SEMA7A|CNTNAP1|TCAP|TMEFF1|NUMB|NRP2|MTMR2|CPNE1|CDK5R2|WASL|BRSK2|ARTN|DCLK1|…	-14.664149426586283	0	78.0	1.0	1.0	-16.480912384758547	2.4995296652619574
0	0	1	0	0	0	0.0	0.0	-7.5161628996754475	0.0	0.0	0.0	GO:0031349	M001000	1	0	GO Biological Processes	19	positive regulation of defense response	19_GO:0048518 positive regulation of biological process	-16.450739165417154	3.0812616333919784	10.222243425463272	30211	289	2307	68	2.9475509319462505	0.35213574434294026	136|383|940|1051|2033|2069|2167|2547|3428|3553|3569|3592|3606|3620|3735|3822|3902|3916|3929|4049|4068|4153|4317|4321|4363|4792|4818|5054|5058|5063|5294|5320|5469|5591|5733|6352|6369|6622|6777|6845|7098|7132|7189|7784|8717|8767|8772|9447|9782|10084|10125|10133|10392|10622|10623|25818|51704|54209|56253|56670|56832|57506|64127|84699|114609|114836|145741|149628	ADORA2B|ARG1|CD28|CEBPB|EP300|EREG|FABP4|XRCC6|IFI16|IL1B|IL6|IL12A|IL18|IDO1|KARS1|KLRC2|LAG3|LAMP1|LBP|LTA|SH2D1A|MBL2|MMP8|MMP12|ABCC1|NFKBIA|NKG7|SERPINE1|PAK1|PAK3|PIK3CG|PLA2G2A|MED1|PRKDC|PTGER3|CCL5|CCL24|SNCA|STAT5B|VAMP7|TLR3|TNFRSF1A|TRAF6|ZP3|TRADD|RIPK2|FADD|AIM2|MATR3|PQBP1|RASGRP1|OPTN|NOD1|POLR3G|POLR3C|KLK5|GPRC5B|TREM2|CRTAM|SUCNR1|IFNK|MAVS|NOD2|CREB3L3|TIRAP|SLAMF6|C2CD4A|PYHI…	-14.63582034794326	0	31.0	0.0	0.0	-27.037687589570105	3.117943319503788
0	1	1	1	0	0	0.0	-4.237852249808419	-4.079364634081836	-3.1496907038122846	0.0	0.0	GO:0044770	M011100	3	0	GO Biological Processes	19	cell cycle phase transition	19_GO:0009987 cellular process	-16.371466646427322	3.8290531993906156	10.667315339854348	30211	171	2307	50	2.167316861725184	0.3031652295213353	586|595|801|815|890|891|898|900|993|994|995|997|1021|1033|1164|1263|1874|1977|1978|2935|3688|4331|4609|5347|5788|6152|6502|6790|6873|6881|7164|7480|8451|8454|8697|8882|9024|9113|9133|10460|10769|11065|23236|23332|51547|55844|64682|128866|131405|144455	BCAT1|CCND1|CALM1|CAMK2A|CCNA2|CCNB1|CCNE1|CCNG1|CDC25A|CDC25B|CDC25C|CDC34|CDK6|CDKN3|CKS2|PLK3|E2F4|EIF4E|EIF4EBP1|GSPT1|ITGB1|MNAT1|MYC|PLK1|PTPRC|RPL24|SKP2|AURKA|TAF2|TAF10|TPD52L1|WNT10B|CUL4A|CUL1|CDC23|ZPR1|BRSK2|LATS1|CCNB2|TACC3|PLK2|UBE2C|PLCB1|CLASP1|SIRT7|PPP2R2D|ANAPC1|CHMP4B|TRIM71|E2F7	-14.558384171993426	0	76.0	0.0	0.0	-16.726226586668215	4.1521879328026055
0	1	1	1	0	0	0.0	-2.1692007197611285	-7.346660353475312	-4.81615122573073	0.0	0.0	GO:0006261	M011100	3	0	GO Biological Processes	19	DNA-dependent DNA replication	19_GO:0008152 metabolic process	-16.364658285766275	4.331542796172186	10.945531775028167	30211	130	2307	43	1.8638925010836584	0.2815795089765878	641|675|898|990|997|1025|3159|4173|4361|5422|5557|5813|5983|5984|6733|6742|7486|8882|9188|10189|10714|10721|11073|11177|23594|23595|25939|50485|51547|55159|55345|55388|56652|57697|64318|79915|84083|91607|92797|253714|254394|348654|353497	BLM|BRCA2|CCNE1|CDC6|CDC34|CDK9|HMGA1|MCM4|MRE11|POLA1|PRIM1|PURA|RFC3|RFC4|SRPK2|SSBP1|WRN|ZPR1|DDX21|ALYREF|POLD3|POLQ|TOPBP1|BAZ1A|ORC6|ORC3|SAMHD1|SMARCAL1|SIRT7|RFWD3|ZGRF1|MCM10|TWNK|FANCM|NOC3L|ATAD5|ZRANB3|SLFN11|HELB|MMS22L|MCM9|GEN1|POLN	-14.553404422378787	0	79.0	1.0	1.0	-16.364658285766275	4.583376679670567
0	1	0	0	0	0	0.0	-6.533900613563881	0.0	0.0	0.0	0.0	GO:0031400	M010000	1	0	GO Biological Processes	19	negative regulation of protein modification process	19_GO:0048519 negative regulation of biological process	-16.30906501406958	2.4727273030978014	9.730882300463819	30211	519	2307	98	4.247941048981361	0.41989384055928375	207|324|578|624|652|701|801|819|857|991|1029|1031|1813|1845|1855|2167|2281|2539|2810|2950|3304|3553|3984|4085|4091|4101|4869|5079|5347|5478|5515|5575|5590|5591|5621|5663|5770|5771|5788|5800|6201|6456|6622|6690|6872|6895|7040|7070|7128|7345|7498|7529|7531|8613|9043|9113|9270|9320|9349|9467|9555|9636|10459|10464|10527|11137|11221|23560|23603|23624|23636|26155|26585|26973|27342|50943|51085|51547|516…	AKT1|APC|BAK1|BDKRB2|BMP4|BUB1B|CALM1|CAMLG|CAV1|CDC20|CDKN2A|CDKN2C|DRD2|DUSP3|DVL1|FABP4|FKBP1B|G6PD|SFN|GSTP1|HSPA1B|IL1B|LIMK1|MAD2L1|SMAD6|MAGEA2|NPM1|PAX5|PLK1|PPIA|PPP2CA|PRKAR1B|PRKCZ|PRKDC|PRNP|PSEN1|PTPN1|PTPN2|PTPRC|PTPRO|RPS7|SH3GL2|SNCA|SPINK1|TAF1|TARBP2|TGFB1|THY1|TNFAIP3|UCHL1|XDH|YWHAB|YWHAE|PLPP3|SPAG9|LATS1|ITGB1BP1|TRIP12|RPL23|SH3BP5|MACROH2A1|ISG15|MAD2L2|PIBF1|IPO7|PWP1|DUS…	-14.49963209457372	0	71.0	0.0	0.0	-17.263335402788666	2.570571047857567
0	1	1	0	0	0	0.0	-4.660162416879678	-4.938035519838952	0.0	0.0	0.0	GO:0035966	M011000	2	0	GO Biological Processes	19	response to topologically incorrect protein	19_GO:0050896 response to stimulus	-16.281838526419744	4.1499386435649	10.818142612927625	30211	142	2307	45	1.9505851755526658	0.287926186650154	267|467|468|550|578|595|1491|1861|1965|2033|2081|2161|3297|3304|3308|3309|3312|3313|3326|3329|3336|5610|5770|7494|8614|9451|10133|10273|10808|11080|22926|23071|23197|25822|26608|27230|30001|51360|55658|55829|56886|84236|84699|118424|202052	AMFR|ATF3|ATF4|AUP1|BAK1|CCND1|CTH|TOR1A|EIF2S1|EP300|ERN1|F12|HSF1|HSPA1B|HSPA4|HSPA5|HSPA8|HSPA9|HSP90AB1|HSPD1|HSPE1|EIF2AK2|PTPN1|XBP1|STC2|EIF2AK3|OPTN|STUB1|HSPH1|DNAJB4|ATF6|ERP44|FAF2|DNAJB5|TBL2|SERP1|ERO1A|MBTPS2|RNF126|SELENOS|UGGT1|RHBDD1|CREB3L3|UBE2J2|DNAJC18	-14.47421894768735	0	75.0	0.0	0.0	-16.74570552997795	5.540345436964423
1	1	1	0	0	0	-2.0053203109392057	-3.1168029398279233	-2.8987770827758763	0.0	0.0	0.0	GO:0050678	M111000	3	0	GO Biological Processes	19	regulation of epithelial cell proliferation	19_GO:0050789 regulation of biological process	-16.264074959698114	2.764192494335812	9.937801507911308	30211	379	2307	80	3.4677069787602948	0.3809199426141691	207|374|383|595|652|675|857|858|1001|1021|1386|1601|1948|1950|1956|2069|2138|2277|2752|2810|3091|3249|3265|3373|3481|3586|3592|3676|4321|4609|4830|4831|4838|5076|5155|5228|5314|5335|5467|5469|5591|5629|5727|5764|5798|6331|6369|6495|6664|6690|6772|6869|6899|7039|7040|7128|7422|7423|7424|7480|7494|7498|7857|8324|8828|8862|9255|9420|10344|10413|11221|54959|57142|64127|64919|79577|80139|89780|219736|…	AKT1|AREG|ARG1|CCND1|BMP4|BRCA2|CAV1|CAV2|CDH3|CDK6|ATF2|DAB2|EFNB2|EGF|EGFR|EREG|EYA1|VEGFD|GLUL|SFN|HIF1A|HPN|HRAS|HYAL1|IGF2|IL10|IL12A|ITGA4|MMP12|MYC|NME1|NME2|NODAL|PAX2|PDGFB|PGF|PKHD1|PLCG1|PPARD|MED1|PRKDC|PROX1|PTCH1|PTN|PTPRN|SCN5A|CCL24|SIX1|SOX11|SPINK1|STAT1|TACR1|TBX1|TGFA|TGFB1|TNFAIP3|VEGFA|VEGFB|VEGFC|WNT10B|XBP1|XDH|SCG2|FZD7|NRP2|APLN|AIMP1|CYP7B1|CCL26|YAP1|DUSP10|ODAM|RTN4|N…	-14.458261181828982	0	65.0	0.0	0.0	-18.369569206417726	3.6967768161389407
0	1	0	0	0	0	0.0	-7.5117522350122385	0.0	0.0	0.0	0.0	GO:0061024	M010000	1	0	GO Biological Processes	19	membrane organization	19_GO:0009987 cellular process	-16.2075299007935	2.165641251376274	9.446143594062711	30211	774	2307	128	5.548331166016472	0.47660896611091097	207|225|287|302|309|335|338|375|578|598|664|815|819|857|858|1056|1386|1678|1794|1855|1861|1956|2054|2348|2352|3308|3312|3313|3954|4000|4363|4504|4547|4580|4609|4864|5119|5347|5360|5366|5788|5789|5830|6281|6548|6622|6804|6809|6810|6845|7879|8291|8560|8675|8834|8943|8976|9218|9341|9482|9631|9688|10059|10075|10105|10112|10113|10328|10342|10483|10490|10651|10652|10802|10948|11079|22829|23023|23180|23…	AKT1|ABCD2|ANK2|ANXA2|ANXA6|APOA1|APOB|ARF1|BAK1|BCL2L1|BNIP3|CAMK2A|CAMLG|CAV1|CAV2|CEL|ATF2|TIMM8A|DOCK2|DVL1|TOR1A|EGFR|STX2|FOLR1|FOLR3|HSPA4|HSPA8|HSPA9|LETM1|LMNA|ABCC1|MT3|MTTP|MTX1|MYC|NPC1|CHMP1A|PLK1|PLTP|PMAIP1|PTPRC|PTPRD|PEX5|S100A10|SLC9A1|SNCA|STX1A|STX3|STX4|VAMP7|RAB7A|DYSF|DEGS1|STX16|TMEM11|AP3D1|WASL|VAPA|VAMP3|STX8|NUP155|NUP93|DNM1L|HUWE1|PPIF|KIF20A|PREB|EMC8|TFG|SEC23B|VTI…	-14.40351444632993	0	80.0	1.0	1.0	-16.2075299007935	2.5345861823063047
0	0	1	1	0	0	0.0	0.0	-5.4463753026287804	-4.178783447162789	0.0	0.0	GO:0045786	M001100	2	0	GO Biological Processes	19	negative regulation of cell cycle	19_GO:0048519 negative regulation of biological process	-16.121656558623595	2.7908148400804396	9.91108872458165	30211	366	2307	78	3.3810143042912872	0.37629716276436476	90|247|324|595|641|652|699|701|900|990|1021|1029|1031|1063|1263|1386|2074|2177|3586|3624|4085|4361|4436|4751|4869|5347|5526|5591|5933|6300|6878|7013|7014|7040|7128|7175|7272|8091|8260|8883|9031|9113|9183|9232|9555|9700|10457|10459|10527|10769|11073|23026|23378|27085|27183|27429|51347|51512|51514|51776|54475|54908|55159|57099|57551|57646|57795|63967|64848|79577|79733|83990|84142|90381|91607|93649|…	ACVR1|ALOX15B|APC|CCND1|BLM|BMP4|BUB1|BUB1B|CCNG1|CDC6|CDK6|CDKN2A|CDKN2C|CENPF|PLK3|ATF2|ERCC6|FANCD2|IL10|INHBA|MAD2L1|MRE11|MSH2|NEK2|NPM1|PLK1|PPP2R5B|PRKDC|RBL1|MAPK12|TAF6|TERF1|TERF2|TGFB1|TNFAIP3|TPR|TTK|HMGA2|NAA10|NAE1|BAZ1B|LATS1|ZW10|PTTG1|MACROH2A1|ESPL1|GPNMB|MAD2L2|IPO7|PLK2|TOPBP1|MYO16|RRP8|MTBP|VPS4A|HTRA2|TAOK3|GTSE1|DTL|MAP3K20|NLE1|SPDL1|RFWD3|AVEN|TAOK1|USP28|BRINP2|CLSPN|YT…	-14.319432011777907	0	81.0	1.0	1.0	-16.121656558623595	4.489838380085454
0	1	1	0	0	1	0.0	-2.922551968343079	-5.978214009041574	0.0	0.0	-3.6128894112082555	GO:0051054	M011001	3	0	GO Biological Processes	19	positive regulation of DNA metabolic process	19_GO:0048518 positive regulation of biological process	-16.119011962738494	3.3447028336495177	10.285938237698039	30211	231	2307	59	2.5574338968357173	0.3286644775024363	60|142|207|908|940|1736|1956|2074|2138|2187|2264|3297|3326|3569|4361|4436|4609|4751|5063|5155|5591|5788|5983|5984|6950|7014|7037|7040|7203|7486|7490|8550|8607|9643|9760|10097|10111|10459|10574|10575|10576|10635|10694|10856|22948|25792|26585|50507|51010|55183|56776|57634|64210|79618|79915|84142|84250|118460|140609	ACTB|PARP1|AKT1|CCT6A|CD28|DKC1|EGFR|ERCC6|EYA1|FANCB|FGFR4|HSF1|HSP90AB1|IL6|MRE11|MSH2|MYC|NEK2|PAK3|PDGFB|PRKDC|PTPRC|RFC3|RFC4|TCP1|TERF2|TFRC|TGFB1|CCT3|WRN|WT1|MAPKAPK5|RUVBL1|MORF4L2|TOX|ACTR2|RAD50|MAD2L2|CCT7|CCT4|CCT2|RAD51AP1|CCT8|RUVBL2|CCT5|CIZ1|GREM1|NOX4|EXOSC3|RIF1|FMN2|EP400|MMS19|HMBOX1|ATAD5|ABRAXAS1|SLF1|EXOSC6|NEK7	-14.318570968633223	0	32.0	0.0	0.0	-26.96973441708188	4.7288807012474114
0	1	1	0	0	0	0.0	-6.464738717867544	-2.3856238285590683	0.0	0.0	0.0	GO:0071219	M011000	2	0	GO Biological Processes	19	cellular response to molecule of bacterial origin	19_GO:0044419 biological process involved in interspecies interaction between organisms	-16.04072147638898	3.4591522110721264	10.331559479236828	30211	212	2307	56	2.4273948851322062	0.32041317778995	207|383|941|1051|1234|1437|1440|1524|1670|1671|1948|2950|3297|3552|3553|3569|3586|3606|3654|3929|4792|4843|5054|5467|5606|6352|7040|7066|7128|7189|7494|7855|8767|10333|10417|10563|11009|23643|23729|26525|27063|27177|27178|29126|54209|55829|56300|57048|64127|79577|79931|80149|80380|84639|114609|148022	AKT1|ARG1|CD80|CEBPB|CCR5|CSF2|CSF3|CX3CR1|DEFA5|DEFA6|EFNB2|GSTP1|HSF1|IL1A|IL1B|IL6|IL10|IL18|IRAK1|LBP|NFKBIA|NOS2|SERPINE1|PPARD|MAP2K3|CCL5|TGFB1|THPO|TNFAIP3|TRAF6|XBP1|FZD5|RIPK2|TLR6|SPON2|CXCL13|IL24|LY96|SHPK|IL36RN|ANKRD1|IL36B|IL37|CD274|TREM2|SELENOS|IL36G|PLSCR3|NOD2|CDC73|TNIP3|ZC3H12A|PDCD1LG2|IL1F10|TIRAP|TICAM1	-14.242056740309515	0	16.0	0.0	0.0	-31.36187981200065	3.4591522110721264
0	1	1	0	0	0	0.0	-2.7240339622874896	-4.717257320837778	0.0	0.0	0.0	GO:0060284	M011000	2	0	GO Biological Processes	19	regulation of cell development	19_GO:0032502 developmental process	-16.00861697556251	2.4881187689640223	9.647835502340946	30211	500	2307	95	4.11790203727785	0.4136975721522517	207|335|652|708|1382|1398|1524|1601|1745|1746|1813|1982|2147|2200|2243|2266|2290|2316|2335|2664|3091|3552|3553|3569|3984|4036|4049|4131|4133|4311|4504|4609|4654|4673|4747|4838|5047|5063|5270|5583|5591|5624|5663|5744|5764|5789|5803|5881|6009|6281|6474|6664|6790|7040|7070|7132|7422|7424|7473|7516|7804|8111|8313|8482|8650|9253|9270|9283|9928|10097|10371|10413|10419|11023|11221|22938|22954|23129|2323…	AKT1|APOA1|BMP4|C1QBP|CRABP2|CRK|CX3CR1|DAB2|DLX1|DLX2|DRD2|EIF4G2|F2|FBN1|FGA|FGG|FOXG1|FLNA|FN1|GDI1|HIF1A|IL1A|IL1B|IL6|LIMK1|LRP2|LTA|MAP1B|MAP2|MME|MT3|MYC|MYOD1|NAP1L1|NEFL|NODAL|PAEP|PAK3|SERPINE2|PRKCH|PRKDC|PROC|PSEN1|PTHLH|PTN|PTPRD|PTPRZ1|RAC3|RHEB|S100A10|SHOX2|SOX11|AURKA|TGFB1|THY1|TNFRSF1A|VEGFA|VEGFC|WNT3|XRCC2|LRP8|GPR68|AXIN2|SEMA7A|NUMB|NUMBL|ITGB1BP1|GPR37L1|KIF14|ACTR2|SEMA3A…	-14.21172126222189	0	82.0	1.0	1.0	-16.00861697556251	2.9100804315368687
0	0	1	0	0	0	0.0	0.0	-6.256606552828959	0.0	0.0	0.0	GO:0002697	M001000	1	0	GO Biological Processes	19	regulation of immune effector process	19_GO:0002376 immune system process	-15.983588757915353	2.819398038486145	9.886683838200597	30211	353	2307	76	3.29432162982228	0.3716081151374745	136|335|383|563|708|940|941|1398|1524|2821|3098|3142|3329|3553|3569|3586|3592|3606|3662|3822|3902|3916|3929|4049|4068|4153|4436|4843|5169|5245|5590|5788|5950|6363|6375|6777|6810|6845|7037|7040|7098|7189|7494|7784|7855|8140|8482|8767|8772|8832|9188|9437|10125|10417|10459|11221|25818|27342|50943|51010|51704|54209|54542|55183|56253|57506|64127|79915|80149|81545|114836|115352|118460|148022|246778|259…	ADORA2B|APOA1|ARG1|AZGP1|C1QBP|CD28|CD80|CRK|CX3CR1|GPI|HK1|HLX|HSPD1|IL1B|IL6|IL10|IL12A|IL18|IRF4|KLRC2|LAG3|LAMP1|LBP|LTA|SH2D1A|MBL2|MSH2|NOS2|ENPP3|PHB1|PRKCZ|PTPRC|RBP4|CCL19|XCL1|STAT5B|STX4|VAMP7|TFRC|TGFB1|TLR3|TRAF6|XBP1|ZP3|FZD5|SLC7A5|SEMA7A|RIPK2|FADD|CD84|DDX21|NCR1|RASGRP1|SPON2|MAD2L2|DUSP10|KLK5|RABGEF1|FOXP3|EXOSC3|GPRC5B|TREM2|RC3H2|RIF1|CRTAM|MAVS|NOD2|ATAD5|ZC3H12A|FBXO38|SLA…	-14.18845489073102	0	73.0	0.0	0.0	-17.03767231460355	4.676914979255682
0	1	0	1	0	0	0.0	-5.09641216956064	0.0	-2.892908730685867	0.0	0.0	GO:0051493	M010100	2	0	GO Biological Processes	19	regulation of cytoskeleton organization	19_GO:0050789 regulation of biological process	-15.96605961578472	2.4444675624909693	9.600139238941575	30211	525	2307	98	4.247941048981361	0.41989384055928375	27|71|88|119|246|324|335|375|389|390|396|402|1398|1440|1496|1613|1906|2017|2316|2770|3192|3265|3273|3304|3552|3984|4131|4133|4233|4281|4868|4869|5058|5063|5066|5119|5216|5290|5347|5629|5829|5881|6281|6369|6548|6622|6624|6869|7175|7481|7984|8500|8976|9113|9168|9270|9793|9897|10095|10344|10411|10435|10460|10615|10634|10733|10787|10850|22919|22974|23332|23636|25999|26586|29109|29984|51199|51474|5495…	ABL2|ACTG1|ACTN2|ADD2|ALOX15|APC|APOA1|ARF1|RHOC|RND3|ARHGDIA|ARL2|CRK|CSF3|CTNNA2|DAPK3|EDN1|CTTN|FLNA|GNAI1|HNRNPU|HRAS|HRG|HSPA1B|IL1A|LIMK1|MAP1B|MAP2|MET|MID1|NPHS1|NPM1|PAK1|PAK3|PAM|CHMP1A|PFN1|PIK3CA|PLK1|PROX1|PXN|RAC3|S100A10|CCL24|SLC9A1|SNCA|FSCN1|TACR1|TPR|WNT11|ARHGEF5|PPFIA1|WASL|LATS1|TMSB10|ITGB1BP1|CKAP5|WASHC5|ARPC1B|CCL26|RAPGEF3|CDC42EP2|TACC3|SPAG5|GAS2L1|PLK4|NCKAP1|CCL27|M…	-14.172680476166937	0	20.0	0.0	0.0	-30.062571366091262	3.6451007467188608
0	1	1	0	0	0	0.0	-4.130473133382318	-4.01102708852704	0.0	0.0	0.0	GO:0070848	M011000	2	0	GO Biological Processes	19	response to growth factor	19_GO:0050896 response to stimulus	-15.948111411972372	2.496884427059017	9.635358299490749	30211	493	2307	94	4.074555700043346	0.4116074643967336	90|142|207|383|652|658|796|857|890|960|997|1280|1373|1386|1398|1478|1524|1601|1745|1845|1906|1956|2081|2200|2250|2264|2277|2309|2730|3309|3373|3586|3746|4036|4091|4131|4141|4488|4609|4641|4691|4838|4842|5028|5076|5083|5155|5228|5290|5335|5469|5526|5606|5678|5782|5829|6352|6375|6456|6464|6777|6899|7040|7054|7175|7422|7423|7424|7791|7804|8074|8828|8882|9197|9270|9518|9564|9775|9965|10468|10563|1093…	ACVR1|PARP1|AKT1|ARG1|BMP4|BMPR1B|CALCA|CAV1|CCNA2|CD44|CDC34|COL2A1|CPS1|ATF2|CRK|CSTF2|CX3CR1|DAB2|DLX1|DUSP3|EDN1|EGFR|ERN1|FBN1|FGF5|FGFR4|VEGFD|FOXO3|GCLM|HSPA5|HYAL1|IL10|KCNC1|LRP2|SMAD6|MAP1B|MARS1|MSX2|MYC|MYO1C|NCL|NODAL|NOS1|P2RY1|PAX2|PAX9|PDGFB|PGF|PIK3CA|PLCG1|MED1|PPP2R5B|MAP2K3|PSG9|PTPN12|PXN|CCL5|XCL1|SH3GL2|SHC1|STAT5B|TBX1|TGFB1|TH|TPR|VEGFA|VEGFB|VEGFC|ZYX|LRP8|FGF23|NRP2|ZPR…	-14.15647993862411	0	83.0	1.0	1.0	-15.948111411972372	2.5400486525267922
0	1	1	1	0	0	0.0	-4.209303491905423	-3.481018389187318	-2.3280710152788444	0.0	0.0	GO:0097190	M011100	3	0	GO Biological Processes	19	apoptotic signaling pathway	19_GO:0023052 signaling	-15.860641628660991	3.1272506129948434	10.057830852633947	30211	268	2307	64	2.774165583008236	0.34192687097834545	309|468|578|598|664|675|857|916|921|939|940|952|970|1051|1386|1613|1654|2033|2074|2081|2309|2810|2956|3265|3428|3552|3553|3592|3624|5074|5163|5366|5467|5591|5625|6326|6648|6750|7040|7098|7132|7818|8451|8454|8717|8772|9024|10059|10514|10922|22938|23378|27429|30001|51024|54431|54546|57646|57761|79915|84334|90441|92196|148022	ANXA6|ATF4|BAK1|BCL2L1|BNIP3|BRCA2|CAV1|CD3E|CD5|CD27|CD28|CD38|CD70|CEBPB|ATF2|DAPK3|DDX3X|EP300|ERCC6|ERN1|FOXO3|SFN|MSH6|HRAS|IFI16|IL1A|IL1B|IL12A|INHBA|PAWR|PDK1|PMAIP1|PPARD|PRKDC|PRODH|SCN2A|SOD2|SST|TGFB1|TLR3|TNFRSF1A|DAP3|CUL4A|CUL1|TRADD|FADD|BRSK2|DNM1L|MYBBP1A|FASTK|SNW1|RRP8|HTRA2|ERO1A|FIS1|DNAJC10|RNF186|USP28|TRIB3|ATAD5|COA8|ZNF622|DAPL1|TICAM1	-14.07075081688903	0	84.0	1.0	1.0	-15.860641628660991	3.2961115091897186
0	1	1	1	0	1	0.0	-2.0155067455159736	-5.7349126400309745	-3.2595399127149283	0.0	-3.5308522895013286	GO:1904029	M011101	4	0	GO Biological Processes	19	regulation of cyclin-dependent protein kinase activity	19_GO:0008152 metabolic process	-15.830148735280735	4.797310810404838	10.99125751394797	30211	101	2307	37	1.6038144776766363	0.261542577173216	60|207|324|595|641|890|891|898|900|902|904|990|993|995|1022|1029|1031|1033|1164|1956|2810|2965|3326|4331|5155|5347|5629|7128|8812|8941|9113|9133|10527|11140|23560|93649|219736	ACTB|AKT1|APC|CCND1|BLM|CCNA2|CCNB1|CCNE1|CCNG1|CCNH|CCNT1|CDC6|CDC25A|CDC25C|CDK7|CDKN2A|CDKN2C|CDKN3|CKS2|EGFR|SFN|GTF2H1|HSP90AB1|MNAT1|PDGFB|PLK1|PROX1|TNFAIP3|CCNK|CDK5R2|LATS1|CCNB2|IPO7|CDC37|GTPBP4|MYOCD|STOX1	-14.041991636317773	0	85.0	1.0	1.0	-15.830148735280735	5.2381447767663625
0	1	1	0	0	0	0.0	-4.537603130030668	-4.097298239065568	0.0	0.0	0.0	GO:0071363	M011000	2	0	GO Biological Processes	19	cellular response to growth factor stimulus	19_GO:0050896 response to stimulus	-15.773487649196317	2.5400486525267922	9.612531432005131	30211	464	2307	90	3.9011703511053315	0.40311848157500607	90|142|207|383|652|658|796|857|890|960|1280|1373|1386|1398|1478|1524|1601|1745|1845|1906|1956|2081|2200|2250|2264|2277|2309|2730|3309|3373|3586|4036|4091|4131|4141|4488|4609|4641|4691|4838|4842|5076|5083|5155|5228|5290|5335|5469|5526|5606|5678|5782|5829|6352|6375|6456|6464|6777|6899|7040|7054|7422|7423|7424|7791|7804|8074|8828|8882|9197|9270|9518|9564|9775|9965|10468|10563|10938|23768|25805|26281…	ACVR1|PARP1|AKT1|ARG1|BMP4|BMPR1B|CALCA|CAV1|CCNA2|CD44|COL2A1|CPS1|ATF2|CRK|CSTF2|CX3CR1|DAB2|DLX1|DUSP3|EDN1|EGFR|ERN1|FBN1|FGF5|FGFR4|VEGFD|FOXO3|GCLM|HSPA5|HYAL1|IL10|LRP2|SMAD6|MAP1B|MARS1|MSX2|MYC|MYO1C|NCL|NODAL|NOS1|PAX2|PAX9|PDGFB|PGF|PIK3CA|PLCG1|MED1|PPP2R5B|MAP2K3|PSG9|PTPN12|PXN|CCL5|XCL1|SH3GL2|SHC1|STAT5B|TBX1|TGFB1|TH|VEGFA|VEGFB|VEGFC|ZYX|LRP8|FGF23|NRP2|ZPR1|SLC33A1|ITGB1BP1|GDF…	-13.987057369533861	0	83.0	0.0	0.0	-15.948111411972372	2.5400486525267922
0	1	1	0	0	0	0.0	-6.124095287118746	-3.5955435759427954	0.0	0.0	0.0	GO:0009636	M011000	2	0	GO Biological Processes	19	response to toxic substance	19_GO:0050896 response to stimulus	-15.6777807836463	3.316729225463418	10.118791490109198	30211	229	2307	58	2.5140875596012138	0.32593975346384335	127|216|383|468|578|1066|1373|1543|1728|1788|1813|2074|2098|2877|2936|2947|2950|3046|3746|4131|4357|4489|4504|4747|5052|5174|6335|6352|6648|7054|7295|7296|7837|9376|9429|9446|9963|10202|10549|23428|23657|27244|27429|51109|51714|55532|55829|57016|83667|83990|84203|84293|84817|89872|137902|140809|145226|195827	ADH4|ALDH1A1|ARG1|ATF4|BAK1|CES1|CPS1|CYP1A1|NQO1|DNMT3A|DRD2|ERCC6|ESD|GPX2|GSR|GSTM3|GSTP1|HBE1|KCNC1|MAP1B|MPST|MT1A|MT3|NEFL|PRDX1|PDZK1|SCN9A|CCL5|SOD2|TH|TXN|TXNRD1|PXDN|SLC22A8|ABCG2|GSTO1|SLC23A1|DHRS2|PRDX4|SLC7A8|SLC7A11|SESN1|HTRA2|RDH11|SELENOT|SLC30A10|SELENOS|AKR1B10|SESN2|BRIP1|TXNDC2|PRXL2A|TXNDC17|AQP10|PXDNL|SRXN1|RDH12|PRXL2C	-13.893070484378118	0	86.0	1.0	1.0	-15.6777807836463	5.6628592181257975
0	1	1	0	0	0	0.0	-4.103831805137881	-5.821726425208421	0.0	0.0	0.0	GO:0032990	M011000	2	0	GO Biological Processes	19	cell part morphogenesis	19_GO:0032502 developmental process	-15.651753014153053	2.4995296652619574	9.54232839946838	30211	482	2307	92	3.987863025574339	0.4073890833259159	60|598|658|1139|1496|1501|1813|1855|1906|1942|1947|1948|2017|2050|2290|2297|2676|2736|3326|3676|3688|3798|4036|4131|4133|4534|4681|4747|4983|5058|5063|5076|5590|5727|5764|5800|5803|6152|6456|6742|6790|7204|7345|7422|7473|7477|7804|8482|8506|8577|8650|8828|8904|8941|8976|9024|9048|9201|9253|9448|9585|9637|10059|10371|10787|10890|11023|23026|23129|23237|23768|25806|25987|51024|51199|51347|55740|574…	ACTB|BCL2L1|BMPR1B|CHRNA7|CTNNA2|CTNND2|DRD2|DVL1|EDN1|EFNA1|EFNB1|EFNB2|CTTN|EPHB4|FOXG1|FOXD1|GFRA3|GLI2|HSP90AB1|ITGA4|ITGB1|KIF5A|LRP2|MAP1B|MAP2|MTM1|NBL1|NEFL|OPHN1|PAK1|PAK3|PAX2|PRKCZ|PTCH1|PTN|PTPRO|PTPRZ1|RPL24|SH3GL2|SSBP1|AURKA|TRIO|UCHL1|VEGFA|WNT3|WNT7B|LRP8|SEMA7A|CNTNAP1|TMEFF1|NUMB|NRP2|CPNE1|CDK5R2|WASL|BRSK2|ARTN|DCLK1|NUMBL|MAP4K4|KIF20B|FEZ2|DNM1L|SEMA3A|NCKAP1|RAB10|VAX1|MYO…	-13.868755910328991	0	78.0	0.0	0.0	-16.480912384758547	2.4995296652619574
0	0	1	0	0	0	0.0	0.0	-7.250769787777854	0.0	0.0	0.0	GO:0050867	M001000	1	0	GO Biological Processes	19	positive regulation of cell activation	19_GO:0048518 positive regulation of biological process	-15.552931986260598	2.5830301078091016	9.573537938276148	30211	436	2307	86	3.727785002167317	0.3944138101795063	136|207|857|916|921|939|940|941|952|970|1947|1948|2056|2309|2547|2736|3142|3329|3481|3552|3553|3559|3569|3586|3592|3601|3606|3735|3822|3916|3929|3932|4317|4436|4773|4860|5290|5590|5591|5788|6352|6363|6375|6777|6810|6845|6869|7037|7040|7070|7189|7494|7704|7784|8740|8767|8772|8808|8876|8943|9760|10125|10333|10459|10673|10808|11221|27177|29126|29851|30835|50943|51010|54209|55183|55795|64127|79915|80…	ADORA2B|AKT1|CAV1|CD3E|CD5|CD27|CD28|CD80|CD38|CD70|EFNB1|EFNB2|EPO|FOXO3|XRCC6|GLI2|HLX|HSPD1|IGF2|IL1A|IL1B|IL2RA|IL6|IL10|IL12A|IL15RA|IL18|KARS1|KLRC2|LAMP1|LBP|LCK|MMP8|MSH2|NFATC2|PNP|PIK3CA|PRKCZ|PRKDC|PTPRC|CCL5|CCL19|XCL1|STAT5B|STX4|VAMP7|TACR1|TFRC|TGFB1|THY1|TRAF6|XBP1|ZBTB16|ZP3|TNFSF14|RIPK2|FADD|IL1RL2|VNN1|AP3D1|TOX|RASGRP1|TLR6|MAD2L2|TNFSF13B|HSPH1|DUSP10|IL36B|CD274|ICOS|CD209|…	-13.771641346250552	0	15.0	0.0	0.0	-31.957137201978334	3.559904217219858
1	0	1	0	0	0	-2.1760408080190823	0.0	-3.967113384897763	0.0	0.0	0.0	GO:0001501	M101000	2	0	GO Biological Processes	19	skeletal system development	19_GO:0032502 developmental process	-15.365001112437684	2.460340728481171	9.419493496897198	30211	495	2307	93	4.031209362808843	0.4095047001153904	265|302|309|415|652|658|960|1280|1386|1745|1746|1906|2019|2033|2138|2200|2736|2822|3091|3198|3204|3205|3209|3235|3236|3239|3292|3373|3636|4188|4318|4488|4522|4838|5052|5079|5125|5307|5358|5469|5479|5663|5744|5788|5950|6197|6474|6495|6664|6781|6899|6926|7004|7020|7040|7045|7059|7066|7477|7480|7481|7482|7704|8091|8313|9451|9496|9775|10468|23516|25836|25902|25976|25987|27173|27230|28982|29072|50515|…	AMELX|ANXA2|ANXA6|ARSL|BMP4|BMPR1B|CD44|COL2A1|ATF2|DLX1|DLX2|EDN1|EN1|EP300|EYA1|FBN1|GLI2|GPLD1|HIF1A|HOXA1|HOXA7|HOXA9|HOXA13|HOXD9|HOXD10|HOXD13|HSD17B1|HYAL1|INPPL1|MDFI|MMP9|MSX2|MTHFD1|NODAL|PRDX1|PAX5|PCSK5|PITX1|PLS3|MED1|PPIB|PSEN1|PTHLH|PTPRC|RBP4|RPS6KA3|SHOX2|SIX1|SOX11|STC1|TBX1|TBX3|TEAD4|TFAP2A|TGFB1|TGFBI|THBS3|THPO|WNT7B|WNT10B|WNT11|WNT2B|ZBTB16|HMGA2|AXIN2|EIF2AK3|TBX4|EIF4A3|…	-13.585410257305533	0	87.0	1.0	1.0	-15.365001112437684	4.516230299406313
0	1	1	0	0	0	0.0	-3.271160319233982	-9.711813341765687	0.0	0.0	0.0	GO:0030001	M011000	2	0	GO Biological Processes	19	metal ion transport	19_GO:0051179 localization	-15.35896640335128	2.2932957901554865	9.286210878821464	30211	611	2307	107	4.638058084091894	0.43785653655623225	40|287|302|309|478|483|525|774|779|781|815|857|931|1139|1230|1234|1317|1356|1594|1813|1906|2281|2512|2906|3249|3273|3358|3709|3737|3746|3751|3781|3784|3932|3954|4036|4504|5663|5788|6326|6331|6335|6339|6340|6352|6355|6363|6375|6520|6538|6548|6553|6556|6569|6717|7037|7781|8416|8514|8671|8989|9963|10059|10723|10916|10991|11194|23516|24145|25769|25800|26133|27173|28982|29099|29927|30001|30968|51305|5…	ASIC2|ANK2|ANXA2|ANXA6|ATP1A3|ATP1B3|ATP6V1B1|CACNA1B|CACNA1S|CACNA2D1|CAMK2A|CAV1|MS4A1|CHRNA7|CCR1|CCR5|SLC31A1|CP|CYP27B1|DRD2|EDN1|FKBP1B|FTL|GRIN2D|HPN|HRG|HTR2C|ITPR2|KCNA2|KCNC1|KCND2|KCNN2|KCNQ1|LCK|LETM1|LRP2|MT3|PSEN1|PTPRC|SCN2A|SCN5A|SCN9A|SCNN1D|SCNN1G|CCL5|CCL8|CCL19|XCL1|SLC3A2|SLC6A11|SLC9A1|SLC9A5|SLC11A1|SLC34A1|SRI|TFRC|SLC30A3|ANXA9|KCNAB2|SLC4A4|TRPA1|SLC23A1|DNM1L|SLC12A7|MA…	-13.581068706238575	0	88.0	1.0	1.0	-15.35896640335128	3.1458132039239337
0	1	1	0	0	0	0.0	-2.605119842852704	-2.5627175474235258	0.0	0.0	0.0	GO:0007568	M011000	2	0	GO Biological Processes	19	aging	19_GO:0032502 developmental process	-15.354978538320655	3.089916862699259	9.862696341957431	30211	267	2307	63	2.730819245773732	0.33932066482595813	133|267|328|383|552|578|675|796|821|1029|1543|1728|1788|1906|1965|2056|2290|2309|2730|2956|3159|3265|3416|3484|3586|3651|3654|3884|3889|4101|4311|4335|4436|4869|5028|5054|5076|5079|5601|5606|5621|5663|6416|6648|6926|7014|7037|7054|7486|8091|8438|8550|10672|22925|23636|25788|27230|27429|30001|50507|79677|140823|147183	ADM|AMFR|APEX1|ARG1|AVPR1A|BAK1|BRCA2|CALCA|CANX|CDKN2A|CYP1A1|NQO1|DNMT3A|EDN1|EIF2S1|EPO|FOXG1|FOXO3|GCLM|MSH6|HMGA1|HRAS|IDE|IGFBP1|IL10|PDX1|IRAK1|KRT33B|KRT83|MAGEA2|MME|MNT|MSH2|NPM1|P2RY1|SERPINE1|PAX2|PAX5|MAPK9|MAP2K3|PRNP|PSEN1|MAP2K4|SOD2|TBX3|TERF2|TFRC|TH|WRN|HMGA2|RAD54L|MAPKAPK5|GNA13|PLA2R1|NUP62|RAD54B|SERP1|HTRA2|ERO1A|NOX4|SMC6|ROMO1|KRT25	-13.578767423839885	0	89.0	1.0	1.0	-15.354978538320655	3.646809654710759
0	1	1	0	0	0	0.0	-7.385212185797606	-3.746162721122895	0.0	0.0	0.0	GO:0008610	M011000	2	0	GO Biological Processes	19	lipid biosynthetic process	19_GO:0008152 metabolic process	-15.308883706849148	2.3433805580270577	9.310135229321917	30211	570	2307	102	4.421326397919376	0.4279893783318565	47|222|231|239|246|247|335|570|1066|1109|1382|1543|1551|1565|1594|1595|1717|1727|1906|2171|2194|2539|2583|2950|3283|3292|3613|3636|3990|3992|3995|4534|5066|5290|5294|5467|5469|5618|5730|5947|6296|6319|6713|6785|7494|8503|8560|8613|8644|8760|8776|8813|8818|8898|9218|9415|9420|9453|10170|10558|10948|10998|11332|23049|23305|50640|50700|50814|51141|51302|51495|51700|51703|51706|54898|54928|55361|5562…	ACLY|ALDH3B2|AKR1B1|ALOX12|ALOX15|ALOX15B|APOA1|BAAT|CES1|AKR1C4|CRABP2|CYP1A1|CYP3A7|CYP2D6|CYP27B1|CYP51A1|DHCR7|CYB5R3|EDN1|FABP5|FASN|G6PD|B4GALNT1|GSTP1|HSD3B1|HSD17B1|IMPA2|INPPL1|LIPC|FADS1|FADS3|MTM1|PAM|PIK3CA|PIK3CG|PPARD|MED1|PRLR|PTGDS|RBP1|ACSM3|SCD|SQLE|ELOVL4|XBP1|PIK3R3|DEGS1|PLPP3|AKR1C3|CDS2|MTMR1|DPM1|DPM2|MTMR2|VAPA|FADS2|CYP7B1|GGPS1|DHRS9|SPTLC1|STARD3|SLC27A5|ACOT7|SMG1|ACS…	-13.534352650486401	0	13.0	0.0	0.0	-33.5687888079011	6.379791715292366
0	0	1	0	0	0	0.0	0.0	-8.225158251999247	0.0	0.0	0.0	GO:0070663	M001000	1	0	GO Biological Processes	19	regulation of leukocyte proliferation	19_GO:0050789 regulation of biological process	-15.273227169104457	3.1449491277829544	9.870760699169564	30211	254	2307	61	2.644126571304725	0.33403994360083117	383|652|916|940|941|944|952|970|1051|1435|1437|1493|1947|2056|2950|3481|3552|3553|3559|3569|3586|3592|3606|3620|3659|4773|4860|5074|5169|5621|5788|6352|6355|6363|6375|6664|6777|6869|7037|7128|7189|7784|8767|8772|10457|10673|22806|26585|29126|30835|50943|56253|64600|79915|80380|89780|114609|115352|148022|246778|259307	ARG1|BMP4|CD3E|CD28|CD80|TNFSF8|CD38|CD70|CEBPB|CSF1|CSF2|CTLA4|EFNB1|EPO|GSTP1|IGF2|IL1A|IL1B|IL2RA|IL6|IL10|IL12A|IL18|IDO1|IRF1|NFATC2|PNP|PAWR|ENPP3|PRNP|PTPRC|CCL5|CCL8|CCL19|XCL1|SOX11|STAT5B|TACR1|TFRC|TNFAIP3|TRAF6|ZP3|RIPK2|FADD|GPNMB|TNFSF13B|IKZF3|GREM1|CD274|CD209|FOXP3|CRTAM|PLA2G2F|ATAD5|PDCD1LG2|WNT3A|TIRAP|FCRL3|TICAM1|IL27|IL4I1	-13.500369696631275	0	15.0	0.0	0.0	-31.957137201978334	3.559904217219858
0	0	1	0	1	0	0.0	0.0	-7.201114187967247	0.0	-2.309005815662676	0.0	GO:0051251	M001010	2	0	GO Biological Processes	19	positive regulation of lymphocyte activation	19_GO:0002376 immune system process	-15.251836129648876	2.717905308699528	9.573102201656026	30211	371	2307	77	3.3376679670567837	0.37396107739542267	207|857|916|921|939|940|941|952|970|1947|1948|2056|2309|2547|2736|3142|3329|3481|3552|3553|3559|3569|3586|3592|3601|3606|3822|3916|3932|4436|4773|4860|5290|5590|5591|5788|6352|6363|6375|6777|6869|7037|7040|7070|7189|7494|7704|7784|8740|8767|8772|8808|8876|8943|9760|10125|10459|10673|10808|11221|27177|29126|29851|30835|50943|51010|55183|55795|64127|79915|80380|89780|114609|115352|118460|148022|259…	AKT1|CAV1|CD3E|CD5|CD27|CD28|CD80|CD38|CD70|EFNB1|EFNB2|EPO|FOXO3|XRCC6|GLI2|HLX|HSPD1|IGF2|IL1A|IL1B|IL2RA|IL6|IL10|IL12A|IL15RA|IL18|KLRC2|LAMP1|LCK|MSH2|NFATC2|PNP|PIK3CA|PRKCZ|PRKDC|PTPRC|CCL5|CCL19|XCL1|STAT5B|TACR1|TFRC|TGFB1|THY1|TRAF6|XBP1|ZBTB16|ZP3|TNFSF14|RIPK2|FADD|IL1RL2|VNN1|AP3D1|TOX|RASGRP1|MAD2L2|TNFSF13B|HSPH1|DUSP10|IL36B|CD274|ICOS|CD209|FOXP3|EXOSC3|RIF1|PCID2|NOD2|ATAD5|PDCD…	-13.480645816543158	0	15.0	0.0	0.0	-31.957137201978334	3.559904217219858
0	1	0	0	0	0	0.0	-7.651543623486675	0.0	0.0	0.0	0.0	GO:2001234	M010000	1	0	GO Biological Processes	19	negative regulation of apoptotic signaling pathway	19_GO:0023052 signaling	-15.239032925967166	3.288262690260823	9.950386535934735	30211	227	2307	57	2.4707412223667102	0.32318953901888475	90|207|598|624|652|960|1280|1437|1457|1459|1491|1524|1654|2017|2056|2138|2243|2266|2626|2730|2950|3070|3091|3304|3552|3553|3651|3655|4000|4102|4318|4335|5054|5329|5478|5663|5770|6648|7128|7494|7857|8876|10105|10131|10197|10413|22954|26155|27429|29949|51060|54475|55829|63979|79915|80237|117584	ACVR1|AKT1|BCL2L1|BDKRB2|BMP4|CD44|COL2A1|CSF2|CSNK2A1|CSNK2A2|CTH|CX3CR1|DDX3X|CTTN|EPO|EYA1|FGA|FGG|GATA4|GCLM|GSTP1|HELLS|HIF1A|HSPA1B|IL1A|IL1B|PDX1|ITGA6|LMNA|MAGEA3|MMP9|MNT|SERPINE1|PLAUR|PPIA|PSEN1|PTPN1|SOD2|TNFAIP3|XBP1|SCG2|VNN1|PPIF|TRAP1|PSME3|YAP1|TRIM32|NOC2L|HTRA2|IL19|TXNDC12|NLE1|SELENOS|FIGNL1|ATAD5|ELL3|RFFL	-13.469503396842912	0	45.0	0.0	0.0	-22.291291749563868	3.5993100074271793
0	1	1	0	1	0	0.0	-3.2343833213182105	-6.1446636399504575	0.0	-2.2437826123880313	0.0	GO:0031175	M011010	3	0	GO Biological Processes	19	neuron projection development	19_GO:0032502 developmental process	-15.233627730518746	2.2542876582327853	9.214529347470119	30211	639	2307	110	4.768097095795405	0.4436494824900143	60|133|374|658|815|916|1139|1398|1496|1501|1719|1813|1855|1861|1906|1942|1947|1948|2017|2050|2074|2290|2297|2348|2676|2736|2917|3326|3569|3676|3688|3798|4036|4131|4133|4647|4681|4747|4983|5058|5063|5076|5590|5727|5764|5800|5803|5881|6152|6456|6790|6809|7204|7345|7422|7473|7477|7804|8482|8506|8577|8650|8828|8882|8904|8925|8941|8976|9024|9048|9201|9218|9253|9448|9585|9637|10084|10100|10371|10787|10…	ACTB|ADM|AREG|BMPR1B|CAMK2A|CD3E|CHRNA7|CRK|CTNNA2|CTNND2|DHFR|DRD2|DVL1|TOR1A|EDN1|EFNA1|EFNB1|EFNB2|CTTN|EPHB4|ERCC6|FOXG1|FOXD1|FOLR1|GFRA3|GLI2|GRM7|HSP90AB1|IL6|ITGA4|ITGB1|KIF5A|LRP2|MAP1B|MAP2|MYO7A|NBL1|NEFL|OPHN1|PAK1|PAK3|PAX2|PRKCZ|PTCH1|PTN|PTPRO|PTPRZ1|RAC3|RPL24|SH3GL2|AURKA|STX3|TRIO|UCHL1|VEGFA|WNT3|WNT7B|LRP8|SEMA7A|CNTNAP1|TMEFF1|NUMB|NRP2|ZPR1|CPNE1|HERC1|CDK5R2|WASL|BRSK2|ARTN…	-13.465752658564504	0	78.0	0.0	0.0	-16.480912384758547	2.4995296652619574
0	1	1	0	0	0	0.0	-7.4797972959342784	-4.398259743915117	0.0	0.0	0.0	GO:0072594	M011000	2	0	GO Biological Processes	19	establishment of protein localization to organelle	19_GO:0051179 localization	-15.223906756060487	2.8735903947777857	9.672938671680937	30211	319	2307	70	3.034243606415258	0.3571170786726588	207|675|1386|1678|2646|3098|3308|3309|3312|3329|3837|3838|3916|4000|4321|4792|5469|5830|5901|6731|6747|6789|7128|7175|7879|8943|9349|9555|9631|9688|9804|9972|10134|10204|10440|10527|10531|10856|10890|10952|10953|23480|23636|25836|26519|26520|26985|27183|29927|29928|51024|51608|54543|54557|55027|55746|56993|57154|58477|80273|83752|83943|84313|84709|90637|128866|140823|152485|155382|728489	AKT1|BRCA2|ATF2|TIMM8A|GCKR|HK1|HSPA4|HSPA5|HSPA8|HSPD1|KPNB1|KPNA2|LAMP1|LMNA|MMP12|NFKBIA|MED1|PEX5|RAN|SRP72|SSR3|STK4|TNFAIP3|TPR|RAB7A|AP3D1|RPL23|MACROH2A1|NUP155|NUP93|TOMM20|NUP153|BCAP31|NUTF2|TIMM17A|IPO7|PITRM1|RUVBL2|RAB10|SEC61B|TOMM34|SEC61G|NUP62|NIPBL|TIMM10|TIMM9|AP3M1|VPS4A|SEC61A1|TIMM22|FIS1|GET4|TOMM7|SGTB|HEATR3|NUP133|TOMM22|SMURF1|SRPRB|GRPEL1|LONP2|IMMP2L|VPS25|MGARP|ZFAN…	-13.457679862486318	0	18.0	0.0	0.0	-30.418366131376334	3.0717515666222504
0	1	1	0	0	0	0.0	-3.3069633220430408	-4.266956011521972	0.0	0.0	0.0	GO:0009617	M011000	2	0	GO Biological Processes	19	response to bacterium	19_GO:0044419 biological process involved in interspecies interaction between organisms	-15.20741746699854	2.1645226350274225	9.132330220498217	30211	726	2307	120	5.201560468140442	0.4623210020470842	133|207|338|383|664|761|857|931|941|944|1051|1113|1233|1234|1373|1437|1440|1524|1543|1594|1670|1671|1906|1948|2056|2147|2167|2243|2277|2950|3297|3552|3553|3569|3586|3592|3606|3620|3654|3929|4049|4091|4153|4792|4842|4843|4939|5054|5320|5467|5606|5618|5836|6170|6197|6278|6352|6364|6464|6556|6622|6648|6767|7040|7054|7066|7098|7128|7132|7189|7425|7494|7855|8029|8767|8934|8976|9636|9965|10133|10333|10…	ADM|AKT1|APOB|ARG1|BNIP3|CA3|CAV1|MS4A1|CD80|TNFSF8|CEBPB|CHGA|CCR4|CCR5|CPS1|CSF2|CSF3|CX3CR1|CYP1A1|CYP27B1|DEFA5|DEFA6|EDN1|EFNB2|EPO|F2|FABP4|FGA|VEGFD|GSTP1|HSF1|IL1A|IL1B|IL6|IL10|IL12A|IL18|IDO1|IRAK1|LBP|LTA|SMAD6|MBL2|NFKBIA|NOS1|NOS2|OAS2|SERPINE1|PLA2G2A|PPARD|MAP2K3|PRLR|PYGL|RPL39|RPS6KA3|S100A7|CCL5|CCL20|SHC1|SLC11A1|SNCA|SOD2|ST13|TGFB1|TH|THPO|TLR3|TNFAIP3|TNFRSF1A|TRAF6|VGF|XBP1…	-13.442832520491349	0	16.0	0.0	0.0	-31.36187981200065	3.4591522110721264
0	1	1	1	0	0	0.0	-2.9697524952534353	-7.256896281561378	-4.6731317752851735	0.0	0.0	GO:0006260	M011100	3	0	GO Biological Processes	19	DNA replication	19_GO:0008152 metabolic process	-15.13311538876042	3.4920965178442422	10.038566122237269	30211	195	2307	52	2.2540095361941916	0.3090320715601871	641|675|898|990|997|1025|3159|4173|4361|4673|5422|5429|5557|5813|5983|5984|6241|6733|6742|6749|7486|8882|9188|10189|10714|10721|11073|11177|23594|23595|25939|27000|50485|51514|51547|55159|55345|55388|56652|56953|57697|64318|79915|84083|90381|91607|92675|92797|253714|254394|348654|353497	BLM|BRCA2|CCNE1|CDC6|CDC34|CDK9|HMGA1|MCM4|MRE11|NAP1L1|POLA1|POLH|PRIM1|PURA|RFC3|RFC4|RRM2|SRPK2|SSBP1|SSRP1|WRN|ZPR1|DDX21|ALYREF|POLD3|POLQ|TOPBP1|BAZ1A|ORC6|ORC3|SAMHD1|DNAJC2|SMARCAL1|DTL|SIRT7|RFWD3|ZGRF1|MCM10|TWNK|NT5M|FANCM|NOC3L|ATAD5|ZRANB3|TICRR|SLFN11|DTD1|HELB|MMS22L|MCM9|GEN1|POLN	-13.370166204947488	0	79.0	0.0	0.0	-16.364658285766275	4.583376679670567
0	1	1	0	0	0	0.0	-3.7289562912897236	-3.479927519780156	0.0	0.0	0.0	GO:0046887	M011000	2	0	GO Biological Processes	19	positive regulation of hormone secretion	19_GO:0023052 signaling	-15.124220256655885	4.293561292431446	10.481120557636864	30211	122	2307	40	1.7338534893801474	0.27175926792520233	114|668|952|1601|1813|1906|2243|2266|2746|2752|2822|2850|2922|3091|3624|3651|3814|5028|5467|5715|5950|6664|6690|6717|6810|6845|6869|7447|8111|8431|8447|9255|25924|27230|51714|55107|56262|90550|91608|114899	ADCY8|FOXL2|CD38|DAB2|DRD2|EDN1|FGA|FGG|GLUD1|GLUL|GPLD1|GPR27|GRP|HIF1A|INHBA|PDX1|KISS1|P2RY1|PPARD|PSMD9|RBP4|SOX11|SPINK1|SRI|STX4|VAMP7|TACR1|VSNL1|GPR68|NR0B2|DOC2B|AIMP1|MYRIP|SERP1|SELENOT|ANO1|LRRC8A|MCU|RASL10B|C1QTNF3	-13.36290069757646	0	4.0	0.0	0.0	-42.88071827860668	5.335147457817592
0	1	1	0	0	0	0.0	-2.4131886437245713	-6.393097255101349	0.0	0.0	0.0	GO:0031330	M011000	2	0	GO Biological Processes	19	negative regulation of cellular catabolic process	19_GO:0048519 negative regulation of biological process	-15.102595342061441	3.0871195452425337	9.77478503859528	30211	263	2307	62	2.6874729085392284	0.33669186682464575	207|302|819|1457|1459|1471|1736|1942|1982|2626|2822|3192|3326|3586|4102|4105|4233|4504|4534|4864|4983|5290|5294|5317|5663|6201|6386|6556|6622|6872|7812|8313|8667|8898|8925|9349|9491|9637|9704|10128|10605|10755|10949|23049|23118|23367|25819|26986|51377|51808|54209|55254|55613|55737|57602|79142|81892|92196|114609|128866|166863|257397	AKT1|ANXA2|CAMLG|CSNK2A1|CSNK2A2|CST3|DKC1|EFNA1|EIF4G2|GATA4|GPLD1|HNRNPU|HSP90AB1|IL10|MAGEA3|MAGEA6|MET|MT3|MTM1|NPC1|OPHN1|PIK3CA|PIK3CG|PKP1|PSEN1|RPS7|SDCBP|SLC11A1|SNCA|TAF1|CSDE1|AXIN2|EIF3H|MTMR2|HERC1|RPL23|PSMF1|FEZ2|DHX34|LRPPRC|PAIP1|GIPC1|HNRNPA0|SMG1|TAB2|LARP1|NOCT|PABPC1|UCHL5|PHAX|TREM2|TMEM39A|MTMR8|VPS35|USP36|PHF23|SLIRP|DAPL1|TIRAP|CHMP4B|RBM46|TAB3	-13.34289931564623	0	57.0	0.0	0.0	-18.98161517843572	3.697513960070374
0	0	1	0	0	0	0.0	0.0	-7.676666384665876	0.0	0.0	0.0	GO:0060537	M001000	1	0	GO Biological Processes	19	muscle tissue development	19_GO:0032502 developmental process	-15.100393565073873	2.9100804315368682	9.656203138196483	30211	306	2307	68	2.9475509319462505	0.35213574434294026	70|88|90|467|652|668|857|858|1466|1482|2033|2138|2626|3084|3142|3192|3235|3236|3688|4000|4036|4488|4625|4638|4654|4868|5079|5307|5469|5629|5727|5950|6331|6474|6495|6548|6664|6926|7040|7139|7422|7480|7490|7504|8320|8506|8557|9096|9242|9318|9456|10052|11023|23135|25976|27063|29895|30812|50507|56261|57057|64208|64220|89780|92737|93649|113622|642658	ACTC1|ACTN2|ACVR1|ATF3|BMP4|FOXL2|CAV1|CAV2|CSRP2|NKX2-5|EP300|EYA1|GATA4|NRG1|HLX|HNRNPU|HOXD9|HOXD10|ITGB1|LMNA|LRP2|MSX2|MYH7|MYLK|MYOD1|NPHS1|PAX5|PITX1|MED1|PROX1|PTCH1|RBP4|SCN5A|SHOX2|SIX1|SLC9A1|SOX11|TBX3|TGFB1|TNNT2|VEGFA|WNT10B|WT1|XK|EOMES|CNTNAP1|TCAP|TBX18|MSC|COPS2|HOMER1|GJC1|VAX1|KDM6B|TIPARP|ANKRD1|MYLPF|SOX8|NOX4|GPCPD1|TBX20|POPDC3|STRA6|WNT3A|DNER|MYOCD|ADPRHL1|SCX	-13.342315024632281	0	90.0	1.0	1.0	-15.100393565073873	3.5434508784007748
0	1	1	0	0	1	0.0	-4.8280362987110435	-2.924728117593522	0.0	0.0	-4.885857806380421	GO:0009260	M011001	3	0	GO Biological Processes	19	ribonucleotide biosynthetic process	19_GO:0008152 metabolic process	-15.040886134221232	3.8125737299248845	10.191884001252054	30211	158	2307	46	1.9939315127871695	0.29104343351323164	47|109|114|132|158|271|353|471|514|518|1503|1716|1723|1836|2181|3614|3615|4830|4831|5160|5471|6785|7040|7371|7372|7378|8833|9551|10165|10606|10861|11332|23305|26289|30968|51703|54898|55312|56474|60481|64834|79646|80025|84532|283458|432369	ACLY|ADCY3|ADCY8|ADK|ADSL|AMPD2|APRT|ATIC|ATP5F1E|ATP5MC3|CTPS1|DGUOK|DHODH|SLC26A2|ACSL3|IMPDH1|IMPDH2|NME1|NME2|PDHA1|PPAT|ELOVL4|TGFB1|UCK2|UMPS|UPP1|GMPS|ATP5MF|SLC25A13|PAICS|SLC26A1|ACOT7|ACSL6|AK5|STOML2|ACSL5|ELOVL2|RFK|CTPS2|ELOVL5|ELOVL1|PANK3|PANK2|ACSS1|NME2P1|ATP5F1EP2	-13.284419077936219	0	19.0	0.0	0.0	-30.33088915879223	4.456658156028369
1	1	1	0	0	0	-2.7510969852292364	-4.862654918812635	-2.3419546162950184	0.0	0.0	0.0	GO:0090276	M111000	3	0	GO Biological Processes	19	regulation of peptide hormone secretion	19_GO:0023052 signaling	-15.00519869899917	3.625269690134912	10.072096955683385	30211	177	2307	49	2.1239705244906806	0.30018474419974384	114|952|1113|1374|1813|2243|2266|2281|2746|2752|2822|2850|2922|3091|3170|3172|3358|3553|3569|3651|3667|3814|4843|5467|5715|5950|6352|6566|6690|6717|6804|6810|7447|8111|8431|8447|9024|9255|9607|25924|27230|51714|55107|56262|84300|90550|91608|133308|252983	ADCY8|CD38|CHGA|CPT1A|DRD2|FGA|FGG|FKBP1B|GLUD1|GLUL|GPLD1|GPR27|GRP|HIF1A|FOXA2|HNF4A|HTR2C|IL1B|IL6|PDX1|IRS1|KISS1|NOS2|PPARD|PSMD9|RBP4|CCL5|SLC16A1|SPINK1|SRI|STX1A|STX4|VSNL1|GPR68|NR0B2|DOC2B|BRSK2|AIMP1|CARTPT|MYRIP|SERP1|SELENOT|ANO1|LRRC8A|UQCC2|MCU|RASL10B|SLC9B2|STXBP4	-13.250337169429576	0	4.0	0.0	0.0	-42.88071827860668	5.335147457817592
0	1	1	0	0	1	0.0	-4.258371864965454	-4.267594627672578	0.0	0.0	-3.4108915230563297	GO:0031647	M011001	3	0	GO Biological Processes	19	regulation of protein stability	19_GO:0065007 biological regulation	-15.002785480404345	2.924630833694553	9.6329327500493	30211	300	2307	67	2.904204594711747	0.34961496881091625	287|335|444|483|819|902|908|1022|1512|1855|1942|2033|2316|3304|3312|3326|3329|3916|4000|4504|5216|5245|5347|5479|5591|5621|6201|6622|6789|6790|6872|6950|7203|7480|8613|8818|8975|9349|10273|10574|10575|10576|10694|10755|11140|11236|22948|23291|23560|27042|51608|54543|54552|54765|55729|55737|57142|57602|57646|79577|79594|79612|84334|149628|252983|391634|728489	ANK2|APOA1|ASPH|ATP1B3|CAMLG|CCNH|CCT6A|CDK7|CTSH|DVL1|EFNA1|EP300|FLNA|HSPA1B|HSPA8|HSP90AB1|HSPD1|LAMP1|LMNA|MT3|PFN1|PHB1|PLK1|PPIB|PRKDC|PRNP|RPS7|SNCA|STK4|AURKA|TAF1|TCP1|CCT3|WNT10B|PLPP3|DPM2|USP13|RPL23|STUB1|CCT7|CCT4|CCT2|CCT8|GIPC1|CDC37|RNF139|CCT5|FBXW11|GTPBP4|UTP25|GET4|TOMM7|GNL3L|TRIM44|ATF7IP|VPS35|RTN4|USP36|USP28|CDC73|MUL1|NAA16|COA8|PYHIN1|STXBP4|HSP90AB2P|DNLZ	-13.249523563994543	0	91.0	1.0	1.0	-15.002785480404345	3.1538568027650875
0	1	1	1	0	0	0.0	-2.426154071164318	-5.891786820686177	-3.0476759043282033	0.0	0.0	GO:0030900	M011100	3	0	GO Biological Processes	19	forebrain development	19_GO:0032502 developmental process	-14.983131492379231	2.6889143187400664	9.462782991255157	30211	375	2307	77	3.3376679670567837	0.37396107739542267	471|552|554|652|664|1021|1398|1459|1745|1746|1767|1813|1956|2290|2736|3084|3091|3283|3624|3746|4036|4609|4747|4967|4983|5079|5307|5629|5663|5830|5881|5901|6331|6513|6926|7054|7080|7301|7477|7482|7531|7804|8320|8482|8650|8828|8941|9201|9253|9289|9760|9928|10371|10460|23236|23353|23657|25806|25987|27429|29072|51199|51377|54407|55236|55695|57142|64211|64919|79809|81565|85440|89780|153241|170302|2592…	ATIC|AVPR1A|AVPR2|BMP4|BNIP3|CDK6|CRK|CSNK2A2|DLX1|DLX2|DNAH5|DRD2|EGFR|FOXG1|GLI2|NRG1|HIF1A|HSD3B1|INHBA|KCNC1|LRP2|MYC|NEFL|OGDH|OPHN1|PAX5|PITX1|PROX1|PSEN1|PEX5|RAC3|RAN|SCN5A|SLC2A1|TBX3|TH|NKX2-1|TYRO3|WNT7B|WNT2B|YWHAE|LRP8|EOMES|SEMA7A|NUMB|NRP2|CDK5R2|DCLK1|NUMBL|ADGRG1|TOX|KIF14|SEMA3A|TACC3|PLCB1|SUN1|SLC7A11|VAX2|TSKU|HTRA2|SETD2|NIN|UCHL5|SLC38A2|UBA6|NSUN5|RTN4|LHX5|BCL11B|TTC21B|N…	-13.231463318975987	0	41.0	0.0	0.0	-22.834268046916975	3.5076862344417608
0	1	1	0	0	0	0.0	-3.813334900504665	-4.984093341963801	0.0	0.0	0.0	GO:0051099	M011000	2	0	GO Biological Processes	19	positive regulation of binding	19_GO:0065007 biological regulation	-14.972617110564709	3.6758910714149917	10.089797491271279	30211	171	2307	48	2.080624187256177	0.297171627240647	119|142|267|302|652|801|857|1025|1440|1950|1965|2033|3297|3326|3416|3646|3651|3662|4140|4233|4317|4318|4609|4654|4830|5329|5515|5663|5899|5901|6281|6789|6872|7040|7189|7295|7448|8767|22919|23129|25805|51068|57761|79618|89780|93649|148022|149628	ADD2|PARP1|AMFR|ANXA2|BMP4|CALM1|CAV1|CDK9|CSF3|EGF|EIF2S1|EP300|HSF1|HSP90AB1|IDE|EIF3E|PDX1|IRF4|MARK3|MET|MMP8|MMP9|MYC|MYOD1|NME1|PLAUR|PPP2CA|PSEN1|RALB|RAN|S100A10|STK4|TAF1|TGFB1|TRAF6|TXN|VTN|RIPK2|MAPRE1|PLXND1|BAMBI|NMD3|TRIB3|HMBOX1|WNT3A|MYOCD|TICAM1|PYHIN1	-13.222536852941097	0	50.0	0.0	0.0	-20.590733425169837	4.2599370172497535
0	1	1	0	0	0	0.0	-3.083874602123441	-4.8804095216251895	0.0	0.0	0.0	GO:0035967	M011000	2	0	GO Biological Processes	19	cellular response to topologically incorrect protein	19_GO:0050896 response to stimulus	-14.938198738077881	4.774350707990175	10.650067561542805	30211	96	2307	35	1.517121803207629	0.25448769837410923	267|467|468|550|578|595|1491|1861|1965|2033|2081|3297|3304|3309|3312|3313|3329|5610|5770|7494|8614|9451|10133|10273|22926|26608|27230|30001|51360|55658|55829|56886|84236|84699|202052	AMFR|ATF3|ATF4|AUP1|BAK1|CCND1|CTH|TOR1A|EIF2S1|EP300|ERN1|HSF1|HSPA1B|HSPA5|HSPA8|HSPA9|HSPD1|EIF2AK2|PTPN1|XBP1|STC2|EIF2AK3|OPTN|STUB1|ATF6|TBL2|SERP1|ERO1A|MBTPS2|RNF126|SELENOS|UGGT1|RHBDD1|CREB3L3|DNAJC18	-13.189700611464144	0	75.0	0.0	0.0	-16.74570552997795	5.540345436964423
0	1	1	0	0	0	0.0	-2.3925285812178068	-3.8930927257712407	0.0	0.0	0.0	GO:0071496	M011000	2	0	GO Biological Processes	19	cellular response to external stimulus	19_GO:0050896 response to stimulus	-14.9265317941995	2.9149144521872623	9.600422506825813	30211	301	2307	67	2.904204594711747	0.34961496881091625	136|440|467|468|552|578|664|1386|1965|2074|2309|2348|2752|3170|3309|3312|3428|3553|3659|3676|3992|4141|4654|5366|5610|5788|5899|6416|6513|6548|7098|7132|7378|7481|7482|7486|7494|8074|8644|8740|8772|9024|9213|9451|9607|10514|10634|10991|23378|23394|26608|27063|27244|51520|54407|54474|55270|55630|80149|83667|83990|92196|93649|96459|143686|201163|642658	ADORA2B|ASNS|ATF3|ATF4|AVPR1A|BAK1|BNIP3|ATF2|EIF2S1|ERCC6|FOXO3|FOLR1|GLUL|FOXA2|HSPA5|HSPA8|IFI16|IL1B|IRF1|ITGA4|FADS1|MARS1|MYOD1|PMAIP1|EIF2AK2|PTPRC|RALB|MAP2K4|SLC2A1|SLC9A1|TLR3|TNFRSF1A|UPP1|WNT11|WNT2B|WRN|XBP1|FGF23|AKR1C3|TNFSF14|FADD|BRSK2|XPR1|EIF2AK3|CARTPT|MYBBP1A|GAS2L1|SLC38A3|RRP8|ADNP|TBL2|ANKRD1|SESN1|LARS1|SLC38A2|KRT20|NUDT15|SLC39A4|ZC3H12A|SESN2|BRIP1|DAPL1|MYOCD|FNIP1|SE…	-13.179610055820717	0	34.0	0.0	0.0	-26.035701178639687	4.714330299089727
0	0	1	1	0	0	0.0	0.0	-7.566554712402375	-7.446768343608584	0.0	0.0	GO:0007051	M001100	2	0	GO Biological Processes	19	spindle organization	19_GO:0009987 cellular process	-14.912473254241217	3.8515770417399726	10.167559279664644	30211	153	2307	45	1.9505851755526658	0.287926186650154	891|991|1062|2316|3619|3796|3832|3833|3837|4751|5347|5901|6790|6905|7272|9055|9126|9133|9371|9493|9611|9700|9787|9793|9897|10460|10464|10615|10769|22919|22974|23332|27229|29127|51119|55726|55835|57405|83540|84142|90417|140609|147872|153241|259266	CCNB1|CDC20|CENPE|FLNA|INCENP|KIF2A|KIF11|KIFC1|KPNB1|NEK2|PLK1|RAN|AURKA|TBCE|TTK|PRC1|SMC3|CCNB2|KIF3B|KIF23|NCOR1|ESPL1|DLGAP5|CKAP5|WASHC5|TACC3|PIBF1|SPAG5|PLK2|MAPRE1|TPX2|CLASP1|TUBGCP4|RACGAP1|SBDS|INTS13|CENPJ|SPC25|NUF2|ABRAXAS1|KNSTRN|NEK7|KASH5|CEP120|ASPM	-13.167122202861666	0	37.0	0.0	0.0	-25.212328915940358	4.692504695853201
1	1	0	0	0	0	-2.34797954829062	-2.8537688355665827	0.0	0.0	0.0	0.0	GO:0044282	M110000	2	0	GO Biological Processes	19	small molecule catabolic process	19_GO:0008152 metabolic process	-14.857403540413907	2.737448541530444	9.454888813793017	30211	354	2307	74	3.2076289553532726	0.3668502586556658	127|222|225|383|587|1056|1374|1381|1543|1592|1594|1610|1743|2098|2744|2746|2747|2752|3098|3242|3295|3613|3620|4143|4357|4504|4842|4843|4860|4942|5009|5053|5214|5467|5625|5830|6120|6652|6822|6999|7167|7378|7498|8074|8529|8644|8659|8898|8942|9942|10478|10841|10999|11112|11164|23498|27233|51302|54905|54928|56603|57016|57089|57834|64902|83667|84706|112817|123688|160428|200315|259307|340665|729020	ADH4|ALDH3B2|ABCD2|ARG1|BCAT2|CEL|CPT1A|CRABP1|CYP1A1|CYP26A1|CYP27B1|DAO|DLST|ESD|GLS|GLUD1|GLUD2|GLUL|HK1|HPD|HSD17B4|IMPA2|IDO1|MAT1A|MPST|MT3|NOS1|NOS2|PNP|OAT|OTC|PAH|PFKP|PPARD|PRODH|PEX5|RPE|SORD|SULT2A1|TDO2|TPI1|UPP1|XDH|FGF23|CYP4F2|AKR1C3|ALDH4A1|MTMR2|KYNU|XYLB|SLC25A17|FTCD|SLC27A4|HIBADH|NUDT5|HAAO|SULT1C4|CYP39A1|CYP2W1|BPNT2|CYP26B1|AKR1B10|ENTPD7|CYP4F11|AGXT2|SESN2|GPT2|HOGA1|HY…	-13.113617515887984	0	33.0	0.0	0.0	-26.218646647791733	7.4017263149959485
0	0	1	0	0	0	0.0	0.0	-7.687567702211968	0.0	0.0	0.0	GO:1903039	M001000	1	0	GO Biological Processes	19	positive regulation of leukocyte cell-cell adhesion	19_GO:0022610 biological adhesion	-14.853694609541105	3.1535769574409738	9.731840414314844	30211	245	2307	59	2.5574338968357173	0.3286644775024363	207|857|916|921|939|940|941|960|970|1947|1948|2056|2309|2736|3142|3329|3481|3552|3553|3559|3569|3592|3606|3654|3676|3932|4860|5290|5590|5788|6352|6363|6375|6777|7037|7070|7189|7494|7704|7784|8740|8767|8772|8808|8876|8943|9435|10125|10673|10808|11221|27177|29126|29851|30835|50943|64127|80380|259307	AKT1|CAV1|CD3E|CD5|CD27|CD28|CD80|CD44|CD70|EFNB1|EFNB2|EPO|FOXO3|GLI2|HLX|HSPD1|IGF2|IL1A|IL1B|IL2RA|IL6|IL12A|IL18|IRAK1|ITGA4|LCK|PNP|PIK3CA|PRKCZ|PTPRC|CCL5|CCL19|XCL1|STAT5B|TFRC|THY1|TRAF6|XBP1|ZBTB16|ZP3|TNFSF14|RIPK2|FADD|IL1RL2|VNN1|AP3D1|CHST2|RASGRP1|TNFSF13B|HSPH1|DUSP10|IL36B|CD274|ICOS|CD209|FOXP3|NOD2|PDCD1LG2|IL4I1	-13.111467992370702	0	15.0	0.0	0.0	-31.957137201978334	3.559904217219858
0	1	1	0	0	0	0.0	-5.719028787826839	-4.35533229613166	0.0	0.0	0.0	GO:0034599	M011000	2	0	GO Biological Processes	19	cellular response to oxidative stress	19_GO:0050896 response to stimulus	-14.82533689109439	3.3038757192907107	9.816197077469289	30211	218	2307	55	2.3840485478977027	0.31760998409797464	142|207|328|383|468|664|1386|1728|1906|1956|1965|2054|2081|2177|2309|2539|2936|3091|3297|3304|3569|4318|4363|4504|5052|5076|5163|5478|5601|5625|5829|6622|6648|6780|6810|7128|8644|8989|10105|10202|22925|23135|23657|27429|55829|80149|83667|84181|87178|90441|133522|140809|140823|154807|375748	PARP1|AKT1|APEX1|ARG1|ATF4|BNIP3|ATF2|NQO1|EDN1|EGFR|EIF2S1|STX2|ERN1|FANCD2|FOXO3|G6PD|GSR|HIF1A|HSF1|HSPA1B|IL6|MMP9|ABCC1|MT3|PRDX1|PAX2|PDK1|PPIA|MAPK9|PRODH|PXN|SNCA|SOD2|STAU1|STX4|TNFAIP3|AKR1C3|TRPA1|PPIF|DHRS2|PLA2R1|KDM6B|SLC7A11|HTRA2|SELENOS|ZC3H12A|SESN2|CHD6|PNPT1|ZNF622|PPARGC1B|SRXN1|ROMO1|VKORC1L1|ERCC6L2	-13.084664101992608	0	38.0	0.0	0.0	-24.318924999818076	3.539287011328624
0	0	1	0	0	0	0.0	0.0	-8.109542514329238	0.0	0.0	0.0	GO:0072503	M001000	1	0	GO Biological Processes	19	cellular divalent inorganic cation homeostasis	19_GO:0065007 biological regulation	-14.82363625430581	2.4984572126023767	9.270704082722924	30211	456	2307	87	3.7711313394018204	0.396610969466934	27|114|133|146|287|309|468|552|578|624|664|781|796|801|857|858|931|952|1139|1230|1233|1234|1237|1524|1813|1906|2099|2147|2151|2281|2359|2906|3358|3709|3814|3827|3932|3954|4489|4504|5028|5294|5314|5335|5663|5733|5788|5910|6288|6352|6355|6363|6375|6556|6622|6690|6717|6781|6869|7070|7504|7531|8614|8989|9446|10134|10563|10672|23516|25769|25800|30001|30968|51024|51714|55013|55532|55630|56704|56923|571…	ABL2|ADCY8|ADM|ADRA1D|ANK2|ANXA6|ATF4|AVPR1A|BAK1|BDKRB2|BNIP3|CACNA2D1|CALCA|CALM1|CAV1|CAV2|MS4A1|CD38|CHRNA7|CCR1|CCR4|CCR5|CCR8|CX3CR1|DRD2|EDN1|ESR1|F2|F2RL2|FKBP1B|FPR3|GRIN2D|HTR2C|ITPR2|KISS1|KNG1|LCK|LETM1|MT1A|MT3|P2RY1|PIK3CG|PKHD1|PLCG1|PSEN1|PTGER3|PTPRC|RAP1GDS1|SAA1|CCL5|CCL8|CCL19|XCL1|SLC11A1|SNCA|SPINK1|SRI|STC1|TACR1|THY1|XK|YWHAE|STC2|TRPA1|GSTO1|BCAP31|CXCL13|GNA13|SLC39A14|S…	-13.084511753766892	0	27.0	0.0	0.0	-28.213319294179474	3.666701343736454
0	1	1	0	0	0	0.0	-5.685226253825832	-2.3359745759315658	0.0	0.0	0.0	GO:0071216	M011000	2	0	GO Biological Processes	19	cellular response to biotic stimulus	19_GO:0050896 response to stimulus	-14.774445957960632	3.177953944063275	9.719763738684849	30211	239	2307	58	2.5140875596012138	0.32593975346384335	207|383|941|1051|1234|1437|1440|1524|1670|1671|1948|2950|3297|3309|3552|3553|3569|3586|3606|3654|3929|4792|4843|5054|5467|5606|6352|7040|7066|7128|7189|7494|7855|8767|9451|10333|10417|10563|11009|23643|23729|26525|27063|27177|27178|29126|54209|55829|56300|57048|64127|79577|79931|80149|80380|84639|114609|148022	AKT1|ARG1|CD80|CEBPB|CCR5|CSF2|CSF3|CX3CR1|DEFA5|DEFA6|EFNB2|GSTP1|HSF1|HSPA5|IL1A|IL1B|IL6|IL10|IL18|IRAK1|LBP|NFKBIA|NOS2|SERPINE1|PPARD|MAP2K3|CCL5|TGFB1|THPO|TNFAIP3|TRAF6|XBP1|FZD5|RIPK2|EIF2AK3|TLR6|SPON2|CXCL13|IL24|LY96|SHPK|IL36RN|ANKRD1|IL36B|IL37|CD274|TREM2|SELENOS|IL36G|PLSCR3|NOD2|CDC73|TNIP3|ZC3H12A|PDCD1LG2|IL1F10|TIRAP|TICAM1	-13.037151868533476	0	16.0	0.0	0.0	-31.36187981200065	3.4591522110721264
0	0	1	0	0	0	0.0	0.0	-3.015166651531807	0.0	0.0	0.0	GO:0002683	M001000	1	0	GO Biological Processes	19	negative regulation of immune system process	19_GO:0002376 immune system process	-14.773196253453186	2.557447155715342	9.297530691416696	30211	425	2307	83	3.597745990463806	0.38773503594470105	207|246|325|335|383|652|941|1021|1051|1398|1493|1524|1813|1845|2200|3142|3204|3313|3428|3559|3586|3620|3624|3659|3902|4068|4321|4609|4681|5074|5169|5335|5621|5771|5788|6375|6664|7040|7070|7098|7107|7128|7130|7301|8111|8451|8772|8832|8976|9607|9636|10457|10464|10769|11221|23170|23208|23236|25939|26585|27342|28959|29126|50943|53347|54209|54542|55365|55646|55829|56253|64127|64600|79594|80149|80380|8…	AKT1|ALOX15|APCS|APOA1|ARG1|BMP4|CD80|CDK6|CEBPB|CRK|CTLA4|CX3CR1|DRD2|DUSP3|FBN1|HLX|HOXA7|HSPA9|IFI16|IL2RA|IL10|IDO1|INHBA|IRF1|LAG3|SH2D1A|MMP12|MYC|NBL1|PAWR|ENPP3|PLCG1|PRNP|PTPN2|PTPRC|XCL1|SOX11|TGFB1|THY1|TLR3|GPR137B|TNFAIP3|TNFAIP6|TYRO3|GPR68|CUL4A|FADD|CD84|WASL|CARTPT|ISG15|GPNMB|PIBF1|PLK2|DUSP10|TTLL12|SYT11|PLCB1|SAMHD1|GREM1|RABGEF1|TMEM176B|CD274|FOXP3|UBASH3A|TREM2|RC3H2|TMEM1…	-13.037151868533476	0	92.0	1.0	1.0	-14.773196253453186	3.4664193375659753
0	1	1	0	0	1	0.0	-5.276402353804038	-4.794424750313486	0.0	0.0	-2.6153060169042504	GO:0006413	M011001	3	0	GO Biological Processes	19	translational initiation	19_GO:0008152 metabolic process	-14.695678772403651	5.8201608630737365	11.012057790509896	30211	63	2307	28	1.2136974425661031	0.22797109564246515	1654|1964|1965|1968|1973|1975|1982|3646|3692|4528|6059|7458|8662|8667|8668|8669|8890|8892|8894|9669|10480|10605|23367|27161|28985|56919|83939|220064	DDX3X|EIF1AX|EIF2S1|EIF2S3|EIF4A1|EIF4B|EIF4G2|EIF3E|EIF6|MTIF2|ABCE1|EIF4H|EIF3B|EIF3H|EIF3I|EIF3J|EIF2B4|EIF2B2|EIF2S2|EIF5B|EIF3M|PAIP1|LARP1|AGO2|MCTS1|DHX33|EIF2A|LTO1	-12.96116629200669	0	49.0	0.0	0.0	-20.705321622909345	5.8201608630737365
1	1	1	0	0	0	-2.679665366929239	-4.727882356417779	-2.260664326911673	0.0	0.0	0.0	GO:0002791	M111000	3	0	GO Biological Processes	19	regulation of peptide secretion	19_GO:0051179 localization	-14.687638593921061	3.5648485286326634	9.923822917968899	30211	180	2307	49	2.1239705244906806	0.30018474419974384	114|952|1113|1374|1813|2243|2266|2281|2746|2752|2822|2850|2922|3091|3170|3172|3358|3553|3569|3651|3667|3814|4843|5467|5715|5950|6352|6566|6690|6717|6804|6810|7447|8111|8431|8447|9024|9255|9607|25924|27230|51714|55107|56262|84300|90550|91608|133308|252983	ADCY8|CD38|CHGA|CPT1A|DRD2|FGA|FGG|FKBP1B|GLUD1|GLUL|GPLD1|GPR27|GRP|HIF1A|FOXA2|HNF4A|HTR2C|IL1B|IL6|PDX1|IRS1|KISS1|NOS2|PPARD|PSMD9|RBP4|CCL5|SLC16A1|SPINK1|SRI|STX1A|STX4|VSNL1|GPR68|NR0B2|DOC2B|BRSK2|AIMP1|CARTPT|MYRIP|SERP1|SELENOT|ANO1|LRRC8A|UQCC2|MCU|RASL10B|SLC9B2|STXBP4	-12.954652633485573	0	4.0	0.0	0.0	-42.88071827860668	5.335147457817592
0	1	0	0	0	0	0.0	-5.219750407987427	0.0	0.0	0.0	0.0	GO:0050730	M010000	1	0	GO Biological Processes	19	regulation of peptidyl-tyrosine phosphorylation	19_GO:0008152 metabolic process	-14.68474156650771	3.0606018331680858	9.61350707879679	30211	261	2307	61	2.644126571304725	0.33403994360083117	90|374|857|916|941|960|1437|1440|1795|1839|1942|1950|1956|2056|2069|2074|3084|3273|3297|3481|3569|3592|3606|5155|5515|5526|5590|5621|5663|5770|5771|5788|5912|6352|6464|6690|7039|7040|7070|7132|7422|7448|7804|8767|9467|10464|11009|23394|23624|26585|50507|51704|54209|54892|64127|84313|84619|84632|89780|133396|389658	ACVR1|AREG|CAV1|CD3E|CD80|CD44|CSF2|CSF3|DOCK3|HBEGF|EFNA1|EGF|EGFR|EPO|EREG|ERCC6|NRG1|HRG|HSF1|IGF2|IL6|IL12A|IL18|PDGFB|PPP2CA|PPP2R5B|PRKCZ|PRNP|PSEN1|PTPN1|PTPN2|PTPRC|RAP2B|CCL5|SHC1|SPINK1|TGFA|TGFB1|THY1|TNFRSF1A|VEGFA|VTN|LRP8|RIPK2|SH3BP5|PIBF1|IL24|ADNP|CBLC|GREM1|NOX4|GPRC5B|TREM2|NCAPG2|NOD2|VPS25|ZGPAT|AFAP1L2|WNT3A|IL31RA|ALKAL1	-12.953276779192754	0	93.0	1.0	1.0	-14.68474156650771	4.76194979706033
0	0	1	0	0	0	0.0	0.0	-4.359236287106736	0.0	0.0	0.0	GO:0010720	M001000	1	0	GO Biological Processes	19	positive regulation of cell development	19_GO:0032502 developmental process	-14.676770953224622	2.9100804315368687	9.51170918693858	30211	297	2307	66	2.860858257477243	0.34707353906111305	335|652|708|1382|1398|1524|1601|1813|1982|2243|2266|2290|2316|2335|2664|3091|3553|3569|3984|4036|4049|4131|4311|4609|4654|4673|4747|5063|5270|5583|5591|5624|5764|5789|5803|5881|6009|6281|6474|6664|6790|7040|7422|7424|7473|7516|7804|8111|8482|8650|9253|10097|10419|22938|22954|23129|23394|30812|51199|57463|80237|81565|89780|91663|133308|259266	APOA1|BMP4|C1QBP|CRABP2|CRK|CX3CR1|DAB2|DRD2|EIF4G2|FGA|FGG|FOXG1|FLNA|FN1|GDI1|HIF1A|IL1B|IL6|LIMK1|LRP2|LTA|MAP1B|MME|MYC|MYOD1|NAP1L1|NEFL|PAK3|SERPINE2|PRKCH|PRKDC|PROC|PTN|PTPRD|PTPRZ1|RAC3|RHEB|S100A10|SHOX2|SOX11|AURKA|TGFB1|VEGFA|VEGFC|WNT3|XRCC2|LRP8|GPR68|SEMA7A|NUMB|NUMBL|ACTR2|PRMT5|SNW1|TRIM32|PLXND1|ADNP|SOX8|NIN|AMIGO1|ELL3|NDEL1|WNT3A|MYADM|SLC9B2|ASPM	-12.946822029514616	0	82.0	0.0	0.0	-16.00861697556251	2.9100804315368687
0	1	0	0	0	0	0.0	-6.586465499436971	0.0	0.0	0.0	0.0	GO:0071222	M010000	1	0	GO Biological Processes	19	cellular response to lipopolysaccharide	19_GO:0044419 biological process involved in interspecies interaction between organisms	-14.63687185899117	3.4047941048981363	9.811120083322638	30211	200	2307	52	2.2540095361941916	0.3090320715601871	207|383|941|1051|1234|1437|1440|1524|1670|1671|1948|2950|3297|3552|3553|3569|3586|3606|3654|3929|4792|4843|5054|5467|5606|6352|7040|7066|7128|7189|7494|8767|10417|10563|11009|23643|23729|26525|27063|27177|27178|29126|55829|56300|57048|64127|79577|79931|80149|80380|84639|148022	AKT1|ARG1|CD80|CEBPB|CCR5|CSF2|CSF3|CX3CR1|DEFA5|DEFA6|EFNB2|GSTP1|HSF1|IL1A|IL1B|IL6|IL10|IL18|IRAK1|LBP|NFKBIA|NOS2|SERPINE1|PPARD|MAP2K3|CCL5|TGFB1|THPO|TNFAIP3|TRAF6|XBP1|RIPK2|SPON2|CXCL13|IL24|LY96|SHPK|IL36RN|ANKRD1|IL36B|IL37|CD274|SELENOS|IL36G|PLSCR3|NOD2|CDC73|TNIP3|ZC3H12A|PDCD1LG2|IL1F10|TICAM1	-12.908433526306402	0	16.0	0.0	0.0	-31.36187981200065	3.4591522110721264
0	0	1	1	0	1	0.0	0.0	-4.752424416622961	-3.3386086753921957	0.0	-3.6018410913568077	GO:0000079	M001101	3	0	GO Biological Processes	19	regulation of cyclin-dependent protein serine/threonine kinase activity	19_GO:0008152 metabolic process	-14.617802855158937	4.676914979255682	10.482998940524974	30211	98	2307	35	1.517121803207629	0.25448769837410923	60|207|324|595|641|890|891|898|900|902|904|990|993|995|1022|1029|1031|1033|1164|1956|2810|2965|4331|5155|5347|5629|7128|8812|8941|9113|9133|10527|11140|23560|93649	ACTB|AKT1|APC|CCND1|BLM|CCNA2|CCNB1|CCNE1|CCNG1|CCNH|CCNT1|CDC6|CDC25A|CDC25C|CDK7|CDKN2A|CDKN2C|CDKN3|CKS2|EGFR|SFN|GTF2H1|MNAT1|PDGFB|PLK1|PROX1|TNFAIP3|CCNK|CDK5R2|LATS1|CCNB2|IPO7|CDC37|GTPBP4|MYOCD	-12.890869877471484	0	85.0	0.0	0.0	-15.830148735280735	5.2381447767663625
0	0	1	0	0	0	0.0	0.0	-5.952869802438582	0.0	0.0	0.0	GO:0045619	M001000	1	0	GO Biological Processes	19	regulation of lymphocyte differentiation	19_GO:0002376 immune system process	-14.583593156568039	3.5451532328943616	9.875099588481264	30211	181	2307	49	2.1239705244906806	0.30018474419974384	639|652|939|940|941|1493|2177|2309|2547|2736|3142|3559|3586|3601|3606|3624|3659|3662|3902|4860|5590|5591|5678|5771|5788|6363|6777|7494|7704|8456|8767|8808|8876|8943|9760|10125|11221|22806|27177|50943|54542|55795|56253|56603|80149|84524|115352|246778|259307	PRDM1|BMP4|CD27|CD28|CD80|CTLA4|FANCD2|FOXO3|XRCC6|GLI2|HLX|IL2RA|IL10|IL15RA|IL18|INHBA|IRF1|IRF4|LAG3|PNP|PRKCZ|PRKDC|PSG9|PTPN2|PTPRC|CCL19|STAT5B|XBP1|ZBTB16|FOXN1|RIPK2|IL1RL2|VNN1|AP3D1|TOX|RASGRP1|DUSP10|IKZF3|IL36B|FOXP3|RC3H2|PCID2|CRTAM|CYP26B1|ZC3H12A|ZC3H8|FCRL3|IL27|IL4I1	-12.858160334022996	0	15.0	0.0	0.0	-31.957137201978334	3.559904217219858
0	1	1	0	0	1	0.0	-5.752673373667107	-5.3087784619476155	0.0	0.0	-2.3835443423366915	GO:0042274	M011001	3	0	GO Biological Processes	19	ribosomal small subunit biogenesis	19_GO:0009987 cellular process	-14.558071484361212	5.3816555925681815	10.777260542864159	30211	73	2307	30	1.3003901170351104	0.23586893759125735	705|4809|4869|5591|6201|6227|8602|9277|10436|10799|10885|23212|25879|25926|25983|27042|27341|28987|55127|55226|55720|55781|79954|84916|84946|85395|88745|92797|115939|153443	BYSL|SNU13|NPM1|PRKDC|RPS7|RPS21|NOP14|WDR46|EMG1|RPP40|WDR3|RRS1|DCAF13|NOL11|NGDN|UTP25|RRP7A|NOB1|HEATR1|NAT10|TSR1|RIOK2|NOL10|UTP4|LTV1|SLX9|RRP36|HELB|TSR3|SRFBP1	-12.83413365290312	0	8.0	0.0	0.0	-37.47201190543311	6.285773732119636
0	0	1	0	0	0	0.0	0.0	-7.733149014596796	0.0	0.0	0.0	GO:0072507	M001000	1	0	GO Biological Processes	19	divalent inorganic cation homeostasis	19_GO:0065007 biological regulation	-14.487422613406938	2.4382577674278574	9.113752687187267	30211	478	2307	89	3.857824013870828	0.40096307730888725	27|114|133|146|287|309|468|525|552|578|624|664|781|796|801|857|858|931|952|1139|1230|1233|1234|1237|1524|1594|1813|1906|2099|2147|2151|2281|2359|2906|3358|3709|3814|3827|3932|3954|4489|4504|5028|5294|5314|5335|5663|5733|5788|5910|6288|6352|6355|6363|6375|6556|6622|6690|6717|6781|6869|7070|7504|7531|8614|8989|9446|10134|10563|10672|23516|25769|25800|30001|30968|51024|51714|55013|55532|55630|56704|…	ABL2|ADCY8|ADM|ADRA1D|ANK2|ANXA6|ATF4|ATP6V1B1|AVPR1A|BAK1|BDKRB2|BNIP3|CACNA2D1|CALCA|CALM1|CAV1|CAV2|MS4A1|CD38|CHRNA7|CCR1|CCR4|CCR5|CCR8|CX3CR1|CYP27B1|DRD2|EDN1|ESR1|F2|F2RL2|FKBP1B|FPR3|GRIN2D|HTR2C|ITPR2|KISS1|KNG1|LCK|LETM1|MT1A|MT3|P2RY1|PIK3CG|PKHD1|PLCG1|PSEN1|PTGER3|PTPRC|RAP1GDS1|SAA1|CCL5|CCL8|CCL19|XCL1|SLC11A1|SNCA|SPINK1|SRI|STC1|TACR1|THY1|XK|YWHAE|STC2|TRPA1|GSTO1|BCAP31|CXCL13…	-12.764974644411357	0	27.0	0.0	0.0	-28.213319294179474	3.666701343736454
0	1	1	0	0	0	0.0	-4.262884058398674	-4.50776084470491	0.0	0.0	0.0	GO:0006986	M011000	2	0	GO Biological Processes	19	response to unfolded protein	19_GO:0050896 response to stimulus	-14.483628589361906	4.220819138303475	10.207370005044375	30211	121	2307	39	1.6905071521456436	0.26839995386223603	267|467|468|578|595|1491|1965|2033|2081|3297|3304|3308|3309|3312|3313|3326|3329|3336|5610|5770|7494|8614|9451|10133|10273|10808|11080|22926|23071|23197|25822|26608|27230|30001|51360|55829|84236|84699|118424	AMFR|ATF3|ATF4|BAK1|CCND1|CTH|EIF2S1|EP300|ERN1|HSF1|HSPA1B|HSPA4|HSPA5|HSPA8|HSPA9|HSP90AB1|HSPD1|HSPE1|EIF2AK2|PTPN1|XBP1|STC2|EIF2AK3|OPTN|STUB1|HSPH1|DNAJB4|ATF6|ERP44|FAF2|DNAJB5|TBL2|SERP1|ERO1A|MBTPS2|SELENOS|RHBDD1|CREB3L3|UBE2J2	-12.762665389272016	0	75.0	0.0	0.0	-16.74570552997795	5.540345436964423
1	1	1	0	0	0	-2.6101665840095793	-4.596887048474518	-2.1820020584322135	0.0	0.0	0.0	GO:0090087	M111000	3	0	GO Biological Processes	19	regulation of peptide transport	19_GO:0051179 localization	-14.378143764737324	3.5064083888190134	9.778677085898899	30211	183	2307	49	2.1239705244906806	0.30018474419974384	114|952|1113|1374|1813|2243|2266|2281|2746|2752|2822|2850|2922|3091|3170|3172|3358|3553|3569|3651|3667|3814|4843|5467|5715|5950|6352|6566|6690|6717|6804|6810|7447|8111|8431|8447|9024|9255|9607|25924|27230|51714|55107|56262|84300|90550|91608|133308|252983	ADCY8|CD38|CHGA|CPT1A|DRD2|FGA|FGG|FKBP1B|GLUD1|GLUL|GPLD1|GPR27|GRP|HIF1A|FOXA2|HNF4A|HTR2C|IL1B|IL6|PDX1|IRS1|KISS1|NOS2|PPARD|PSMD9|RBP4|CCL5|SLC16A1|SPINK1|SRI|STX1A|STX4|VSNL1|GPR68|NR0B2|DOC2B|BRSK2|AIMP1|CARTPT|MYRIP|SERP1|SELENOT|ANO1|LRRC8A|UQCC2|MCU|RASL10B|SLC9B2|STXBP4	-12.65866027470548	0	4.0	0.0	0.0	-42.88071827860668	5.335147457817592
0	0	1	0	0	0	0.0	0.0	-7.308997580370988	0.0	0.0	0.0	GO:0050870	M001000	1	0	GO Biological Processes	19	positive regulation of T cell activation	19_GO:0022610 biological adhesion	-14.369287498389875	3.2297977883649103	9.609705735316702	30211	223	2307	55	2.3840485478977027	0.31760998409797464	207|857|916|921|939|940|941|970|1947|1948|2056|2309|2736|3142|3329|3481|3552|3553|3559|3569|3592|3606|3932|4860|5290|5590|5788|6352|6363|6375|6777|7037|7070|7189|7494|7704|7784|8740|8767|8772|8808|8876|8943|10125|10673|10808|11221|27177|29126|29851|30835|50943|64127|80380|259307	AKT1|CAV1|CD3E|CD5|CD27|CD28|CD80|CD70|EFNB1|EFNB2|EPO|FOXO3|GLI2|HLX|HSPD1|IGF2|IL1A|IL1B|IL2RA|IL6|IL12A|IL18|LCK|PNP|PIK3CA|PRKCZ|PTPRC|CCL5|CCL19|XCL1|STAT5B|TFRC|THY1|TRAF6|XBP1|ZBTB16|ZP3|TNFSF14|RIPK2|FADD|IL1RL2|VNN1|AP3D1|RASGRP1|TNFSF13B|HSPH1|DUSP10|IL36B|CD274|ICOS|CD209|FOXP3|NOD2|PDCD1LG2|IL4I1	-12.651278693924038	0	15.0	0.0	0.0	-31.957137201978334	3.559904217219858
0	0	1	1	0	0	0.0	0.0	-4.004735726785877	-3.6118160467828124	0.0	0.0	GO:0048589	M001100	2	0	GO Biological Processes	19	developmental growth	19_GO:0040007 growth	-14.36458471255766	2.661658931283721	9.234364956108577	30211	369	2307	75	3.250975292587776	0.3692379533476404	133|309|374|652|658|668|675|1386|1435|1482|1855|1906|2019|2033|2069|2074|2099|2309|2626|2736|3239|3326|3484|3676|3688|4131|4488|4654|5469|5590|5618|5754|5764|5782|6456|6781|6790|6881|6895|7059|7130|7458|7477|7480|7481|7516|8085|8324|8482|8828|8882|8904|9201|9318|10371|10413|25836|25987|28982|50515|51119|51199|53918|54542|54892|57502|63923|64220|79728|81565|83605|89780|113622|140606|259266	ADM|ANXA6|AREG|BMP4|BMPR1B|FOXL2|BRCA2|ATF2|CSF1|NKX2-5|DVL1|EDN1|EN1|EP300|EREG|ERCC6|ESR1|FOXO3|GATA4|GLI2|HOXD13|HSP90AB1|IGFBP1|ITGA4|ITGB1|MAP1B|MSX2|MYOD1|MED1|PRKCZ|PRLR|PTK7|PTN|PTPN12|SH3GL2|STC1|AURKA|TAF10|TARBP2|THBS3|TNFAIP6|EIF4H|WNT7B|WNT10B|WNT11|XRCC2|KMT2D|FZD7|SEMA7A|NRP2|ZPR1|CPNE1|DCLK1|COPS2|SEMA3A|YAP1|NIPBL|TSKU|FLVCR1|CHST11|SBDS|NIN|PELO|RC3H2|NCAPG2|NLGN4X|TNN|STRA6|PAL…	-12.648045603172598	0	94.0	1.0	1.0	-14.36458471255766	3.218351663691198
0	1	0	0	0	0	0.0	-6.63952963857116	0.0	0.0	0.0	0.0	GO:2001242	M010000	1	0	GO Biological Processes	19	regulation of intrinsic apoptotic signaling pathway	19_GO:0023052 signaling	-14.291915112028486	3.5993100074271793	9.801038566979743	30211	171	2307	47	2.037277850021673	0.29412487577641083	142|207|598|624|857|960|1654|1687|1984|2056|3070|3091|3651|3932|4102|4318|4609|5329|5366|5478|5770|5771|6201|6648|7494|8876|9451|9774|10059|10105|10131|10134|10955|22954|26155|27429|29949|29979|51024|51060|51657|54209|55829|63979|79915|80237|201163	PARP1|AKT1|BCL2L1|BDKRB2|CAV1|CD44|DDX3X|GSDME|EIF5A|EPO|HELLS|HIF1A|PDX1|LCK|MAGEA3|MMP9|MYC|PLAUR|PMAIP1|PPIA|PTPN1|PTPN2|RPS7|SOD2|XBP1|VNN1|EIF2AK3|BCLAF1|DNM1L|PPIF|TRAP1|BCAP31|SERINC3|TRIM32|NOC2L|HTRA2|IL19|UBQLN1|FIS1|TXNDC12|STYXL1|TREM2|SELENOS|FIGNL1|ATAD5|ELL3|FLCN	-12.576840740901698	0	45.0	0.0	0.0	-22.291291749563868	3.5993100074271793
0	1	1	0	0	0	0.0	-4.3774902936128335	-2.6222361194626855	0.0	0.0	0.0	GO:0050708	M011000	2	0	GO Biological Processes	19	regulation of protein secretion	19_GO:0051179 localization	-14.263132793697002	3.065977597512058	9.469524022198499	30211	252	2307	59	2.5574338968357173	0.3286644775024363	114|952|1113|1374|1595|1813|2243|2266|2281|2746|2752|2822|2850|3091|3170|3172|3552|3553|3569|3592|3651|3667|4628|4843|5066|5467|5478|5715|5950|6288|6352|6566|6717|6804|6810|7040|7424|7447|8111|8431|8447|9024|9607|10059|10802|25924|26056|27063|27230|54209|54474|55107|55737|56262|84300|90550|114899|133308|252983	ADCY8|CD38|CHGA|CPT1A|CYP51A1|DRD2|FGA|FGG|FKBP1B|GLUD1|GLUL|GPLD1|GPR27|HIF1A|FOXA2|HNF4A|IL1A|IL1B|IL6|IL12A|PDX1|IRS1|MYH10|NOS2|PAM|PPARD|PPIA|PSMD9|RBP4|SAA1|CCL5|SLC16A1|SRI|STX1A|STX4|TGFB1|VEGFC|VSNL1|GPR68|NR0B2|DOC2B|BRSK2|CARTPT|DNM1L|SEC24A|MYRIP|RAB11FIP5|ANKRD1|SERP1|TREM2|KRT20|ANO1|VPS35|LRRC8A|UQCC2|MCU|C1QTNF3|SLC9B2|STXBP4	-12.549518237329258	0	4.0	0.0	0.0	-42.88071827860668	5.335147457817592
0	0	1	1	0	0	0.0	0.0	-3.9532997764470617	-3.586824339365892	0.0	0.0	GO:0040007	M001100	2	0	GO Biological Processes	19	growth	19_GO:0040007 growth	-14.234313160703902	2.647310365616423	9.179708804690364	30211	371	2307	75	3.250975292587776	0.3692379533476404	133|309|374|652|658|668|675|1386|1435|1482|1855|1906|2019|2033|2069|2074|2099|2309|2626|2736|3239|3326|3484|3676|3688|4131|4488|4654|5469|5590|5618|5754|5764|5782|6456|6781|6790|6881|6895|7059|7130|7458|7477|7480|7481|7516|8085|8324|8482|8828|8882|8904|9201|9318|10371|10413|25836|25987|28982|50515|51119|51199|53918|54542|54892|57502|63923|64220|79728|81565|83605|89780|113622|140606|259266	ADM|ANXA6|AREG|BMP4|BMPR1B|FOXL2|BRCA2|ATF2|CSF1|NKX2-5|DVL1|EDN1|EN1|EP300|EREG|ERCC6|ESR1|FOXO3|GATA4|GLI2|HOXD13|HSP90AB1|IGFBP1|ITGA4|ITGB1|MAP1B|MSX2|MYOD1|MED1|PRKCZ|PRLR|PTK7|PTN|PTPN12|SH3GL2|STC1|AURKA|TAF10|TARBP2|THBS3|TNFAIP6|EIF4H|WNT7B|WNT10B|WNT11|XRCC2|KMT2D|FZD7|SEMA7A|NRP2|ZPR1|CPNE1|DCLK1|COPS2|SEMA3A|YAP1|NIPBL|TSKU|FLVCR1|CHST11|SBDS|NIN|PELO|RC3H2|NCAPG2|NLGN4X|TNN|STRA6|PAL…	-12.522153528584331	0	94.0	0.0	0.0	-14.36458471255766	3.218351663691198
0	1	1	0	0	0	0.0	-7.175088869035577	-2.4665790017333302	0.0	0.0	0.0	GO:1903320	M011000	2	0	GO Biological Processes	19	regulation of protein modification by small protein conjugation or removal	19_GO:0008152 metabolic process	-14.176943904096781	3.087524360289117	9.452743924288978	30211	246	2307	58	2.5140875596012138	0.32593975346384335	207|329|330|701|819|857|991|1025|1654|2295|3091|3304|3309|3326|3984|4085|4101|5347|5478|5601|5663|6201|6502|6872|7128|7189|7335|8312|8554|8767|9320|9349|9636|9978|10075|10273|10459|11065|23560|27085|29979|51547|54552|54765|55611|57697|57761|64127|79142|79594|80149|80758|84259|91947|123879|139285|148022|150678	AKT1|BIRC2|BIRC3|BUB1B|CAMLG|CAV1|CDC20|CDK9|DDX3X|FOXF2|HIF1A|HSPA1B|HSPA5|HSP90AB1|LIMK1|MAD2L1|MAGEA2|PLK1|PPIA|MAPK9|PSEN1|RPS7|SKP2|TAF1|TNFAIP3|TRAF6|UBE2V1|AXIN1|PIAS1|RIPK2|TRIP12|RPL23|ISG15|RBX1|HUWE1|STUB1|MAD2L2|UBE2C|GTPBP4|MTBP|UBQLN1|SIRT7|GNL3L|TRIM44|OTUB1|FANCM|TRIB3|NOD2|PHF23|MUL1|ZC3H12A|PRR7|DCUN1D5|ARRDC4|DCUN1D3|AMER1|TICAM1|COPS9	-12.466234338372445	0	95.0	1.0	1.0	-14.176943904096781	4.76194979706033
0	1	1	0	0	1	0.0	-4.9632142953463	-8.290536224394742	0.0	0.0	-8.282869164427431	GO:0006457	M011001	3	0	GO Biological Processes	19	protein folding	19_GO:0009987 cellular process	-14.159587324376904	3.321750346242084	9.590788753133289	30211	205	2307	52	2.2540095361941916	0.3090320715601871	325|402|821|908|957|1047|1457|1861|2281|3304|3309|3312|3313|3326|3329|3336|5478|5479|6767|6905|6950|7203|7411|9360|10105|10131|10190|10549|10574|10575|10576|10598|10694|10808|10856|11080|11140|22926|22948|23071|25822|26973|27000|30001|54431|56886|64714|80273|81562|202052|391634|728489	APCS|ARL2|CANX|CCT6A|ENTPD5|CLGN|CSNK2A1|TOR1A|FKBP1B|HSPA1B|HSPA5|HSPA8|HSPA9|HSP90AB1|HSPD1|HSPE1|PPIA|PPIB|ST13|TBCE|TCP1|CCT3|VBP1|PPIG|PPIF|TRAP1|TXNDC9|PRDX4|CCT7|CCT4|CCT2|AHSA1|CCT8|HSPH1|RUVBL2|DNAJB4|CDC37|ATF6|CCT5|ERP44|DNAJB5|CHORDC1|DNAJC2|ERO1A|DNAJC10|UGGT1|PDIA2|GRPEL1|LMAN2L|DNAJC18|HSP90AB2P|DNLZ	-12.450322999526747	0	96.0	1.0	1.0	-14.159587324376904	5.481779417546194
0	1	1	0	0	0	0.0	-3.41637139315462	-4.758758165088012	0.0	0.0	0.0	GO:0062012	M011000	2	0	GO Biological Processes	19	regulation of small molecule metabolic process	19_GO:0008152 metabolic process	-14.12246800888944	2.7186277715673377	9.190739679053289	30211	342	2307	71	3.0775899436497616	0.3595784716694433	133|136|142|207|225|335|338|402|552|857|957|1066|1374|1594|1601|1717|2033|2171|2203|2264|2646|2822|2978|2979|3091|3170|3481|3553|3667|3692|3973|4609|4842|4843|5028|5163|5165|5223|5366|5467|5499|5629|5663|5771|6622|8644|8671|9611|9965|10464|10613|10999|23657|26330|51085|51141|51360|51547|54209|54576|55829|57486|57761|60481|80025|83667|83752|84649|114899|195827|201163	ADM|ADORA2B|PARP1|AKT1|ABCD2|APOA1|APOB|ARL2|AVPR1A|CAV1|ENTPD5|CES1|CPT1A|CYP27B1|DAB2|DHCR7|EP300|FABP5|FBP1|FGFR4|GCKR|GPLD1|GUCA1A|GUCA1B|HIF1A|FOXA2|IGF2|IL1B|IRS1|EIF6|LHCGR|MYC|NOS1|NOS2|P2RY1|PDK1|PDK3|PGAM1|PMAIP1|PPARD|PPP1CA|PROX1|PSEN1|PTPN2|SNCA|AKR1C3|SLC4A4|NCOR1|FGF19|PIBF1|ERLIN1|SLC27A4|SLC7A11|GAPDHS|MLXIPL|INSIG2|MBTPS2|SIRT7|TREM2|UGT1A8|SELENOS|NLN|TRIB3|ELOVL5|PANK2|SESN2|L…	-12.414644131402591	0	97.0	1.0	1.0	-14.12246800888944	3.558522266824974
0	1	0	1	0	0	0.0	-7.210060468788627	0.0	-6.851221013816282	0.0	0.0	GO:0006366	M010100	2	0	GO Biological Processes	19	transcription by RNA polymerase II	19_GO:0008152 metabolic process	-14.103319711019003	3.1869243663954645	9.488594444972298	30211	226	2307	55	2.3840485478977027	0.31760998409797464	142|468|902|904|1022|1025|1386|1906|2071|2074|2963|2965|3651|4331|4335|4609|5079|5433|5436|5469|6617|6618|6619|6872|6873|6874|6878|6881|6882|6884|7494|8178|8544|8621|8812|9188|9318|9439|9442|10302|11047|23379|25819|29072|29101|51585|51755|54892|55795|79577|80237|84337|84524|123169|138474	PARP1|ATF4|CCNH|CCNT1|CDK7|CDK9|ATF2|EDN1|ERCC3|ERCC6|GTF2F2|GTF2H1|PDX1|MNAT1|MNT|MYC|PAX5|POLR2D|POLR2G|MED1|SNAPC1|SNAPC2|SNAPC3|TAF1|TAF2|TAF4|TAF6|TAF10|TAF11|TAF13|XBP1|ELL|PIR|CDK13|CCNK|DDX21|COPS2|MED23|MED27|SNAPC5|ADRM1|ICE1|NOCT|SETD2|SSU72|PCF11|CDK12|NCAPG2|PCID2|CDC73|ELL3|ELOF1|ZC3H8|LEO1|TAF1L	-12.396931519077308	0	1.0	0.0	0.0	-50.9857111899409	3.24648248699308
0	1	1	0	0	0	0.0	-5.048474419817854	-2.808966599258123	0.0	0.0	0.0	GO:0055088	M011000	2	0	GO Biological Processes	19	lipid homeostasis	19_GO:0065007 biological regulation	-14.081712717856155	3.557699487110102	9.700698118663746	30211	173	2307	47	2.037277850021673	0.29412487577641083	335|338|857|1066|1645|1654|2167|2264|2646|3172|3606|3990|4547|4864|5947|6296|6646|6836|7494|7555|8228|8435|9420|10802|10938|23788|25987|27329|29095|29099|50640|51085|51302|51474|54209|55004|57048|57142|57476|80339|83667|84647|84649|114899|116150|128486|285848	APOA1|APOB|CAV1|CES1|AKR1C1|DDX3X|FABP4|FGFR4|GCKR|HNF4A|IL18|LIPC|MTTP|NPC1|RBP1|ACSM3|SOAT1|SURF4|XBP1|CNBP|PNPLA4|SOAT2|CYP7B1|SEC24A|EHD1|MTCH2|TSKU|ANGPTL3|ORMDL2|COMMD9|PNPLA8|MLXIPL|CYP39A1|LIMA1|TREM2|LAMTOR1|PLSCR3|RTN4|GRAMD1B|PNPLA3|SESN2|PLA2G12B|DGAT2|C1QTNF3|NUS1|FITM2|PNPLA1	-12.37675548102091	0	70.0	0.0	0.0	-17.297584695080086	4.14241041019789
0	1	1	0	0	1	0.0	-6.0329447023650244	-7.5317414505454305	0.0	0.0	-2.1224892098323074	GO:1905039	M011001	3	0	GO Biological Processes	19	carboxylic acid transmembrane transport	19_GO:0051179 localization	-14.059294951687123	3.9478664677834727	9.906959131852421	30211	136	2307	41	1.7771998266146511	0.27507459951853064	225|1374|2348|4036|4363|4609|5663|6509|6511|6512|6513|6520|6566|8140|8501|9057|9963|10165|10166|10991|10998|23428|23657|54407|54716|55117|55238|56262|56301|80131|81034|81855|84230|92745|94081|117247|126321|145389|152078|162515|206358	ABCD2|CPT1A|FOLR1|LRP2|ABCC1|MYC|PSEN1|SLC1A4|SLC1A6|SLC1A7|SLC2A1|SLC3A2|SLC16A1|SLC7A5|SLC43A1|SLC7A6|SLC23A1|SLC25A13|SLC25A15|SLC38A3|SLC27A5|SLC7A8|SLC7A11|SLC38A2|SLC6A20|SLC6A15|SLC38A7|LRRC8A|SLC7A10|LRRC8E|SLC25A32|SFXN3|LRRC8C|SLC38A5|SFXN1|SLC16A10|MFSD12|SLC38A6|SLC66A1L|SLC16A11|SLC36A1	-12.35576397058991	0	23.0	0.0	0.0	-29.05175404657585	6.262999189611956
0	1	1	0	0	1	0.0	-2.849529236875033	-3.0163463781315745	0.0	0.0	-2.047231728078635	GO:0043648	M011001	3	0	GO Biological Processes	19	dicarboxylic acid metabolic process	19_GO:0008152 metabolic process	-14.0467217731153	4.748867517398077	10.298150481782658	30211	91	2307	33	1.4304291287386215	0.24721840967307082	47|471|1719|1743|2271|2348|2356|2678|2730|2744|2746|2747|2752|4199|4200|4522|4942|4967|5625|8513|8659|8803|8942|10797|10841|23498|25902|56954|81034|84706|112817|160428|441024	ACLY|ATIC|DHFR|DLST|FH|FOLR1|FPGS|GGT1|GCLM|GLS|GLUD1|GLUD2|GLUL|ME1|ME2|MTHFD1|OAT|OGDH|PRODH|LIPF|ALDH4A1|SUCLA2|KYNU|MTHFD2|FTCD|HAAO|MTHFD1L|NIT2|SLC25A32|GPT2|HOGA1|ALDH1L2|MTHFD2L	-12.34461237915288	0	98.0	1.0	1.0	-14.0467217731153	5.986451173447272
0	1	1	0	0	0	0.0	-7.39538105478957	-3.371954983968727	0.0	0.0	0.0	GO:0031396	M011000	2	0	GO Biological Processes	19	regulation of protein ubiquitination	19_GO:0008152 metabolic process	-14.043685121994795	3.2584703423546624	9.510951597297739	30211	213	2307	53	2.297355873428695	0.31192019872778187	207|329|330|701|819|857|991|1025|1654|2295|3304|3309|3326|3984|4085|4101|5347|5478|5601|5663|6201|6502|6872|7128|7189|7335|8312|8767|9320|9349|9636|9978|10075|10273|10459|11065|23560|27085|29979|51547|54552|54765|55611|57697|57761|64127|79142|80758|84259|91947|123879|139285|148022	AKT1|BIRC2|BIRC3|BUB1B|CAMLG|CAV1|CDC20|CDK9|DDX3X|FOXF2|HSPA1B|HSPA5|HSP90AB1|LIMK1|MAD2L1|MAGEA2|PLK1|PPIA|MAPK9|PSEN1|RPS7|SKP2|TAF1|TNFAIP3|TRAF6|UBE2V1|AXIN1|RIPK2|TRIP12|RPL23|ISG15|RBX1|HUWE1|STUB1|MAD2L2|UBE2C|GTPBP4|MTBP|UBQLN1|SIRT7|GNL3L|TRIM44|OTUB1|FANCM|TRIB3|NOD2|PHF23|PRR7|DCUN1D5|ARRDC4|DCUN1D3|AMER1|TICAM1	-12.342992677027981	0	95.0	0.0	0.0	-14.176943904096781	4.76194979706033
0	1	1	0	0	0	0.0	-3.77363017430721	-6.217307028404684	0.0	0.0	0.0	GO:0000902	M011000	2	0	GO Biological Processes	19	cell morphogenesis	19_GO:0032502 developmental process	-14.040973722538821	2.1598591018613162	8.7495990554065	30211	673	2307	111	4.811443433029909	0.4455600720486113	60|87|468|658|1139|1496|1501|1813|1855|1906|1942|1947|1948|1956|2017|2033|2050|2290|2297|2335|2676|2736|3084|3209|3326|3676|3688|3798|4036|4131|4133|4233|4647|4681|4747|4838|4983|5058|5063|5076|5314|5469|5590|5629|5727|5764|5800|5803|5829|6152|6456|6781|6789|6790|7204|7301|7345|7422|7473|7477|7804|8324|8482|8506|8577|8650|8828|8904|8941|8976|8985|9024|9048|9113|9201|9253|9341|9448|9585|9637|9928|…	ACTB|ACTN1|ATF4|BMPR1B|CHRNA7|CTNNA2|CTNND2|DRD2|DVL1|EDN1|EFNA1|EFNB1|EFNB2|EGFR|CTTN|EP300|EPHB4|FOXG1|FOXD1|FN1|GFRA3|GLI2|NRG1|HOXA13|HSP90AB1|ITGA4|ITGB1|KIF5A|LRP2|MAP1B|MAP2|MET|MYO7A|NBL1|NEFL|NODAL|OPHN1|PAK1|PAK3|PAX2|PKHD1|MED1|PRKCZ|PROX1|PTCH1|PTN|PTPRO|PTPRZ1|PXN|RPL24|SH3GL2|STC1|STK4|AURKA|TRIO|TYRO3|UCHL1|VEGFA|WNT3|WNT7B|LRP8|FZD7|SEMA7A|CNTNAP1|TMEFF1|NUMB|NRP2|CPNE1|CDK5R2|WAS…	-12.341693618595265	0	78.0	0.0	0.0	-16.480912384758547	2.4995296652619574
1	1	1	0	0	0	-2.236325966884206	-2.2789007441856772	-2.8174595770322677	0.0	0.0	0.0	GO:0070374	M111000	3	0	GO Biological Processes	19	positive regulation of ERK1 and ERK2 cascade	19_GO:0023052 signaling	-14.027048695779943	3.2143161130157227	9.478102817621021	30211	220	2307	54	2.340702210663199	0.314779241092903	246|652|960|1139|1230|1813|1956|2056|2243|2264|2266|2626|3084|3265|3358|3552|4504|4838|5028|5155|5245|5320|5590|5788|5908|6278|6352|6355|6363|6364|6369|6375|6464|7040|7066|7936|8074|8482|8767|9965|10125|10344|10392|10457|26281|50507|54209|54550|55532|64127|114609|168667|195827|389658	ALOX15|BMP4|CD44|CHRNA7|CCR1|DRD2|EGFR|EPO|FGA|FGFR4|FGG|GATA4|NRG1|HRAS|HTR2C|IL1A|MT3|NODAL|P2RY1|PDGFB|PHB1|PLA2G2A|PRKCZ|PTPRC|RAP1B|S100A7|CCL5|CCL8|CCL19|CCL20|CCL24|XCL1|SHC1|TGFB1|THPO|NELFE|FGF23|SEMA7A|RIPK2|FGF19|RASGRP1|CCL26|NOD1|GPNMB|FGF20|NOX4|TREM2|NECAB2|SLC30A10|NOD2|TIRAP|BMPER|PRXL2C|ALKAL1	-12.329176354760778	0	10.0	0.0	0.0	-34.78456846478876	3.859685624985741
0	1	1	0	0	1	0.0	-4.684734365454508	-2.4586695952690008	0.0	0.0	-4.820473438463101	GO:0072522	M011001	3	0	GO Biological Processes	19	purine-containing compound biosynthetic process	19_GO:0008152 metabolic process	-14.00737609362186	3.6601943315914025	9.731280516737844	30211	161	2307	45	1.9505851755526658	0.287926186650154	47|109|114|132|158|271|353|471|514|518|1716|1836|2181|2987|3614|3615|4522|4830|4831|4860|4907|5160|5471|5631|6785|7040|8833|9551|10165|10606|10861|11332|23305|26289|30968|51703|54898|60481|64834|79646|80025|84532|283458|432369|441024	ACLY|ADCY3|ADCY8|ADK|ADSL|AMPD2|APRT|ATIC|ATP5F1E|ATP5MC3|DGUOK|SLC26A2|ACSL3|GUK1|IMPDH1|IMPDH2|MTHFD1|NME1|NME2|PNP|NT5E|PDHA1|PPAT|PRPS1|ELOVL4|TGFB1|GMPS|ATP5MF|SLC25A13|PAICS|SLC26A1|ACOT7|ACSL6|AK5|STOML2|ACSL5|ELOVL2|ELOVL5|ELOVL1|PANK3|PANK2|ACSS1|NME2P1|ATP5F1EP2|MTHFD2L	-12.310906967012132	0	19.0	0.0	0.0	-30.33088915879223	4.456658156028369
0	1	0	0	0	0	0.0	-2.876065146898737	0.0	0.0	0.0	0.0	GO:0048562	M010000	1	0	GO Biological Processes	19	embryonic organ morphogenesis	19_GO:0032502 developmental process	-13.953385849382734	2.8702163160363634	9.233697837423406	30211	292	2307	64	2.774165583008236	0.34192687097834545	90|525|652|668|1280|1482|1746|1855|1906|1942|2138|2200|2290|2295|2348|2626|3091|3142|3198|3204|3205|3235|3236|3249|3373|3784|4188|4522|4647|4838|5076|5079|5629|5663|5754|5950|6474|6495|6664|6899|6926|7020|7054|7481|7545|7855|8557|9096|9775|10413|25806|25836|25902|27173|28982|29072|50515|51141|57057|64220|89780|140469|221908|286204	ACVR1|ATP6V1B1|BMP4|FOXL2|COL2A1|NKX2-5|DLX2|DVL1|EDN1|EFNA1|EYA1|FBN1|FOXG1|FOXF2|FOLR1|GATA4|HIF1A|HLX|HOXA1|HOXA7|HOXA9|HOXD9|HOXD10|HPN|HYAL1|KCNQ1|MDFI|MTHFD1|MYO7A|NODAL|PAX2|PAX5|PROX1|PSEN1|PTK7|RBP4|SHOX2|SIX1|SOX11|TBX1|TBX3|TFAP2A|TH|WNT11|ZIC1|FZD5|TCAP|TBX18|EIF4A3|YAP1|VAX2|NIPBL|MTHFD1L|SLC39A1|FLVCR1|SETD2|CHST11|INSIG2|TBX20|STRA6|WNT3A|MYO3B|PPP1R35|CRB2	-12.258315417965571	0	21.0	0.0	0.0	-29.48809323911641	3.6221213881895067
0	1	1	0	0	0	0.0	-3.6878510851744526	-3.928287792232074	0.0	0.0	0.0	GO:0007584	M011000	2	0	GO Biological Processes	19	response to nutrient	19_GO:0050896 response to stimulus	-13.943461113148633	3.846190220702574	9.80947124224986	30211	143	2307	42	1.8205461638491547	0.2783475202410914	158|265|383|590|595|1543|1592|1594|1728|1788|2056|2155|2281|2348|2626|2730|3170|3297|3552|3651|4049|4131|5009|5467|6566|6569|6648|6750|6772|6781|7037|7494|8074|8614|8644|8942|10999|22941|54658|56603|64127|83990	ADSL|AMELX|ARG1|BCHE|CCND1|CYP1A1|CYP26A1|CYP27B1|NQO1|DNMT3A|EPO|F7|FKBP1B|FOLR1|GATA4|GCLM|FOXA2|HSF1|IL1A|PDX1|LTA|MAP1B|OTC|PPARD|SLC16A1|SLC34A1|SOD2|SST|STAT1|STC1|TFRC|XBP1|FGF23|STC2|AKR1C3|KYNU|SLC27A4|SHANK2|UGT1A1|CYP26B1|NOD2|BRIP1	-12.249784886723075	0	99.0	1.0	1.0	-13.943461113148633	7.703154083479946
0	1	1	0	0	1	0.0	-6.528183699442479	-7.461565796339894	0.0	0.0	-2.109431925644102	GO:1903825	M011001	3	0	GO Biological Processes	19	organic acid transmembrane transport	19_GO:0051179 localization	-13.937844669864402	3.9190499242230095	9.846278984252255	30211	137	2307	41	1.7771998266146511	0.27507459951853064	225|1374|2348|4036|4363|4609|5663|6509|6511|6512|6513|6520|6566|8140|8501|9057|9963|10165|10166|10991|10998|23428|23657|54407|54716|55117|55238|56262|56301|80131|81034|81855|84230|92745|94081|117247|126321|145389|152078|162515|206358	ABCD2|CPT1A|FOLR1|LRP2|ABCC1|MYC|PSEN1|SLC1A4|SLC1A6|SLC1A7|SLC2A1|SLC3A2|SLC16A1|SLC7A5|SLC43A1|SLC7A6|SLC23A1|SLC25A13|SLC25A15|SLC38A3|SLC27A5|SLC7A8|SLC7A11|SLC38A2|SLC6A20|SLC6A15|SLC38A7|LRRC8A|SLC7A10|LRRC8E|SLC25A32|SFXN3|LRRC8C|SLC38A5|SFXN1|SLC16A10|MFSD12|SLC38A6|SLC66A1L|SLC16A11|SLC36A1	-12.2460480635629	0	23.0	0.0	0.0	-29.05175404657585	6.262999189611956
0	1	0	0	0	0	0.0	-10.959584190576692	0.0	0.0	0.0	0.0	GO:0030216	M010000	1	0	GO Biological Processes	19	keratinocyte differentiation	19_GO:0032502 developmental process	-13.936949235933685	4.365120647305302	10.073341468286186	30211	108	2307	36	1.5604681404421326	0.25804082736178835	1001|2069|2810|3552|3872|5469|6278|6701|6703|6704|6706|6789|7053|7062|8456|8644|9113|10413|23581|23596|25818|26239|51535|56603|64919|84283|125981|254910|340654|353139|353140|353141|353142|353145|643414|643418	CDH3|EREG|SFN|IL1A|KRT17|MED1|S100A7|SPRR2B|SPRR2D|SPRR2E|SPRR2G|STK4|TGM3|TCHH|FOXN1|AKR1C3|LATS1|YAP1|CASP14|OPN3|KLK5|LCE2B|PPHLN1|CYP26B1|BCL11B|TMEM79|ACER1|LCE5A|LIPM|LCE2A|LCE2C|LCE2D|LCE3A|LCE3E|LIPK|LIPN	-12.2460480635629	0	11.0	0.0	0.0	-34.28387713023791	6.667255172413793
0	1	0	0	0	0	0.0	-5.1753771703879	0.0	0.0	0.0	0.0	GO:0045936	M010000	1	0	GO Biological Processes	19	negative regulation of phosphate metabolic process	19_GO:0048519 negative regulation of biological process	-13.883022352613976	2.470261457225046	8.932851771831798	30211	440	2307	83	3.597745990463806	0.38773503594470105	142|207|324|578|624|652|801|857|1029|1031|1813|1845|1855|2167|2203|2281|2646|2810|2950|3170|3192|3553|3624|4091|4869|5155|5347|5478|5515|5575|5590|5591|5621|5663|5770|5771|5788|5800|6456|6622|6690|6895|7040|7070|7128|7345|7498|7529|7531|8613|8655|9043|9113|9270|9467|9555|9611|10464|10527|11137|11221|23603|23624|23636|26585|26973|27342|51085|51657|54431|54892|55243|57761|79837|80149|84313|84619|91…	PARP1|AKT1|APC|BAK1|BDKRB2|BMP4|CALM1|CAV1|CDKN2A|CDKN2C|DRD2|DUSP3|DVL1|FABP4|FBP1|FKBP1B|GCKR|SFN|GSTP1|FOXA2|HNRNPU|IL1B|INHBA|SMAD6|NPM1|PDGFB|PLK1|PPIA|PPP2CA|PRKAR1B|PRKCZ|PRKDC|PRNP|PSEN1|PTPN1|PTPN2|PTPRC|PTPRO|SH3GL2|SNCA|SPINK1|TARBP2|TGFB1|THY1|TNFAIP3|UCHL1|XDH|YWHAB|YWHAE|PLPP3|DYNLL1|SPAG9|LATS1|ITGB1BP1|SH3BP5|MACROH2A1|NCOR1|PIBF1|IPO7|PWP1|DUSP10|CORO1C|CBLC|NUP62|GREM1|CHORDC1|R…	-12.193502085959576	0	71.0	0.0	0.0	-17.263335402788666	2.570571047857567
0	0	1	1	0	0	0.0	0.0	-3.7416380115737216	-7.425809266733327	0.0	0.0	GO:0032508	M001100	2	0	GO Biological Processes	19	DNA duplex unwinding	19_GO:0009987 cellular process	-13.84525500669103	4.8166848521989545	10.250747509983944	30211	87	2307	32	1.387082791504118	0.2434973829440835	641|1106|1654|2071|2547|2963|3159|4173|4361|5813|5983|5984|6742|7486|8438|8607|9557|10111|10146|10721|10856|10973|23132|25788|54821|56652|57697|80205|83990|84181|92797|254394	BLM|CHD2|DDX3X|ERCC3|XRCC6|GTF2F2|HMGA1|MCM4|MRE11|PURA|RFC3|RFC4|SSBP1|WRN|RAD54L|RUVBL1|CHD1L|RAD50|G3BP1|POLQ|RUVBL2|ASCC3|RAD54L2|RAD54B|ERCC6L|TWNK|FANCM|CHD9|BRIP1|CHD6|HELB|MCM9	-12.157111268865433	0	100.0	1.0	1.0	-13.84525500669103	4.8166848521989545
0	1	0	0	0	1	0.0	-9.3328626854419	0.0	0.0	0.0	-2.7995106524728057	GO:0006605	M010001	2	0	GO Biological Processes	19	protein targeting	19_GO:0051179 localization	-13.841775764587238	3.0717515666222504	9.323476080582088	30211	243	2307	57	2.4707412223667102	0.32318953901888475	1678|3308|3309|3312|3329|4641|5830|5873|6386|6731|6747|7529|7531|7879|8943|9804|10134|10440|10531|10755|10952|10953|10971|11140|23480|26519|26520|26985|27183|27342|29800|29927|29928|51024|51114|51608|54543|54557|55146|56993|57154|58477|79844|80273|83752|83943|84243|84709|84885|85377|90637|128866|140823|155382|252983|401647|728489	TIMM8A|HSPA4|HSPA5|HSPA8|HSPD1|MYO1C|PEX5|RAB27A|SDCBP|SRP72|SSR3|YWHAB|YWHAE|RAB7A|AP3D1|TOMM20|BCAP31|TIMM17A|PITRM1|GIPC1|SEC61B|TOMM34|YWHAQ|CDC37|SEC61G|TIMM10|TIMM9|AP3M1|VPS4A|RABGEF1|ZDHHC1|SEC61A1|TIMM22|FIS1|ZDHHC9|GET4|TOMM7|SGTB|ZDHHC4|TOMM22|SMURF1|SRPRB|ZDHHC11|GRPEL1|LONP2|IMMP2L|ZDHHC18|MGARP|ZDHHC12|MICALL1|ZFAND2A|CHMP4B|ROMO1|VPS37D|STXBP4|GOLGA7B|DNLZ	-12.15500420636099	0	18.0	0.0	0.0	-30.418366131376334	3.0717515666222504
0	0	1	1	0	0	0.0	0.0	-8.14949334262956	-10.635717226181036	0.0	0.0	GO:0051321	M001100	2	0	GO Biological Processes	19	meiotic cell cycle	19_GO:0022414 reproductive process	-13.840107385618374	3.107374020115639	9.3451000551647	30211	236	2307	56	2.4273948851322062	0.32041317778995	675|699|701|898|994|1164|1906|2069|2177|2956|3619|4361|4751|5347|5515|5892|6790|7013|7153|7156|7272|7516|7589|8438|9126|9133|9156|9183|9232|9700|9897|10051|10096|10097|10111|10635|23304|23310|23353|23397|25788|27229|51547|56603|56776|57697|63979|64848|81930|83540|83990|138474|147872|151246|151648|259266	BRCA2|BUB1|BUB1B|CCNE1|CDC25B|CKS2|EDN1|EREG|FANCD2|MSH6|INCENP|MRE11|NEK2|PLK1|PPP2CA|RAD51D|AURKA|TERF1|TOP2A|TOP3A|TTK|XRCC2|ZSCAN21|RAD54L|SMC3|CCNB2|EXO1|ZW10|PTTG1|ESPL1|WASHC5|SMC4|ACTR3|ACTR2|RAD50|RAD51AP1|UBR2|NCAPD3|SUN1|NCAPH|RAD54B|TUBGCP4|SIRT7|CYP26B1|FMN2|FANCM|FIGNL1|YTHDC2|KIF18A|NUF2|BRIP1|TAF1L|KASH5|SGO2|SGO1|ASPM	-12.154703685158808	0	101.0	1.0	1.0	-13.840107385618374	3.5193785218899007
0	1	0	0	0	0	0.0	-5.147357067838639	0.0	0.0	0.0	0.0	GO:0010563	M010000	1	0	GO Biological Processes	19	negative regulation of phosphorus metabolic process	19_GO:0048519 negative regulation of biological process	-13.825555429643261	2.464659957322042	8.909074981907377	30211	441	2307	83	3.597745990463806	0.38773503594470105	142|207|324|578|624|652|801|857|1029|1031|1813|1845|1855|2167|2203|2281|2646|2810|2950|3170|3192|3553|3624|4091|4869|5155|5347|5478|5515|5575|5590|5591|5621|5663|5770|5771|5788|5800|6456|6622|6690|6895|7040|7070|7128|7345|7498|7529|7531|8613|8655|9043|9113|9270|9467|9555|9611|10464|10527|11137|11221|23603|23624|23636|26585|26973|27342|51085|51657|54431|54892|55243|57761|79837|80149|84313|84619|91…	PARP1|AKT1|APC|BAK1|BDKRB2|BMP4|CALM1|CAV1|CDKN2A|CDKN2C|DRD2|DUSP3|DVL1|FABP4|FBP1|FKBP1B|GCKR|SFN|GSTP1|FOXA2|HNRNPU|IL1B|INHBA|SMAD6|NPM1|PDGFB|PLK1|PPIA|PPP2CA|PRKAR1B|PRKCZ|PRKDC|PRNP|PSEN1|PTPN1|PTPN2|PTPRC|PTPRO|SH3GL2|SNCA|SPINK1|TARBP2|TGFB1|THY1|TNFAIP3|UCHL1|XDH|YWHAB|YWHAE|PLPP3|DYNLL1|SPAG9|LATS1|ITGB1BP1|SH3BP5|MACROH2A1|NCOR1|PIBF1|IPO7|PWP1|DUSP10|CORO1C|CBLC|NUP62|GREM1|CHORDC1|R…	-12.141515292256443	0	71.0	0.0	0.0	-17.263335402788666	2.570571047857567
0	1	0	0	0	0	0.0	-13.818572606728512	0.0	0.0	0.0	0.0	GO:0031424	M010000	1	0	GO Biological Processes	19	keratinization	19_GO:0032502 developmental process	-13.818572606728512	6.667255172413793	11.112921004138325	30211	58	1875	24	1.28	0.25960133538434144	1001|2810|3552|3872|6701|6703|6704|6706|23581|25818|26154|26239|51535|56603|163778|254910|340654|353139|353140|353141|353142|353145|643414|643418	CDH3|SFN|IL1A|KRT17|SPRR2B|SPRR2D|SPRR2E|SPRR2G|CASP14|KLK5|ABCA12|LCE2B|PPHLN1|CYP26B1|SPRR4|LCE5A|LIPM|LCE2A|LCE2C|LCE2D|LCE3A|LCE3E|LIPK|LIPN	-11.028681794956551	0	11.0	0.0	0.0	-34.28387713023791	6.667255172413793
0	1	1	0	0	1	0.0	-3.2837322492589003	-4.445223324196747	0.0	0.0	-4.596774072364074	GO:1900180	M011001	3	0	GO Biological Processes	19	regulation of protein localization to nucleus	19_GO:0051179 localization	-13.81789284904057	3.9682914975502754	9.827153620436514	30211	132	2307	40	1.7338534893801474	0.27175926792520233	142|207|652|705|908|1736|2147|2316|2752|3326|4000|5347|5663|5901|6950|7037|7040|7175|7203|7545|8882|9113|9201|9221|9451|10413|10574|10575|10576|10694|22948|51068|51569|55612|55696|57506|80149|83667|149628|201163	PARP1|AKT1|BMP4|BYSL|CCT6A|DKC1|F2|FLNA|GLUL|HSP90AB1|LMNA|PLK1|PSEN1|RAN|TCP1|TFRC|TGFB1|TPR|CCT3|ZIC1|ZPR1|LATS1|DCLK1|NOLC1|EIF2AK3|YAP1|CCT7|CCT4|CCT2|CCT8|CCT5|NMD3|UFM1|FERMT1|RBM22|MAVS|ZC3H12A|SESN2|PYHIN1|FLCN	-12.136409453670566	0	102.0	1.0	1.0	-13.81789284904057	4.676914979255681
0	1	1	0	0	0	0.0	-2.6463706525329878	-6.229646255554222	0.0	0.0	0.0	GO:0002705	M011000	2	0	GO Biological Processes	19	positive regulation of leukocyte mediated immunity	19_GO:0002376 immune system process	-13.817735241709695	3.8906510117286395	9.786170022039489	30211	138	2307	41	1.7771998266146511	0.27507459951853064	383|563|940|3329|3553|3569|3592|3606|3822|3902|3916|4049|4068|4436|4843|5590|5788|6375|6777|6810|7037|7040|7189|7784|7855|8772|9188|10125|10459|50943|51010|54209|55183|56253|57506|64127|79915|81545|114836|118460|148022	ARG1|AZGP1|CD28|HSPD1|IL1B|IL6|IL12A|IL18|KLRC2|LAG3|LAMP1|LTA|SH2D1A|MSH2|NOS2|PRKCZ|PTPRC|XCL1|STAT5B|STX4|TFRC|TGFB1|TRAF6|ZP3|FZD5|FADD|DDX21|RASGRP1|MAD2L2|FOXP3|EXOSC3|TREM2|RIF1|CRTAM|MAVS|NOD2|ATAD5|FBXO38|SLAMF6|EXOSC6|TICAM1	-12.136409453670566	0	73.0	0.0	0.0	-17.03767231460355	4.676914979255682
0	1	1	0	0	0	0.0	-3.066942169290811	-4.371024010925301	0.0	0.0	0.0	GO:0034620	M011000	2	0	GO Biological Processes	19	cellular response to unfolded protein	19_GO:0050896 response to stimulus	-13.80933521681801	5.102089068278925	10.363059336221392	30211	77	2307	30	1.3003901170351104	0.23586893759125735	267|467|468|578|595|1491|1965|2033|2081|3297|3304|3309|3312|3313|3329|5610|5770|7494|8614|9451|10133|10273|22926|26608|27230|30001|51360|55829|84236|84699	AMFR|ATF3|ATF4|BAK1|CCND1|CTH|EIF2S1|EP300|ERN1|HSF1|HSPA1B|HSPA5|HSPA8|HSPA9|HSPD1|EIF2AK2|PTPN1|XBP1|STC2|EIF2AK3|OPTN|STUB1|ATF6|TBL2|SERP1|ERO1A|MBTPS2|SELENOS|RHBDD1|CREB3L3	-12.130706918705114	0	75.0	0.0	0.0	-16.74570552997795	5.540345436964423
0	0	1	1	0	0	0.0	0.0	-9.369751737374974	-3.1326414479424707	0.0	0.0	GO:0050000	M001100	2	0	GO Biological Processes	19	chromosome localization	19_GO:0051179 localization	-13.80933521681801	5.102089068278925	10.363059336221392	30211	77	2307	30	1.3003901170351104	0.23586893759125735	891|1062|1063|3619|3833|3837|4000|5119|7013|8697|9183|9787|9928|10096|10097|10464|23212|23353|23636|27183|54908|56776|57132|81565|81610|81930|83540|91272|128866|147872	CCNB1|CENPE|CENPF|INCENP|KIFC1|KPNB1|LMNA|CHMP1A|TERF1|CDC23|ZW10|DLGAP5|KIF14|ACTR3|ACTR2|PIBF1|RRS1|SUN1|NUP62|VPS4A|SPDL1|FMN2|CHMP1B|NDEL1|FAM83D|KIF18A|NUF2|BOD1|CHMP4B|KASH5	-12.130706918705114	0	3.0	0.0	0.0	-44.5463905757267	5.102089068278925
0	0	1	0	0	0	0.0	0.0	-6.7075830786115835	0.0	0.0	0.0	GO:0014706	M001000	1	0	GO Biological Processes	19	striated muscle tissue development	19_GO:0032502 developmental process	-13.77889749977656	2.8745916457864187	9.174950520779863	30211	287	2307	63	2.730819245773732	0.33932066482595813	70|88|90|467|652|668|857|858|1482|2033|2138|2626|3084|3142|3192|3235|3236|3688|4000|4036|4488|4625|4654|4868|5079|5307|5469|5629|5950|6331|6474|6495|6548|6664|6926|7040|7139|7422|7480|7490|7504|8320|8506|8557|9096|9242|9318|9456|10052|11023|23135|27063|29895|30812|50507|56261|57057|64208|89780|92737|93649|113622|642658	ACTC1|ACTN2|ACVR1|ATF3|BMP4|FOXL2|CAV1|CAV2|NKX2-5|EP300|EYA1|GATA4|NRG1|HLX|HNRNPU|HOXD9|HOXD10|ITGB1|LMNA|LRP2|MSX2|MYH7|MYOD1|NPHS1|PAX5|PITX1|MED1|PROX1|RBP4|SCN5A|SHOX2|SIX1|SLC9A1|SOX11|TBX3|TGFB1|TNNT2|VEGFA|WNT10B|WT1|XK|EOMES|CNTNAP1|TCAP|TBX18|MSC|COPS2|HOMER1|GJC1|VAX1|KDM6B|ANKRD1|MYLPF|SOX8|NOX4|GPCPD1|TBX20|POPDC3|WNT3A|DNER|MYOCD|ADPRHL1|SCX	-12.101611689539173	0	90.0	0.0	0.0	-15.100393565073873	3.5434508784007748
0	1	1	0	0	0	0.0	-2.3121227633792847	-3.401304942029763	0.0	0.0	0.0	GO:0050727	M011000	2	0	GO Biological Processes	19	regulation of inflammatory response	19_GO:0050896 response to stimulus	-13.770144244362097	2.559245861744987	8.95770315816963	30211	394	2307	77	3.3376679670567837	0.37396107739542267	136|246|325|329|330|335|940|1051|2099|2161|2167|2177|2678|2950|3553|3559|3569|3586|3606|3620|3735|3848|3929|4049|4317|4318|4363|4792|4818|4907|5054|5169|5294|5320|5335|5467|5624|5733|5771|5788|6288|6352|6369|6375|6622|6777|6845|7098|7128|7130|7132|7301|7784|7791|8482|8717|8808|10769|11221|23208|23729|26090|27178|27342|50943|51704|54209|55737|55829|56670|59272|64127|81792|84699|114899|145741|221955	ADORA2B|ALOX15|APCS|BIRC2|BIRC3|APOA1|CD28|CEBPB|ESR1|F12|FABP4|FANCD2|GGT1|GSTP1|IL1B|IL2RA|IL6|IL10|IL18|IDO1|KARS1|KRT1|LBP|LTA|MMP8|MMP9|ABCC1|NFKBIA|NKG7|NT5E|SERPINE1|ENPP3|PIK3CG|PLA2G2A|PLCG1|PPARD|PROC|PTGER3|PTPN2|PTPRC|SAA1|CCL5|CCL24|XCL1|SNCA|STAT5B|VAMP7|TLR3|TNFAIP3|TNFAIP6|TNFRSF1A|TYRO3|ZP3|ZYX|SEMA7A|TRADD|IL1RL2|PLK2|DUSP10|SYT11|SHPK|ABHD12|IL37|RABGEF1|FOXP3|GPRC5B|TREM2|VPS3…	-12.094196784896972	0	31.0	0.0	0.0	-27.037687589570105	3.117943319503788
0	1	1	0	0	0	0.0	-3.4514349105591386	-3.90378409784857	0.0	0.0	0.0	GO:0007167	M011000	2	0	GO Biological Processes	19	enzyme linked receptor protein signaling pathway	19_GO:0023052 signaling	-13.757995263824867	2.2225073512070264	8.704331847502367	30211	601	2307	102	4.421326397919376	0.4279893783318565	90|142|174|207|324|374|624|652|658|819|858|916|1176|1386|1398|1435|1839|1942|1947|1948|1950|1956|2050|2069|2250|2264|2277|2676|2822|2979|3084|3172|3416|3481|3482|3484|3624|3667|3932|4091|4233|4318|4488|4641|4838|5058|5063|5155|5228|5284|5290|5335|5618|5678|5764|5770|5771|5789|5829|6464|6777|7039|7040|7041|7204|7301|7422|7423|7424|7791|8074|8412|8503|8717|8828|9197|9451|9518|9564|9688|9965|10273|1…	ACVR1|PARP1|AFP|AKT1|APC|AREG|BDKRB2|BMP4|BMPR1B|CAMLG|CAV2|CD3E|AP3S1|ATF2|CRK|CSF1|HBEGF|EFNA1|EFNB1|EFNB2|EGF|EGFR|EPHB4|EREG|FGF5|FGFR4|VEGFD|GFRA3|GPLD1|GUCA1B|NRG1|HNF4A|IDE|IGF2|IGF2R|IGFBP1|INHBA|IRS1|LCK|SMAD6|MET|MMP9|MSX2|MYO1C|NODAL|PAK1|PAK3|PDGFB|PGF|PIGR|PIK3CA|PLCG1|PRLR|PSG9|PTN|PTPN1|PTPN2|PTPRD|PXN|SHC1|STAT5B|TGFA|TGFB1|TGFB1I1|TRIO|TYRO3|VEGFA|VEGFB|VEGFC|ZYX|FGF23|BCAR3|PIK3…	-12.083382043448806	0	83.0	0.0	0.0	-15.948111411972372	2.5400486525267922
1	1	0	0	0	0	-4.1217494642884756	-10.885556885088944	0.0	0.0	0.0	0.0	GO:0008544	M110000	2	0	GO Biological Processes	19	epidermis development	19_GO:0032502 developmental process	-13.75443307319081	2.8996872871385224	9.182616498337145	30211	280	2307	62	2.6874729085392284	0.33669186682464575	1001|1382|1956|2069|2071|2171|2709|2736|2810|3229|3552|3624|3784|3872|3881|3882|3889|4647|5351|5469|5727|5744|5948|6278|6701|6703|6704|6706|6789|7053|7062|8456|8644|8985|9113|9333|10413|10468|23581|23596|25818|26133|26239|43847|50814|51535|56603|64919|84283|94234|125981|147183|254910|340654|342574|353139|353140|353141|353142|353145|643414|643418	CDH3|CRABP2|EGFR|EREG|ERCC3|FABP5|GJB5|GLI2|SFN|HOXC13|IL1A|INHBA|KCNQ1|KRT17|KRT31|KRT32|KRT83|MYO7A|PLOD1|MED1|PTCH1|PTHLH|RBP2|S100A7|SPRR2B|SPRR2D|SPRR2E|SPRR2G|STK4|TGM3|TCHH|FOXN1|AKR1C3|PLOD3|LATS1|TGM5|YAP1|FST|CASP14|OPN3|KLK5|TRPC4AP|LCE2B|KLK14|NSDHL|PPHLN1|CYP26B1|BCL11B|TMEM79|FOXQ1|ACER1|KRT25|LCE5A|LIPM|KRT27|LCE2A|LCE2C|LCE2D|LCE3A|LCE3E|LIPK|LIPN	-12.081150005407096	0	11.0	0.0	0.0	-34.28387713023791	6.667255172413793
0	0	1	1	0	0	0.0	0.0	-3.93971971640258	-7.120528913632291	0.0	0.0	GO:0032392	M001100	2	0	GO Biological Processes	19	DNA geometric change	19_GO:0009987 cellular process	-13.729238517238176	4.646741334228226	10.127431110577568	30211	93	2307	33	1.4304291287386215	0.24721840967307082	641|1106|1654|2071|2547|2963|3159|4173|4361|5813|5983|5984|6742|7486|8438|8607|9557|10111|10146|10721|10856|10973|23132|25788|54821|56652|57697|80205|83990|84083|84181|92797|254394	BLM|CHD2|DDX3X|ERCC3|XRCC6|GTF2F2|HMGA1|MCM4|MRE11|PURA|RFC3|RFC4|SSBP1|WRN|RAD54L|RUVBL1|CHD1L|RAD50|G3BP1|POLQ|RUVBL2|ASCC3|RAD54L2|RAD54B|ERCC6L|TWNK|FANCM|CHD9|BRIP1|ZRANB3|CHD6|HELB|MCM9	-12.057281540505857	0	100.0	0.0	0.0	-13.84525500669103	4.8166848521989545
0	0	1	0	0	0	0.0	0.0	-6.904844831644551	0.0	0.0	0.0	GO:0055074	M001000	1	0	GO Biological Processes	19	calcium ion homeostasis	19_GO:0065007 biological regulation	-13.706346782790055	2.4685509867519646	8.870873951399147	30211	435	2307	82	3.5543996532293023	0.3854788388044663	27|114|133|146|287|309|468|525|552|578|624|664|781|796|801|857|858|931|952|1139|1230|1233|1234|1237|1524|1594|1813|1906|2099|2147|2151|2281|2359|2906|3358|3709|3814|3827|3932|3954|5028|5294|5314|5335|5663|5733|5788|5910|6288|6352|6355|6363|6375|6622|6690|6717|6781|6869|7070|7504|7531|8614|8989|9446|10134|10563|10672|25769|30001|30968|51024|51714|55013|56704|56923|57113|57338|84636|90550|159371|16…	ABL2|ADCY8|ADM|ADRA1D|ANK2|ANXA6|ATF4|ATP6V1B1|AVPR1A|BAK1|BDKRB2|BNIP3|CACNA2D1|CALCA|CALM1|CAV1|CAV2|MS4A1|CD38|CHRNA7|CCR1|CCR4|CCR5|CCR8|CX3CR1|CYP27B1|DRD2|EDN1|ESR1|F2|F2RL2|FKBP1B|FPR3|GRIN2D|HTR2C|ITPR2|KISS1|KNG1|LCK|LETM1|P2RY1|PIK3CG|PKHD1|PLCG1|PSEN1|PTGER3|PTPRC|RAP1GDS1|SAA1|CCL5|CCL8|CCL19|XCL1|SNCA|SPINK1|SRI|STC1|TACR1|THY1|XK|YWHAE|STC2|TRPA1|GSTO1|BCAP31|CXCL13|GNA13|SLC24A2|ER…	-12.03571186029603	0	27.0	0.0	0.0	-28.213319294179474	3.666701343736454
0	1	0	0	0	0	0.0	-3.845381238576495	0.0	0.0	0.0	0.0	GO:1902532	M010000	1	0	GO Biological Processes	19	negative regulation of intracellular signal transduction	19_GO:0023052 signaling	-13.676190432399096	2.291085422618805	8.729245054187867	30211	543	2307	95	4.11790203727785	0.4136975721522517	27|207|467|598|624|652|708|857|960|997|1601|1654|1813|1844|1845|1846|1942|2056|2099|2203|2950|3070|3091|3476|3553|3651|3688|4102|4140|4233|4318|4534|4609|5140|5245|5270|5314|5329|5478|5495|5515|5606|5621|5770|5771|5788|6648|6690|6772|7126|7128|7345|7494|7498|8550|8563|8876|8904|9270|9611|10105|10131|10133|10617|11221|22941|22954|23304|23624|23636|26155|27244|27342|27429|51060|51347|54209|55654|55…	ABL2|AKT1|ATF3|BCL2L1|BDKRB2|BMP4|C1QBP|CAV1|CD44|CDC34|DAB2|DDX3X|DRD2|DUSP2|DUSP3|DUSP4|EFNA1|EPO|ESR1|FBP1|GSTP1|HELLS|HIF1A|IGBP1|IL1B|PDX1|ITGB1|MAGEA3|MARK3|MET|MMP9|MTM1|MYC|PDE3B|PHB1|SERPINE2|PKHD1|PLAUR|PPIA|PPM1B|PPP2CA|MAP2K3|PRNP|PTPN1|PTPN2|PTPRC|SOD2|SPINK1|STAT1|TNFAIP1|TNFAIP3|UCHL1|XBP1|XDH|MAPKAPK5|THOC5|VNN1|CPNE1|ITGB1BP1|NCOR1|PPIF|TRAP1|OPTN|STAMBP|DUSP10|SHANK2|TRIM32|UBR2…	-12.006873551832983	0	45.0	0.0	0.0	-22.291291749563868	3.5993100074271793
0	0	1	0	0	0	0.0	0.0	-5.532535920298599	0.0	0.0	0.0	GO:0045088	M001000	1	0	GO Biological Processes	19	regulation of innate immune response	19_GO:0044419 biological process involved in interspecies interaction between organisms	-13.672250070239086	3.117943319503788	9.291170660399994	30211	231	2307	55	2.3840485478977027	0.31760998409797464	329|330|383|1398|1813|2033|2069|2547|3326|3428|3592|3659|3822|3902|3916|3929|4068|4153|4321|5058|5063|5469|5591|5770|5771|6352|6777|7128|7189|7301|7804|8772|9437|9447|9636|9782|10084|10125|10622|10623|11140|11221|23170|25939|51752|54209|55646|56253|56832|57506|64127|79594|114609|114836|149628	BIRC2|BIRC3|ARG1|CRK|DRD2|EP300|EREG|XRCC6|HSP90AB1|IFI16|IL12A|IRF1|KLRC2|LAG3|LAMP1|LBP|SH2D1A|MBL2|MMP12|PAK1|PAK3|MED1|PRKDC|PTPN1|PTPN2|CCL5|STAT5B|TNFAIP3|TRAF6|TYRO3|LRP8|FADD|NCR1|AIM2|ISG15|MATR3|PQBP1|RASGRP1|POLR3G|POLR3C|CDC37|DUSP10|TTLL12|SAMHD1|ERAP1|TREM2|LYAR|CRTAM|IFNK|MAVS|NOD2|MUL1|TIRAP|SLAMF6|PYHIN1	-12.004247243570806	0	31.0	0.0	0.0	-27.037687589570105	3.117943319503788
0	1	1	0	0	0	0.0	-5.869776121103883	-5.291890268793524	0.0	0.0	0.0	GO:0030490	M011000	2	0	GO Biological Processes	19	maturation of SSU-rRNA	19_GO:0008152 metabolic process	-13.624231617520062	6.285773732119636	10.75564923468075	30211	50	2307	24	1.0403120936280885	0.21124536309462832	705|4809|6227|8602|9277|10799|10885|23212|25879|25926|25983|27042|28987|55127|55226|55720|55781|79954|84916|85395|88745|92797|115939|153443	BYSL|SNU13|RPS21|NOP14|WDR46|RPP40|WDR3|RRS1|DCAF13|NOL11|NGDN|UTP25|NOB1|HEATR1|NAT10|TSR1|RIOK2|NOL10|UTP4|SLX9|RRP36|HELB|TSR3|SRFBP1	-11.957538880780099	0	8.0	0.0	0.0	-37.47201190543311	6.285773732119636
0	1	1	0	0	1	0.0	-4.18276021299245	-2.374690545813999	0.0	0.0	-5.0211346770972884	GO:0006164	M011001	3	0	GO Biological Processes	19	purine nucleotide biosynthetic process	19_GO:0008152 metabolic process	-13.619862881723556	3.704608970410422	9.611804794469403	30211	152	2307	43	1.8638925010836584	0.2815795089765878	47|109|114|132|158|271|353|471|514|518|1716|1836|2181|2987|3614|3615|4522|4830|4831|5160|5471|5631|6785|7040|8833|9551|10165|10606|10861|11332|23305|26289|30968|51703|54898|60481|64834|79646|80025|84532|283458|432369|441024	ACLY|ADCY3|ADCY8|ADK|ADSL|AMPD2|APRT|ATIC|ATP5F1E|ATP5MC3|DGUOK|SLC26A2|ACSL3|GUK1|IMPDH1|IMPDH2|MTHFD1|NME1|NME2|PDHA1|PPAT|PRPS1|ELOVL4|TGFB1|GMPS|ATP5MF|SLC25A13|PAICS|SLC26A1|ACOT7|ACSL6|AK5|STOML2|ACSL5|ELOVL2|ELOVL5|ELOVL1|PANK3|PANK2|ACSS1|NME2P1|ATP5F1EP2|MTHFD2L	-11.954476294785875	0	19.0	0.0	0.0	-30.33088915879223	4.456658156028369
0	1	1	0	0	0	0.0	-3.4411939224502563	-2.68276363121558	0.0	0.0	0.0	GO:0050920	M011000	2	0	GO Biological Processes	19	regulation of chemotaxis	19_GO:0040011 locomotion	-13.590299963945581	3.142886866059818	9.276777963276114	30211	225	2307	54	2.340702210663199	0.314779241092903	708|1230|1233|1435|1524|1845|1906|1948|2155|2277|3273|3569|3592|3929|4233|4681|5054|5155|5228|5764|5771|5800|6278|6352|6363|6375|6809|6810|7040|7130|7422|7423|7424|7473|7857|8482|8740|9048|10059|10344|10371|10563|10850|26585|54209|54915|56670|64127|65125|83700|89780|90550|114609|158747	C1QBP|CCR1|CCR4|CSF1|CX3CR1|DUSP3|EDN1|EFNB2|F7|VEGFD|HRG|IL6|IL12A|LBP|MET|NBL1|SERPINE1|PDGFB|PGF|PTN|PTPN2|PTPRO|S100A7|CCL5|CCL19|XCL1|STX3|STX4|TGFB1|TNFAIP6|VEGFA|VEGFB|VEGFC|WNT3|SCG2|SEMA7A|TNFSF14|ARTN|DNM1L|CCL26|SEMA3A|CXCL13|CCL27|GREM1|TREM2|YTHDF1|SUCNR1|NOD2|WNK1|JAM3|WNT3A|MCU|TIRAP|MOSPD2	-11.926215610313147	0	26.0	0.0	0.0	-28.41371317929905	3.9007461103579297
0	1	1	0	0	0	0.0	-7.716289582271915	-2.11734688137633	0.0	0.0	0.0	GO:0032388	M011000	2	0	GO Biological Processes	19	positive regulation of intracellular transport	19_GO:0051179 localization	-13.560428277577213	3.306909581291895	9.364280023454015	30211	198	2307	50	2.167316861725184	0.3031652295213353	88|302|1128|1263|1459|1601|2316|2810|3265|3326|3553|4133|4478|4641|4946|5174|5621|5663|5901|7040|7175|7531|7545|7855|8882|8898|8934|9270|9585|10075|10134|10411|10615|10938|11052|23379|27429|30846|51024|51614|54543|55696|55781|56681|57506|57602|80149|118424|123745|128637	ACTN2|ANXA2|CHRM1|PLK3|CSNK2A2|DAB2|FLNA|SFN|HRAS|HSP90AB1|IL1B|MAP2|MSN|MYO1C|OAZ1|PDZK1|PRNP|PSEN1|RAN|TGFB1|TPR|YWHAE|ZIC1|FZD5|ZPR1|MTMR2|RAB29|ITGB1BP1|KIF20B|HUWE1|BCAP31|RAPGEF3|SPAG5|EHD1|CPSF6|ICE1|HTRA2|EHD2|FIS1|ERGIC3|TOMM7|RBM22|RIOK2|SAR1A|MAVS|USP36|ZC3H12A|UBE2J2|PLA2G4E|TBC1D20	-11.897642264170058	0	7.0	0.0	0.0	-38.139896347473496	3.687043653549139
0	1	1	0	0	0	0.0	-11.727367873468108	-6.634986170867369	0.0	0.0	0.0	GO:0030163	M011000	2	0	GO Biological Processes	19	protein catabolic process	19_GO:0008152 metabolic process	-13.544801859851468	2.116422132026813	8.54904333965954	30211	693	2307	112	4.8547897702644125	0.4474606836598234	49|207|267|329|338|550|664|821|991|997|1047|1512|1861|3309|3312|3416|4101|4321|4738|5119|5366|5715|5717|6502|6872|7041|7126|7128|7322|7345|7347|7494|7879|8451|8454|8697|8975|9024|9313|9320|9491|9616|9636|9928|9978|10075|10213|10273|10613|10730|10855|10952|10973|11047|11065|11236|22954|23197|23291|23304|23624|26090|26133|27042|27131|27183|27246|27429|29978|29979|51271|51283|51377|51514|51608|54431…	ACR|AKT1|AMFR|BIRC2|APOB|AUP1|BNIP3|CANX|CDC20|CDC34|CLGN|CTSH|TOR1A|HSPA5|HSPA8|IDE|MAGEA2|MMP12|NEDD8|CHMP1A|PMAIP1|PSMD9|PSMD11|SKP2|TAF1|TGFB1I1|TNFAIP1|TNFAIP3|UBE2D2|UCHL1|UCHL3|XBP1|RAB7A|CUL4A|CUL1|CDC23|USP13|BRSK2|MMP20|TRIP12|PSMF1|RNF7|ISG15|KIF14|RBX1|HUWE1|PSMD14|STUB1|ERLIN1|YME1L1|HPSE|SEC61B|ASCC3|ADRM1|UBE2C|RNF139|TRIM32|FAF2|FBXW11|UBR2|CBLC|ABHD12|TRPC4AP|UTP25|SNX5|VPS4A|RNF…	-11.883310316797312	0	103.0	1.0	1.0	-13.544801859851468	3.6451007467188608
0	0	1	0	0	0	0.0	0.0	-6.9626511005005005	0.0	0.0	0.0	GO:0006874	M001000	1	0	GO Biological Processes	19	cellular calcium ion homeostasis	19_GO:0065007 biological regulation	-13.526346322873973	2.482533069557518	8.8185784166808	30211	422	2307	80	3.4677069787602948	0.3809199426141691	27|114|133|146|287|309|468|552|578|624|664|781|796|801|857|858|931|952|1139|1230|1233|1234|1237|1524|1813|1906|2099|2147|2151|2281|2359|2906|3358|3709|3814|3827|3932|3954|5028|5294|5314|5335|5663|5733|5788|5910|6288|6352|6355|6363|6375|6622|6690|6717|6781|6869|7070|7504|7531|8614|8989|9446|10134|10563|10672|25769|30001|30968|51024|51714|55013|56704|56923|57113|57338|84636|90550|159371|162514|2199…	ABL2|ADCY8|ADM|ADRA1D|ANK2|ANXA6|ATF4|AVPR1A|BAK1|BDKRB2|BNIP3|CACNA2D1|CALCA|CALM1|CAV1|CAV2|MS4A1|CD38|CHRNA7|CCR1|CCR4|CCR5|CCR8|CX3CR1|DRD2|EDN1|ESR1|F2|F2RL2|FKBP1B|FPR3|GRIN2D|HTR2C|ITPR2|KISS1|KNG1|LCK|LETM1|P2RY1|PIK3CG|PKHD1|PLCG1|PSEN1|PTGER3|PTPRC|RAP1GDS1|SAA1|CCL5|CCL8|CCL19|XCL1|SNCA|SPINK1|SRI|STC1|TACR1|THY1|XK|YWHAE|STC2|TRPA1|GSTO1|BCAP31|CXCL13|GNA13|SLC24A2|ERO1A|STOML2|FIS1|S…	-11.866145403301312	0	27.0	0.0	0.0	-28.213319294179474	3.666701343736454
0	1	1	1	0	0	0.0	-3.8093068830578707	-4.123647718547712	-2.081889205186586	0.0	0.0	GO:0021537	M011100	3	0	GO Biological Processes	19	telencephalon development	19_GO:0032502 developmental process	-13.515134520558014	3.0220066019805945	9.174810014597737	30211	247	2307	57	2.4707412223667102	0.32318953901888475	471|552|554|652|664|1021|1398|1459|1745|1746|1767|1813|1956|2290|3084|3091|3283|3624|4747|4967|5079|5629|5663|5830|5901|6331|6513|7054|7531|7804|8320|8482|8650|8941|9253|9289|9928|10371|10460|23236|23353|23657|25987|51199|51377|54407|55236|55695|57142|64211|64919|81565|89780|153241|170302|259266|285025	ATIC|AVPR1A|AVPR2|BMP4|BNIP3|CDK6|CRK|CSNK2A2|DLX1|DLX2|DNAH5|DRD2|EGFR|FOXG1|NRG1|HIF1A|HSD3B1|INHBA|NEFL|OGDH|PAX5|PROX1|PSEN1|PEX5|RAN|SCN5A|SLC2A1|TH|YWHAE|LRP8|EOMES|SEMA7A|NUMB|CDK5R2|NUMBL|ADGRG1|KIF14|SEMA3A|TACC3|PLCB1|SUN1|SLC7A11|TSKU|NIN|UCHL5|SLC38A2|UBA6|NSUN5|RTN4|LHX5|BCL11B|NDEL1|WNT3A|CEP120|ARX|ASPM|CCDC141	-11.856220400391669	0	41.0	0.0	0.0	-22.834268046916975	3.5076862344417608
0	0	1	0	0	0	0.0	0.0	-7.301234302344314	0.0	0.0	0.0	GO:0032944	M001000	1	0	GO Biological Processes	19	regulation of mononuclear cell proliferation	19_GO:0050789 regulation of biological process	-13.503953515920868	3.091179857533798	9.213697471337754	30211	233	2307	55	2.3840485478977027	0.31760998409797464	383|652|916|940|941|944|952|970|1051|1435|1493|1947|2056|3481|3552|3553|3559|3569|3586|3592|3606|3620|3659|4773|4860|5074|5621|5788|6352|6363|6375|6664|6777|6869|7037|7189|7784|8767|8772|10457|10673|22806|29126|30835|50943|56253|64600|79915|80380|89780|114609|115352|148022|246778|259307	ARG1|BMP4|CD3E|CD28|CD80|TNFSF8|CD38|CD70|CEBPB|CSF1|CTLA4|EFNB1|EPO|IGF2|IL1A|IL1B|IL2RA|IL6|IL10|IL12A|IL18|IDO1|IRF1|NFATC2|PNP|PAWR|PRNP|PTPRC|CCL5|CCL19|XCL1|SOX11|STAT5B|TACR1|TFRC|TRAF6|ZP3|RIPK2|FADD|GPNMB|TNFSF13B|IKZF3|CD274|CD209|FOXP3|CRTAM|PLA2G2F|ATAD5|PDCD1LG2|WNT3A|TIRAP|FCRL3|TICAM1|IL27|IL4I1	-11.84632239367995	0	15.0	0.0	0.0	-31.957137201978334	3.559904217219858
0	1	1	0	0	0	0.0	-2.842249375577286	-5.5790605127895585	0.0	0.0	0.0	GO:0048812	M011000	2	0	GO Biological Processes	19	neuron projection morphogenesis	19_GO:0032502 developmental process	-13.494391378152725	2.4176052815844753	8.760717459177817	30211	455	2307	84	3.6410923276983094	0.38997609177882214	60|658|1139|1496|1501|1813|1855|1906|1942|1947|1948|2017|2050|2290|2297|2676|2736|3326|3676|3688|3798|4036|4131|4133|4681|4747|4983|5058|5063|5076|5590|5727|5764|5800|5803|6152|6456|6790|7204|7345|7422|7473|7477|7804|8482|8506|8577|8650|8828|8904|8941|8976|9024|9048|9201|9253|9448|9585|9637|10371|10787|10890|11023|23026|23129|23237|23768|25806|25987|51199|51347|55740|57463|57551|63923|64843|64919…	ACTB|BMPR1B|CHRNA7|CTNNA2|CTNND2|DRD2|DVL1|EDN1|EFNA1|EFNB1|EFNB2|CTTN|EPHB4|FOXG1|FOXD1|GFRA3|GLI2|HSP90AB1|ITGA4|ITGB1|KIF5A|LRP2|MAP1B|MAP2|NBL1|NEFL|OPHN1|PAK1|PAK3|PAX2|PRKCZ|PTCH1|PTN|PTPRO|PTPRZ1|RPL24|SH3GL2|AURKA|TRIO|UCHL1|VEGFA|WNT3|WNT7B|LRP8|SEMA7A|CNTNAP1|TMEFF1|NUMB|NRP2|CPNE1|CDK5R2|WASL|BRSK2|ARTN|DCLK1|NUMBL|MAP4K4|KIF20B|FEZ2|SEMA3A|NCKAP1|RAB10|VAX1|MYO16|PLXND1|ARC|FLRT2|VAX2…	-11.83803947475098	0	78.0	0.0	0.0	-16.480912384758547	2.4995296652619574
0	1	1	0	0	0	0.0	-5.557383568124042	-5.843030569293782	0.0	0.0	0.0	GO:0006865	M011000	2	0	GO Biological Processes	19	amino acid transport	19_GO:0051179 localization	-13.48436874346544	4.141268306417851	9.788675539096737	30211	117	2307	37	1.6038144776766363	0.261542577173216	1497|4609|5663|6509|6511|6512|6520|6538|7504|8140|8501|9057|10165|10166|10755|10955|10991|23428|23657|54407|54716|55117|55238|56262|56301|59272|80131|81855|84230|92745|94081|117247|126321|145389|152078|206358|256987	CTNS|MYC|PSEN1|SLC1A4|SLC1A6|SLC1A7|SLC3A2|SLC6A11|XK|SLC7A5|SLC43A1|SLC7A6|SLC25A13|SLC25A15|GIPC1|SERINC3|SLC38A3|SLC7A8|SLC7A11|SLC38A2|SLC6A20|SLC6A15|SLC38A7|LRRC8A|SLC7A10|ACE2|LRRC8E|SFXN3|LRRC8C|SLC38A5|SFXN1|SLC16A10|MFSD12|SLC38A6|SLC66A1L|SLC36A1|SERINC5	-11.829292302013938	0	23.0	0.0	0.0	-29.05175404657585	6.262999189611956
0	1	1	0	0	1	0.0	-7.877229760117824	-7.462192494884442	0.0	0.0	-3.481202238039234	GO:1901137	M011001	3	0	GO Biological Processes	19	carbohydrate derivative biosynthetic process	19_GO:0008152 metabolic process	-13.37964679589465	2.2892268056356757	8.626337374395442	30211	532	2307	93	4.031209362808843	0.4095047001153904	47|109|114|132|158|271|353|471|514|518|658|957|1503|1716|1723|1836|2181|2539|2583|2650|2673|2987|3038|3373|3553|3614|3615|4830|4831|4860|4864|4907|5160|5238|5373|5471|5631|5663|5836|6241|6675|6785|7040|7086|7167|7264|7358|7371|7372|7378|7423|8813|8818|8833|8985|9435|9551|9917|9942|10090|10165|10329|10606|10861|11226|11332|23305|26289|27230|30968|50515|51363|51703|54480|54790|54898|55312|55454|564…	ACLY|ADCY3|ADCY8|ADK|ADSL|AMPD2|APRT|ATIC|ATP5F1E|ATP5MC3|BMPR1B|ENTPD5|CTPS1|DGUOK|DHODH|SLC26A2|ACSL3|G6PD|B4GALNT1|GCNT1|GFPT1|GUK1|HAS3|HYAL1|IL1B|IMPDH1|IMPDH2|NME1|NME2|PNP|NPC1|NT5E|PDHA1|PGM3|PMM2|PPAT|PRPS1|PSEN1|PYGL|RRM2|UAP1|ELOVL4|TGFB1|TKT|TPI1|GFUS|UGDH|UCK2|UMPS|UPP1|VEGFB|DPM1|DPM2|GMPS|PLOD3|CHST2|ATP5MF|FAM20B|XYLB|UST|SLC25A13|RXYLT1|PAICS|SLC26A1|GALNT6|ACOT7|ACSL6|AK5|SERP1|…	-11.725842081506785	0	19.0	0.0	0.0	-30.33088915879223	4.456658156028369
1	1	1	0	0	0	-5.445268262386976	-3.5006296148934544	-3.83490495285806	0.0	0.0	0.0	GO:0006869	M111000	3	0	GO Biological Processes	19	lipid transport	19_GO:0051179 localization	-13.376132879400505	2.7437901211633333	8.945587658104937	30211	315	2307	66	2.860858257477243	0.34707353906111305	225|335|338|624|857|1056|1066|1109|1244|1374|1381|1382|1645|1813|2167|2171|2172|2173|2181|3624|3784|3929|3990|4363|4547|4843|4864|5320|5360|5467|5947|5948|5950|6513|6646|8273|8431|8435|9218|9429|9965|10478|10599|10948|10998|10999|23760|25987|27183|28234|50640|51474|56923|57048|57476|64220|64600|84647|114880|128240|140606|219931|255189|285973|286046|345274	ABCD2|APOA1|APOB|BDKRB2|CAV1|CEL|CES1|AKR1C4|ABCC2|CPT1A|CRABP1|CRABP2|AKR1C1|DRD2|FABP4|FABP5|FABP6|FABP7|ACSL3|INHBA|KCNQ1|LBP|LIPC|ABCC1|MTTP|NOS2|NPC1|PLA2G2A|PLTP|PPARD|RBP1|RBP2|RBP4|SLC2A1|SOAT1|SLC10A3|NR0B2|SOAT2|VAPA|ABCG2|FGF19|SLC25A17|SLCO1B1|STARD3|SLC27A5|SLC27A4|PITPNB|TSKU|VPS4A|SLCO1B3|PNPLA8|LIMA1|NMUR2|PLSCR3|GRAMD1B|STRA6|PLA2G2F|PLA2G12B|OSBPL6|NAXE|SELENOM|TPCN2|PLA2G4F|ATG…	-11.723596178999275	0	70.0	0.0	0.0	-17.297584695080086	4.14241041019789
0	1	1	0	0	0	0.0	-4.465651768895541	-2.5892686250801003	0.0	0.0	0.0	GO:0061097	M011000	2	0	GO Biological Processes	19	regulation of protein tyrosine kinase activity	19_GO:0008152 metabolic process	-13.36324006966747	4.656128690458989	9.987894901755567	30211	90	2307	32	1.387082791504118	0.2434973829440835	374|857|1795|1839|1942|1950|2069|2074|3084|5155|5621|5663|5770|5771|5788|5912|6352|6464|7039|7070|7804|9467|23624|26585|50507|51704|54892|84313|84619|84632|89780|389658	AREG|CAV1|DOCK3|HBEGF|EFNA1|EGF|EREG|ERCC6|NRG1|PDGFB|PRNP|PSEN1|PTPN1|PTPN2|PTPRC|RAP2B|CCL5|SHC1|TGFA|THY1|LRP8|SH3BP5|CBLC|GREM1|NOX4|GPRC5B|NCAPG2|VPS25|ZGPAT|AFAP1L2|WNT3A|ALKAL1	-11.711967691795	0	93.0	0.0	0.0	-14.68474156650771	4.76194979706033
0	1	0	0	0	0	0.0	-12.084933955070783	0.0	0.0	0.0	0.0	GO:0043588	M010000	1	0	GO Biological Processes	19	skin development	19_GO:0032502 developmental process	-13.337947833922344	3.0648719438526593	9.137052972547885	30211	235	2307	55	2.3840485478977027	0.31760998409797464	239|1001|1956|2069|2707|2736|2810|3229|3552|3624|3655|3848|3872|4233|5469|5663|6278|6701|6703|6704|6706|6789|7053|7062|8456|8644|9113|10413|10468|10999|23581|23596|25818|26133|26239|50814|51535|56603|59344|64834|64919|84283|94234|125981|147183|254910|340654|342574|353139|353140|353141|353142|353145|643414|643418	ALOX12|CDH3|EGFR|EREG|GJB3|GLI2|SFN|HOXC13|IL1A|INHBA|ITGA6|KRT1|KRT17|MET|MED1|PSEN1|S100A7|SPRR2B|SPRR2D|SPRR2E|SPRR2G|STK4|TGM3|TCHH|FOXN1|AKR1C3|LATS1|YAP1|FST|SLC27A4|CASP14|OPN3|KLK5|TRPC4AP|LCE2B|NSDHL|PPHLN1|CYP26B1|ALOXE3|ELOVL1|BCL11B|TMEM79|FOXQ1|ACER1|KRT25|LCE5A|LIPM|KRT27|LCE2A|LCE2C|LCE2D|LCE3A|LCE3E|LIPK|LIPN	-11.687936108551618	0	11.0	0.0	0.0	-34.28387713023791	6.667255172413793
0	0	1	1	0	0	0.0	0.0	-6.169757084844108	-4.361039242229826	0.0	0.0	GO:0010948	M001100	2	0	GO Biological Processes	19	negative regulation of cell cycle process	19_GO:0048519 negative regulation of biological process	-13.281732073418487	2.863143650383048	8.989726981615611	30211	279	2307	61	2.644126571304725	0.33403994360083117	90|324|595|641|652|699|701|900|990|1063|1263|1386|2074|2177|3624|4085|4361|4436|4751|4869|5347|5526|5591|5933|7013|7014|7175|7272|8091|8260|8883|9031|9183|9232|9555|9700|10457|10459|10769|11073|23026|27085|27183|51347|51512|51514|51776|54908|55159|57099|57551|57646|63967|79577|79733|83990|84142|90381|91607|123879|144455	ACVR1|APC|CCND1|BLM|BMP4|BUB1|BUB1B|CCNG1|CDC6|CENPF|PLK3|ATF2|ERCC6|FANCD2|INHBA|MAD2L1|MRE11|MSH2|NEK2|NPM1|PLK1|PPP2R5B|PRKDC|RBL1|TERF1|TERF2|TPR|TTK|HMGA2|NAA10|NAE1|BAZ1B|ZW10|PTTG1|MACROH2A1|ESPL1|GPNMB|MAD2L2|PLK2|TOPBP1|MYO16|MTBP|VPS4A|TAOK3|GTSE1|DTL|MAP3K20|SPDL1|RFWD3|AVEN|TAOK1|USP28|CLSPN|CDC73|E2F8|BRIP1|ABRAXAS1|TICRR|SLFN11|DCUN1D3|E2F7	-11.632977351767265	0	81.0	0.0	0.0	-16.121656558623595	4.489838380085454
0	1	1	0	0	0	0.0	-2.767289965122471	-5.802813080261302	0.0	0.0	0.0	GO:0120039	M011000	2	0	GO Biological Processes	19	plasma membrane bounded cell projection morphogenesis	19_GO:0032502 developmental process	-13.274345254573111	2.3965368259715385	8.668951648878085	30211	459	2307	84	3.6410923276983094	0.38997609177882214	60|658|1139|1496|1501|1813|1855|1906|1942|1947|1948|2017|2050|2290|2297|2676|2736|3326|3676|3688|3798|4036|4131|4133|4681|4747|4983|5058|5063|5076|5590|5727|5764|5800|5803|6152|6456|6790|7204|7345|7422|7473|7477|7804|8482|8506|8577|8650|8828|8904|8941|8976|9024|9048|9201|9253|9448|9585|9637|10371|10787|10890|11023|23026|23129|23237|23768|25806|25987|51199|51347|55740|57463|57551|63923|64843|64919…	ACTB|BMPR1B|CHRNA7|CTNNA2|CTNND2|DRD2|DVL1|EDN1|EFNA1|EFNB1|EFNB2|CTTN|EPHB4|FOXG1|FOXD1|GFRA3|GLI2|HSP90AB1|ITGA4|ITGB1|KIF5A|LRP2|MAP1B|MAP2|NBL1|NEFL|OPHN1|PAK1|PAK3|PAX2|PRKCZ|PTCH1|PTN|PTPRO|PTPRZ1|RPL24|SH3GL2|AURKA|TRIO|UCHL1|VEGFA|WNT3|WNT7B|LRP8|SEMA7A|CNTNAP1|TMEFF1|NUMB|NRP2|CPNE1|CDK5R2|WASL|BRSK2|ARTN|DCLK1|NUMBL|MAP4K4|KIF20B|FEZ2|SEMA3A|NCKAP1|RAB10|VAX1|MYO16|PLXND1|ARC|FLRT2|VAX2…	-11.626843908919986	0	78.0	0.0	0.0	-16.480912384758547	2.4995296652619574
0	0	1	1	0	0	0.0	0.0	-9.614175874453148	-3.1934484804444114	0.0	0.0	GO:0051303	M001100	2	0	GO Biological Processes	19	establishment of chromosome localization	19_GO:0051179 localization	-13.2710685158036	5.063539950874152	10.131139380598245	30211	75	2307	29	1.2570437798006069	0.2319553890749338	891|1062|1063|3619|3833|3837|5119|7013|8697|9183|9787|9928|10096|10097|10464|23212|23353|23636|27183|54908|56776|57132|81565|81610|81930|83540|91272|128866|147872	CCNB1|CENPE|CENPF|INCENP|KIFC1|KPNB1|CHMP1A|TERF1|CDC23|ZW10|DLGAP5|KIF14|ACTR3|ACTR2|PIBF1|RRS1|SUN1|NUP62|VPS4A|SPDL1|FMN2|CHMP1B|NDEL1|FAM83D|KIF18A|NUF2|BOD1|CHMP4B|KASH5	-11.624816939306182	0	3.0	0.0	0.0	-44.5463905757267	5.102089068278925
0	1	1	0	0	0	0.0	-3.635672093423511	-4.738998751333025	0.0	0.0	0.0	GO:0071902	M011000	2	0	GO Biological Processes	19	positive regulation of protein serine/threonine kinase activity	19_GO:0048518 positive regulation of biological process	-13.268359817394552	3.210882014604382	9.199851590817117	30211	208	2307	51	2.210663198959688	0.30611403636264206	207|595|658|801|891|904|990|1164|1654|1906|1950|1956|2081|3265|3326|3481|3553|3619|3654|4331|5058|5155|5294|5515|5629|5663|5770|5788|5871|5899|6363|6622|6789|7039|7040|7164|7189|7422|7855|7984|8091|8312|8812|8941|10125|10333|50507|51347|51719|57551|64127	AKT1|CCND1|BMPR1B|CALM1|CCNB1|CCNT1|CDC6|CKS2|DDX3X|EDN1|EGF|EGFR|ERN1|HRAS|HSP90AB1|IGF2|IL1B|INCENP|IRAK1|MNAT1|PAK1|PDGFB|PIK3CG|PPP2CA|PROX1|PSEN1|PTPN1|PTPRC|MAP4K2|RALB|CCL19|SNCA|STK4|TGFA|TGFB1|TPD52L1|TRAF6|VEGFA|FZD5|ARHGEF5|HMGA2|AXIN1|CCNK|CDK5R2|RASGRP1|TLR6|NOX4|TAOK3|CAB39|TAOK1|NOD2	-11.623354423909733	0	5.0	0.0	0.0	-39.93443528350591	3.7698769226727618
0	1	1	0	0	0	0.0	-3.685193293296059	-4.072789301563027	0.0	0.0	0.0	GO:0007169	M011000	2	0	GO Biological Processes	19	transmembrane receptor protein tyrosine kinase signaling pathway	19_GO:0023052 signaling	-13.229909993230384	2.5020914876613523	8.72867689130371	30211	403	2307	77	3.3376679670567837	0.37396107739542267	207|324|374|624|819|858|916|1176|1398|1435|1839|1942|1947|1948|1950|1956|2050|2069|2250|2264|2277|2676|2822|3084|3416|3481|3482|3484|3667|3932|4233|4318|4641|5058|5063|5155|5228|5284|5290|5335|5618|5770|5771|5829|6464|6777|7039|7040|7301|7422|7423|7424|8074|8412|8503|8717|8828|9451|9518|9564|9965|10273|23236|23516|23768|25976|26281|26585|50852|55532|55614|81565|116150|131405|133396|222584|252983	AKT1|APC|AREG|BDKRB2|CAMLG|CAV2|CD3E|AP3S1|CRK|CSF1|HBEGF|EFNA1|EFNB1|EFNB2|EGF|EGFR|EPHB4|EREG|FGF5|FGFR4|VEGFD|GFRA3|GPLD1|NRG1|IDE|IGF2|IGF2R|IGFBP1|IRS1|LCK|MET|MMP9|MYO1C|PAK1|PAK3|PDGFB|PGF|PIGR|PIK3CA|PLCG1|PRLR|PTPN1|PTPN2|PXN|SHC1|STAT5B|TGFA|TGFB1|TYRO3|VEGFA|VEGFB|VEGFC|FGF23|BCAR3|PIK3R3|TRADD|NRP2|EIF2AK3|GDF15|BCAR1|FGF19|STUB1|PLCB1|SLC39A14|FLRT2|TIPARP|FGF20|GREM1|TRAT1|SLC30A10|…	-11.586147217136661	0	83.0	0.0	0.0	-15.948111411972372	2.5400486525267922
0	0	1	1	0	0	0.0	0.0	-8.611401035876538	-6.224126202126054	0.0	0.0	GO:0051983	M001100	2	0	GO Biological Processes	19	regulation of chromosome segregation	19_GO:0050789 regulation of biological process	-13.207916194906662	4.604962441113286	9.90284279918369	30211	91	2307	32	1.387082791504118	0.2434973829440835	324|699|701|891|990|1062|1063|1457|1459|3192|4085|4288|5347|7175|7272|8697|9183|9232|9700|9787|10459|10460|11065|54908|55781|55795|56852|57520|64682|79677|157313|348654	APC|BUB1|BUB1B|CCNB1|CDC6|CENPE|CENPF|CSNK2A1|CSNK2A2|HNRNPU|MAD2L1|MKI67|PLK1|TPR|TTK|CDC23|ZW10|PTTG1|ESPL1|DLGAP5|MAD2L2|TACC3|UBE2C|SPDL1|RIOK2|PCID2|RAD18|HECW2|ANAPC1|SMC6|CDCA2|GEN1	-11.565392490928486	0	40.0	0.0	0.0	-23.689837721863732	6.002040890044792
0	0	1	0	0	0	0.0	0.0	-6.96109155810322	0.0	0.0	0.0	GO:0050670	M001000	1	0	GO Biological Processes	19	regulation of lymphocyte proliferation	19_GO:0002376 immune system process	-13.168705729071087	3.0745632385367783	9.08099563582102	30211	230	2307	54	2.340702210663199	0.314779241092903	383|652|916|940|941|944|952|970|1051|1493|1947|2056|3481|3552|3553|3559|3569|3586|3592|3606|3620|3659|4773|4860|5074|5621|5788|6352|6363|6375|6664|6777|6869|7037|7189|7784|8767|8772|10457|10673|22806|29126|30835|50943|56253|64600|79915|80380|89780|114609|115352|148022|246778|259307	ARG1|BMP4|CD3E|CD28|CD80|TNFSF8|CD38|CD70|CEBPB|CTLA4|EFNB1|EPO|IGF2|IL1A|IL1B|IL2RA|IL6|IL10|IL12A|IL18|IDO1|IRF1|NFATC2|PNP|PAWR|PRNP|PTPRC|CCL5|CCL19|XCL1|SOX11|STAT5B|TACR1|TFRC|TRAF6|ZP3|RIPK2|FADD|GPNMB|TNFSF13B|IKZF3|CD274|CD209|FOXP3|CRTAM|PLA2G2F|ATAD5|PDCD1LG2|WNT3A|TIRAP|FCRL3|TICAM1|IL27|IL4I1	-11.527417572105218	0	15.0	0.0	0.0	-31.957137201978334	3.559904217219858
0	1	1	0	0	0	0.0	-4.416719631625842	-5.818443844335937	0.0	0.0	0.0	GO:0098655	M011000	2	0	GO Biological Processes	19	cation transmembrane transport	19_GO:0051179 localization	-13.16106879656746	2.148457818595579	8.443800394913854	30211	640	2307	105	4.551365409622887	0.4339422286063285	40|302|309|478|483|514|518|525|774|781|1139|1234|1258|1261|1317|1497|1813|1906|2281|2906|3249|3358|3709|3737|3746|3751|3781|3784|3932|3954|5663|5788|6326|6331|6335|6339|6340|6363|6375|6509|6520|6538|6548|6553|6556|6569|7781|8140|8416|8514|8671|8989|8992|9114|9197|9550|9551|9963|10166|10560|10723|10991|11194|23428|23516|24145|25769|25800|26133|27173|29927|30001|30968|51305|51458|54716|55013|55107|…	ASIC2|ANXA2|ANXA6|ATP1A3|ATP1B3|ATP5F1E|ATP5MC3|ATP6V1B1|CACNA1B|CACNA2D1|CHRNA7|CCR5|CNGB1|CNGA3|SLC31A1|CTNS|DRD2|EDN1|FKBP1B|GRIN2D|HPN|HTR2C|ITPR2|KCNA2|KCNC1|KCND2|KCNN2|KCNQ1|LCK|LETM1|PSEN1|PTPRC|SCN2A|SCN5A|SCN9A|SCNN1D|SCNN1G|CCL19|XCL1|SLC1A4|SLC3A2|SLC6A11|SLC9A1|SLC9A5|SLC11A1|SLC34A1|SLC30A3|SLC7A5|ANXA9|KCNAB2|SLC4A4|TRPA1|ATP6V0E1|ATP6V0D1|SLC33A1|ATP6V1G1|ATP5MF|SLC23A1|SLC25A15|S…	-11.521012681511282	0	88.0	0.0	0.0	-15.35896640335128	3.1458132039239337
0	0	1	0	0	0	0.0	0.0	-2.496256459853013	0.0	0.0	0.0	GO:0001655	M001000	1	0	GO Biological Processes	19	urogenital system development	19_GO:0032502 developmental process	-13.124887371348754	2.6661215929649154	8.80394581596158	30211	334	2307	68	2.9475509319462505	0.35213574434294026	90|231|247|639|652|1063|1512|1592|1948|2099|2138|2200|2297|2650|2736|3070|3209|3239|4036|4091|4311|4326|4357|4609|4868|4953|5076|5125|5155|5314|5618|5629|5727|5754|5800|5950|6495|6569|6664|6772|7020|7422|7475|7477|7481|7490|7704|8772|9096|9420|23129|23210|25836|25976|26108|26585|29927|30812|54475|55746|56603|64220|64412|93649|139285|168667|341640|342372	ACVR1|AKR1B1|ALOX15B|PRDM1|BMP4|CENPF|CTSH|CYP26A1|EFNB2|ESR1|EYA1|FBN1|FOXD1|GCNT1|GLI2|HELLS|HOXA13|HOXD13|LRP2|SMAD6|MME|MMP17|MPST|MYC|NPHS1|ODC1|PAX2|PCSK5|PDGFB|PKHD1|PRLR|PROX1|PTCH1|PTK7|PTPRO|RBP4|SIX1|SLC34A1|SOX11|STAT1|TFAP2A|VEGFA|WNT6|WNT7B|WNT11|WT1|ZBTB16|FADD|TBX18|CYP7B1|PLXND1|JMJD6|NIPBL|TIPARP|PYGO1|GREM1|SEC61A1|SOX8|NLE1|NUP133|CYP26B1|STRA6|GZF1|MYOCD|AMER1|BMPER|FREM2|PKD…	-11.487284903959848	0	22.0	0.0	0.0	-29.079750678936193	3.3695668154637426
0	1	1	0	0	0	0.0	-2.486640808630485	-3.047666119199861	0.0	0.0	0.0	GO:0010639	M011000	2	0	GO Biological Processes	19	negative regulation of organelle organization	19_GO:0048519 negative regulation of biological process	-13.124887371348754	2.6661215929649154	8.80394581596158	30211	334	2307	68	2.9475509319462505	0.35213574434294026	119|142|207|324|598|652|664|699|701|1063|1496|3192|4000|4085|4131|4133|4233|4281|4331|4534|4869|5216|5290|5347|6622|7013|7014|7037|7153|7175|7272|7879|8260|8500|9031|9168|9183|9232|9637|9700|10075|10105|10111|10198|10413|10459|22919|22974|23332|25999|26586|27085|51474|51657|54552|54908|55226|55254|57551|57662|79142|79594|89795|90102|91663|128866|201163|347240	ADD2|PARP1|AKT1|APC|BCL2L1|BMP4|BNIP3|BUB1|BUB1B|CENPF|CTNNA2|HNRNPU|LMNA|MAD2L1|MAP1B|MAP2|MET|MID1|MNAT1|MTM1|NPM1|PFN1|PIK3CA|PLK1|SNCA|TERF1|TERF2|TFRC|TOP2A|TPR|TTK|RAB7A|NAA10|PPFIA1|BAZ1B|TMSB10|ZW10|PTTG1|FEZ2|ESPL1|HUWE1|PPIF|RAD50|MPHOSPH9|YAP1|MAD2L2|MAPRE1|TPX2|CLASP1|CLIP3|CKAP2|MTBP|LIMA1|STYXL1|GNL3L|SPDL1|NAT10|TMEM39A|TAOK1|CAMSAP3|PHF23|MUL1|NAV3|PHLDB2|MYADM|CHMP4B|FLCN|KIF24	-11.487284903959848	0	55.0	0.0	0.0	-19.424686899516697	2.6661215929649154
0	0	1	1	0	0	0.0	0.0	-7.267354237958203	-9.27587459313793	0.0	0.0	GO:1903046	M001100	2	0	GO Biological Processes	19	meiotic cell cycle process	19_GO:0022414 reproductive process	-13.122301197857512	3.422651416637112	9.26828487810958	30211	176	2307	46	1.9939315127871695	0.29104343351323164	675|699|701|898|994|1164|1906|2069|2177|2956|3619|4361|5347|5892|6790|7013|7153|7272|7589|8438|9133|9232|9700|9897|10051|10096|10097|10111|23304|23310|23353|23397|25788|51547|56603|56776|57697|63979|81930|83540|83990|138474|147872|151246|151648|259266	BRCA2|BUB1|BUB1B|CCNE1|CDC25B|CKS2|EDN1|EREG|FANCD2|MSH6|INCENP|MRE11|PLK1|RAD51D|AURKA|TERF1|TOP2A|TTK|ZSCAN21|RAD54L|CCNB2|PTTG1|ESPL1|WASHC5|SMC4|ACTR3|ACTR2|RAD50|UBR2|NCAPD3|SUN1|NCAPH|RAD54B|SIRT7|CYP26B1|FMN2|FANCM|FIGNL1|KIF18A|NUF2|BRIP1|TAF1L|KASH5|SGO2|SGO1|ASPM	-11.485920375386387	0	101.0	0.0	0.0	-13.840107385618374	3.5193785218899007
0	1	0	1	0	0	0.0	-3.3603500915451616	0.0	-9.775032118191294	0.0	0.0	GO:0016071	M010100	2	0	GO Biological Processes	19	mRNA metabolic process	19_GO:0008152 metabolic process	-13.118769121154871	2.1825603236526514	8.455572379470494	30211	606	2307	101	4.377980060684872	0.4259827855888111	468|708|1386|1478|1736|2069|2081|2107|2935|3192|3297|3304|3646|4809|5042|5433|5436|5469|6628|6631|6637|6733|6741|6872|6873|6874|6878|6881|6882|6884|7737|7812|8563|8621|8882|8896|9238|9337|9652|9704|9775|9939|10084|10189|10419|10898|10914|10949|10978|11051|11052|11171|22894|22938|23019|23049|23076|23210|23248|23708|25819|25888|25980|26986|29101|51010|51154|51585|51639|51755|53918|54517|54542|55131…	ATF4|C1QBP|ATF2|CSTF2|DKC1|EREG|ERN1|ETF1|GSPT1|HNRNPU|HSF1|HSPA1B|EIF3E|SNU13|PABPC3|POLR2D|POLR2G|MED1|SNRPB|SNRPC|SNRPG|SRPK2|SSB|TAF1|TAF2|TAF4|TAF6|TAF10|TAF11|TAF13|RNF113A|CSDE1|THOC5|CDK13|ZPR1|BUD31|TBRG4|CNOT8|TTC37|DHX34|EIF4A3|RBM8A|PQBP1|ALYREF|PRMT5|CPSF4|PAPOLA|HNRNPA0|CLP1|NUDT21|CPSF6|STRAP|DIS3|SNW1|CNOT1|SMG1|RRP1B|JMJD6|RPRD2|GSPT2|NOCT|ZNF473|AAR2|PABPC1|SSU72|EXOSC3|MRTO4|PC…	-11.483606516823064	0	59.0	0.0	0.0	-18.813585024910385	3.9151082094387775
0	1	1	0	0	0	0.0	-2.6939310384241257	-6.029044064663111	0.0	0.0	0.0	GO:0048858	M011000	2	0	GO Biological Processes	19	cell projection morphogenesis	19_GO:0032502 developmental process	-13.057686299668104	2.3758324041488903	8.578138842421335	30211	463	2307	84	3.6410923276983094	0.38997609177882214	60|658|1139|1496|1501|1813|1855|1906|1942|1947|1948|2017|2050|2290|2297|2676|2736|3326|3676|3688|3798|4036|4131|4133|4681|4747|4983|5058|5063|5076|5590|5727|5764|5800|5803|6152|6456|6790|7204|7345|7422|7473|7477|7804|8482|8506|8577|8650|8828|8904|8941|8976|9024|9048|9201|9253|9448|9585|9637|10371|10787|10890|11023|23026|23129|23237|23768|25806|25987|51199|51347|55740|57463|57551|63923|64843|64919…	ACTB|BMPR1B|CHRNA7|CTNNA2|CTNND2|DRD2|DVL1|EDN1|EFNA1|EFNB1|EFNB2|CTTN|EPHB4|FOXG1|FOXD1|GFRA3|GLI2|HSP90AB1|ITGA4|ITGB1|KIF5A|LRP2|MAP1B|MAP2|NBL1|NEFL|OPHN1|PAK1|PAK3|PAX2|PRKCZ|PTCH1|PTN|PTPRO|PTPRZ1|RPL24|SH3GL2|AURKA|TRIO|UCHL1|VEGFA|WNT3|WNT7B|LRP8|SEMA7A|CNTNAP1|TMEFF1|NUMB|NRP2|CPNE1|CDK5R2|WASL|BRSK2|ARTN|DCLK1|NUMBL|MAP4K4|KIF20B|FEZ2|SEMA3A|NCKAP1|RAB10|VAX1|MYO16|PLXND1|ARC|FLRT2|VAX2…	-11.423853852894535	0	78.0	0.0	0.0	-16.480912384758547	2.4995296652619574
[truncated: 2,048 more rows]
